# Supplementary material for: PTWAS: investigating tissue-relevant causal molecular mechanisms of complex traits using probabilistic TWAS analysis
Source: Genome Biol. 2020 Sep 11;21:232. doi: 10.1186/s13059-020-02026-y (PMC7488550; doi:10.1186/s13059-020-02026-y)
Supplement: Supplementary file 2 — Additional file 2 Table S1: Descriptions of 114 complex trait datasets used in the PTWAS analysis. [file 13059_2020_2026_MOESM2_ESM.xlsx]

## Sheet: gwas_metadata
GTEx_GWAS	Tag	PUBMED_Paper_Link	Pheno_File	Source_File	Portal	Consortium	Link	Notes	Header	Hidden	Keep	EFO	HPO	Description	Phenotype	Sample_Size	Binary	Cases	Population	Date	Declared_Effect_Allele	abbreviation	new_abbreviation	new_Phenotype	Category	Deflation	color
Yes	UKB_1160_Sleep_duration	http://biobank.ctsu.ox.ac.uk/showcase/field.cgi?id=41202	1160.assoc.tsv.gz	1160.assoc.tsv.gz	http://biobank.ctsu.ox.ac.uk/	UK Biobank	https://www.dropbox.com/s/00v10oxwku3u5yq/1160.assoc.tsv.gz?dl=0	NA	NA	NA	Yes	NA	NA	NA	Sleep duration	337119	0	NA	NA	NA	NA	U_SL	SLEEP_UKB	Sleep_Duration_UKB	Psychiatric_neurologic	0	#0000A0
Yes	UKB_1180_Morning_or_evening_person_chronotype	http://biobank.ctsu.ox.ac.uk/showcase/field.cgi?id=41202	1180.assoc.tsv.gz	1180.assoc.tsv.gz	http://biobank.ctsu.ox.ac.uk/	UK Biobank	https://www.dropbox.com/s/z7cppp7ndmylpf0/1180.assoc.tsv.gz?dl=0	NA	NA	NA	Yes	NA	NA	NA	Morning/evening person (chronotype)	337119	0	NA	NA	NA	NA	U_CHR	CHRONO_UKB	Chronotype_UKB	Psychiatric_neurologic	0	#0000A0
Yes	UKB_1200_Sleeplessness_or_insomnia	http://biobank.ctsu.ox.ac.uk/showcase/field.cgi?id=41202	1200.assoc.tsv.gz	1200.assoc.tsv.gz	http://biobank.ctsu.ox.ac.uk/	UK Biobank	https://www.dropbox.com/s/ugt1g44ycju9ms5/1200.assoc.tsv.gz?dl=0	NA	NA	NA	Yes	NA	NA	NA	Sleeplessness / insomnia	337119	0	NA	NA	NA	NA	U_NSL	INSOMN_UKB	Insomnia_UKB	Psychiatric_neurologic	0	#0000A0
Yes	UKB_1807_Fathers_age_at_death	http://biobank.ctsu.ox.ac.uk/showcase/field.cgi?id=41202	1807.assoc.tsv.gz	1807.assoc.tsv.gz	http://biobank.ctsu.ox.ac.uk/	UK Biobank	https://www.dropbox.com/s/qftvyi5a9qkb5xw/1807.assoc.tsv.gz?dl=0	NA	NA	NA	Yes	NA	NA	NA	Father's age at death	337119	0	NA	NA	NA	NA	U_FAD	FAD_UKB	Fathers_Age_At_Death_UKB	Aging	0	#400040
Yes	UKB_20002_1094_self_reported_deep_venous_thrombosis_dvt	http://biobank.ctsu.ox.ac.uk/showcase/field.cgi?id=41202	20002_1094.assoc.tsv.gz	20002_1094.assoc.tsv.gz	http://biobank.ctsu.ox.ac.uk/	UK Biobank	https://www.dropbox.com/s/0smh60npg2eihqv/20002_1094.assoc.tsv.gz?dl=0	NA	NA	NA	Yes	NA	NA	NA	Non-cancer illness code, self-reported: deep venous thrombosis (dvt)	337119	1	6767	NA	NA	NA	UN_DVT	DVT_UKBS	Deep_Venous_Thrombosis_UKBS	Cardiometabolic	0	#004000
Yes	UKB_20002_1111_self_reported_asthma	http://biobank.ctsu.ox.ac.uk/showcase/field.cgi?id=41202	20002_1111.assoc.tsv.gz	20002_1111.assoc.tsv.gz	http://biobank.ctsu.ox.ac.uk/	UK Biobank	https://www.dropbox.com/s/fd8e27ds4vuxj6l/20002_1111.assoc.tsv.gz?dl=0	NA	NA	NA	Yes	NA	NA	NA	Non-cancer illness code, self-reported: asthma	337119	1	39049	NA	NA	NA	UN_AS	ATH_UKBS	Asthma_UKBS	Allergy	0	#FFFF00
Yes	UKB_20002_1154_self_reported_irritable_bowel_syndrome	http://biobank.ctsu.ox.ac.uk/showcase/field.cgi?id=41202	20002_1154.assoc.tsv.gz	20002_1154.assoc.tsv.gz	http://biobank.ctsu.ox.ac.uk/	UK Biobank	https://www.dropbox.com/s/p70cilcudfww9y1/20002_1154.assoc.tsv.gz?dl=0	NA	NA	NA	Yes	NA	NA	NA	Non-cancer illness code, self-reported: irritable bowel syndrome	337119	1	8030	NA	NA	NA	UN_IBS	IBS_UKBS	Irritable_Bowel_Syndrome_UKBS	Digestive system disease	0	#40B000
Yes	UKB_20002_1222_self_reported_type_1_diabetes	http://biobank.ctsu.ox.ac.uk/showcase/field.cgi?id=41202	20002_1222.assoc.tsv.gz	20002_1222.assoc.tsv.gz	http://biobank.ctsu.ox.ac.uk/	UK Biobank	https://www.dropbox.com/s/qdouyjozmguv5c4/20002_1222.assoc.tsv.gz?dl=0	NA	NA	NA	Yes	NA	NA	NA	Non-cancer illness code, self-reported: type 1 diabetes	337119	1	286	NA	NA	NA	UN_T1D	T1D_UKBS	Type_1_Diabetes_UKBS	Immune	0	#40A0A0
Yes	UKB_20002_1223_self_reported_type_2_diabetes	http://biobank.ctsu.ox.ac.uk/showcase/field.cgi?id=41202	20002_1223.assoc.tsv.gz	20002_1223.assoc.tsv.gz	http://biobank.ctsu.ox.ac.uk/	UK Biobank	https://www.dropbox.com/s/7jrmk2sa9kcs7jr/20002_1223.assoc.tsv.gz?dl=0	NA	NA	NA	Yes	NA	NA	NA	Non-cancer illness code, self-reported: type 2 diabetes	337119	1	2133	NA	NA	NA	UN_T2D	T2D_UKBS	Type_2_Diabetes_UKBS	Cardiometabolic	0	#004000
Yes	UKB_20002_1225_self_reported_hyperthyroidism_or_thyrotoxicosis	http://biobank.ctsu.ox.ac.uk/showcase/field.cgi?id=41202	20002_1225.assoc.tsv.gz	20002_1225.assoc.tsv.gz	http://biobank.ctsu.ox.ac.uk/	UK Biobank	https://www.dropbox.com/s/yd5g6p6lsce5iwa/20002_1225.assoc.tsv.gz?dl=0	NA	NA	NA	Yes	NA	NA	NA	Non-cancer illness code, self-reported: hyperthyroidism/thyrotoxicosis	337119	1	2547	NA	NA	NA	UN_HT	HYPERTHY_UKBS	Hyperthyroidism_UKBS	Endocrine system disease	0	#FF8000
Yes	UKB_20002_1226_self_reported_hypothyroidism_or_myxoedema	http://biobank.ctsu.ox.ac.uk/showcase/field.cgi?id=41202	20002_1226.assoc.tsv.gz	20002_1226.assoc.tsv.gz	http://biobank.ctsu.ox.ac.uk/	UK Biobank	https://www.dropbox.com/s/d2xdky67ra5u0ri/20002_1226.assoc.tsv.gz?dl=0	NA	NA	NA	Yes	NA	NA	NA	Non-cancer illness code, self-reported: hypothyroidism/myxoedema	337119	1	16376	NA	NA	NA	UN_LT	HYPOTHY_UKBS	Hypothyroidism_UKBS	Endocrine system disease	0	#FF8000
Yes	UKB_20002_1243_self_reported_psychological_or_psychiatric_problem	http://biobank.ctsu.ox.ac.uk/showcase/field.cgi?id=41202	20002_1243.assoc.tsv.gz	20002_1243.assoc.tsv.gz	http://biobank.ctsu.ox.ac.uk/	UK Biobank	https://www.dropbox.com/s/hg2epsyb7fx79c4/20002_1243.assoc.tsv.gz?dl=0	NA	NA	NA	Yes	NA	NA	NA	Non-cancer illness code, self-reported: psychological/psychiatric problem	337119	1	323	NA	NA	NA	UN_PSY	PSY_UKBS	Psychological_Problem_UKBS	Psychiatric_neurologic	0	#0000A0
Yes	UKB_20002_1261_self_reported_multiple_sclerosis	http://biobank.ctsu.ox.ac.uk/showcase/field.cgi?id=41202	20002_1261.assoc.tsv.gz	20002_1261.assoc.tsv.gz	http://biobank.ctsu.ox.ac.uk/	UK Biobank	https://www.dropbox.com/s/m9ser6j9sx46qgf/20002_1261.assoc.tsv.gz?dl=0	NA	NA	NA	Yes	NA	NA	NA	Non-cancer illness code, self-reported: multiple sclerosis	337119	1	1228	NA	NA	NA	UN_ME	MS_UKBS	Multiple_Sclerosis_UKBS	Psychiatric_neurologic	0	#0000A0
Yes	UKB_20002_1262_self_reported_parkinsons_disease	http://biobank.ctsu.ox.ac.uk/showcase/field.cgi?id=41202	20002_1262.assoc.tsv.gz	20002_1262.assoc.tsv.gz	http://biobank.ctsu.ox.ac.uk/	UK Biobank	https://www.dropbox.com/s/jk2s8959wpwb38k/20002_1262.assoc.tsv.gz?dl=0	NA	NA	NA	Yes	NA	NA	NA	Non-cancer illness code, self-reported: parkinsons disease	337119	1	604	NA	NA	NA	UN_P	PD_UKBS	Parkinsons_Disease_UKBS	Psychiatric_neurologic	0	#0000A0
Yes	UKB_20002_1265_self_reported_migraine	http://biobank.ctsu.ox.ac.uk/showcase/field.cgi?id=41202	20002_1265.assoc.tsv.gz	20002_1265.assoc.tsv.gz	http://biobank.ctsu.ox.ac.uk/	UK Biobank	https://www.dropbox.com/s/wcho3m0hzhvcavl/20002_1265.assoc.tsv.gz?dl=0	NA	NA	NA	Yes	NA	NA	NA	Non-cancer illness code, self-reported: migraine	337119	1	10007	NA	NA	NA	UN_MIG	MIGR_UKBS	Migraine_UKBS	Psychiatric_neurologic	0	#0000A0
Yes	UKB_20002_1289_self_reported_schizophrenia	http://biobank.ctsu.ox.ac.uk/showcase/field.cgi?id=41202	20002_1289.assoc.tsv.gz	20002_1289.assoc.tsv.gz	http://biobank.ctsu.ox.ac.uk/	UK Biobank	https://www.dropbox.com/s/ni8t4mog0vgwuxw/20002_1289.assoc.tsv.gz?dl=0	NA	NA	NA	Yes	NA	NA	NA	Non-cancer illness code, self-reported: schizophrenia	337119	1	337	NA	NA	NA	UN_SCZ	SCZ_UKBS	Schizophrenia_UKBS	Psychiatric_neurologic	0	#0000A0
Yes	UKB_20002_1309_self_reported_osteoporosis	http://biobank.ctsu.ox.ac.uk/showcase/field.cgi?id=41202	20002_1309.assoc.tsv.gz	20002_1309.assoc.tsv.gz	http://biobank.ctsu.ox.ac.uk/	UK Biobank	https://www.dropbox.com/s/xw83bh3e7sttvi0/20002_1309.assoc.tsv.gz?dl=0	NA	NA	NA	Yes	NA	NA	NA	Non-cancer illness code, self-reported: osteoporosis	337119	1	5266	NA	NA	NA	UN_OST	OST_UKBS	Osteoporosis_UKBS	Skeletal system disease	0	#B0B0FF
Yes	UKB_20002_1313_self_reported_ankylosing_spondylitis	http://biobank.ctsu.ox.ac.uk/showcase/field.cgi?id=41202	20002_1313.assoc.tsv.gz	20002_1313.assoc.tsv.gz	http://biobank.ctsu.ox.ac.uk/	UK Biobank	https://www.dropbox.com/s/jprqeoualeo13b1/20002_1313.assoc.tsv.gz?dl=0	NA	NA	NA	Yes	NA	NA	NA	Non-cancer illness code, self-reported: ankylosing spondylitis	337119	1	968	NA	NA	NA	UN_ASP	ASP_UKBS	Ankylosing_Spondylitis_UKBS	Immune	0	#40A0A0
Yes	UKB_20002_1452_self_reported_eczema_or_dermatitis	http://biobank.ctsu.ox.ac.uk/showcase/field.cgi?id=41202	20002_1452.assoc.tsv.gz	20002_1452.assoc.tsv.gz	http://biobank.ctsu.ox.ac.uk/	UK Biobank	https://www.dropbox.com/s/cc82wjw0gcztish/20002_1452.assoc.tsv.gz?dl=0	NA	NA	NA	Yes	NA	NA	NA	Non-cancer illness code, self-reported: eczema/dermatitis	337119	1	8718	NA	NA	NA	UN_ECZ	ECZ_UKBS	Eczema_UKBS	Allergy	0	#FFFF00
Yes	UKB_20002_1453_self_reported_psoriasis	http://biobank.ctsu.ox.ac.uk/showcase/field.cgi?id=41202	20002_1453.assoc.tsv.gz	20002_1453.assoc.tsv.gz	http://biobank.ctsu.ox.ac.uk/	UK Biobank	https://www.dropbox.com/s/fa3gnr5oc5fnm70/20002_1453.assoc.tsv.gz?dl=0	NA	NA	NA	Yes	NA	NA	NA	Non-cancer illness code, self-reported: psoriasis	337119	1	3871	NA	NA	NA	UN_PSO	PSO_UKBS	Psoriasis_UKBS	Immune	0	#40A0A0
Yes	UKB_20002_1461_self_reported_inflammatory_bowel_disease	http://biobank.ctsu.ox.ac.uk/showcase/field.cgi?id=41202	20002_1461.assoc.tsv.gz	20002_1461.assoc.tsv.gz	http://biobank.ctsu.ox.ac.uk/	UK Biobank	https://www.dropbox.com/s/ple1ovkvptl5uo0/20002_1461.assoc.tsv.gz?dl=0	NA	NA	NA	Yes	NA	NA	NA	Non-cancer illness code, self-reported: inflammatory bowel disease	337119	1	129	NA	NA	NA	UN_IBD	IBD_UKBS	Inflammatory_Bowel_Disease_UKBS	Immune	0	#40A0A0
Yes	UKB_20002_1462_self_reported_crohns_disease	http://biobank.ctsu.ox.ac.uk/showcase/field.cgi?id=41202	20002_1462.assoc.tsv.gz	20002_1462.assoc.tsv.gz	http://biobank.ctsu.ox.ac.uk/	UK Biobank	https://www.dropbox.com/s/khzx4kgtri5pfpd/20002_1462.assoc.tsv.gz?dl=0	NA	NA	NA	Yes	NA	NA	NA	Non-cancer illness code, self-reported: crohns disease	337119	1	28257	NA	NA	NA	UN_CD	CD_UKBS	Crohns_Disease_UKBS	Immune	0	#40A0A0
Yes	UKB_20002_1463_self_reported_ulcerative_colitis	http://biobank.ctsu.ox.ac.uk/showcase/field.cgi?id=41202	20002_1463.assoc.tsv.gz	20002_1463.assoc.tsv.gz	http://biobank.ctsu.ox.ac.uk/	UK Biobank	https://www.dropbox.com/s/ks1z0w3yutugblk/20002_1463.assoc.tsv.gz?dl=0	NA	NA	NA	Yes	NA	NA	NA	Non-cancer illness code, self-reported: ulcerative colitis	337119	1	1795	NA	NA	NA	UN_UC	UC_UKBS	Ulcerative_Colitis_UKBS	Immune	0	#40A0A0
Yes	UKB_20002_1464_self_reported_rheumatoid_arthritis	http://biobank.ctsu.ox.ac.uk/showcase/field.cgi?id=41202	20002_1464.assoc.tsv.gz	20002_1464.assoc.tsv.gz	http://biobank.ctsu.ox.ac.uk/	UK Biobank	https://www.dropbox.com/s/7szllkrqvsfykrf/20002_1464.assoc.tsv.gz?dl=0	NA	NA	NA	Yes	NA	NA	NA	Non-cancer illness code, self-reported: rheumatoid arthritis	337119	1	3730	NA	NA	NA	UN_RA	RA_UKBS	Rheumatoid_Arthritis_UKBS	Immune	0	#40A0A0
Yes	UKB_20002_1466_self_reported_gout	http://biobank.ctsu.ox.ac.uk/showcase/field.cgi?id=41202	20002_1466.assoc.tsv.gz	20002_1466.assoc.tsv.gz	http://biobank.ctsu.ox.ac.uk/	UK Biobank	https://www.dropbox.com/s/lyem529sia8ya2t/20002_1466.assoc.tsv.gz?dl=0	NA	NA	NA	Yes	NA	NA	NA	Non-cancer illness code, self-reported: gout	337119	1	4807	NA	NA	NA	UN_GOU	GOUT_UKBS	Gout_UKBS	Skeletal system disease	0	#B0B0FF
Yes	UKB_20002_1473_self_reported_high_cholesterol	http://biobank.ctsu.ox.ac.uk/showcase/field.cgi?id=41202	20002_1473.assoc.tsv.gz	20002_1473.assoc.tsv.gz	http://biobank.ctsu.ox.ac.uk/	UK Biobank	https://www.dropbox.com/s/cqt15lbdhcctx57/20002_1473.assoc.tsv.gz?dl=0	NA	NA	NA	Yes	NA	NA	NA	Non-cancer illness code, self-reported: high cholesterol	337119	1	41296	NA	NA	NA	UN_HC	HC_UKBS	High_Cholesterol_UKBS	Cardiometabolic	0	#004000
Yes	UKB_20002_1616_self_reported_insomnia	http://biobank.ctsu.ox.ac.uk/showcase/field.cgi?id=41202	20002_1616.assoc.tsv.gz	20002_1616.assoc.tsv.gz	http://biobank.ctsu.ox.ac.uk/	UK Biobank	https://www.dropbox.com/s/w9gp25afc0ngle5/20002_1616.assoc.tsv.gz?dl=0	NA	NA	NA	Yes	NA	NA	NA	Non-cancer illness code, self-reported: insomnia	337119	1	321	NA	NA	NA	UN_NSL	INSOMN_UKBS	Insomnia_UKBS	Psychiatric_neurologic	0	#0000A0
Yes	UKB_20016_Fluid_intelligence_score	http://biobank.ctsu.ox.ac.uk/showcase/field.cgi?id=41202	20016.assoc.tsv.gz	20016.assoc.tsv.gz	http://biobank.ctsu.ox.ac.uk/	UK Biobank	https://www.dropbox.com/s/shsiq0brkax886j/20016.assoc.tsv.gz?dl=0	NA	NA	NA	Yes	NA	NA	NA	Fluid intelligence score	337119	0	NA	NA	NA	NA	U_FIS	FIS_UKB	Fluid_Intelligence_Score_UKB	Psychiatric_neurologic	0	#0000A0
Yes	UKB_20022_Birth_weight	http://biobank.ctsu.ox.ac.uk/showcase/field.cgi?id=41202	20022.assoc.tsv.gz	20022.assoc.tsv.gz	http://biobank.ctsu.ox.ac.uk/	UK Biobank	https://www.dropbox.com/s/81sd0kd4kpf7q2s/20022.assoc.tsv.gz?dl=0	NA	NA	NA	Yes	NA	NA	NA	Birth weight	337119	0	NA	NA	NA	NA	U_BW	BW_UKB	Birth_Weight_UKB	Anthropometric	0	#404040
Yes	UKB_20127_Neuroticism_score	http://biobank.ctsu.ox.ac.uk/showcase/field.cgi?id=41202	20127.assoc.tsv.gz	20127.assoc.tsv.gz	http://biobank.ctsu.ox.ac.uk/	UK Biobank	https://www.dropbox.com/s/78115y0ypy7l3gq/20127.assoc.tsv.gz?dl=0	NA	NA	NA	Yes	NA	NA	NA	Neuroticism score	337119	0	NA	NA	NA	NA	U_NS	NEUROT_UKB	Neuroticism_UKB	Psychiatric_neurologic	0	#0000A0
Yes	UKB_21001_Body_mass_index_BMI	http://biobank.ctsu.ox.ac.uk/showcase/field.cgi?id=41202	21001.assoc.tsv.gz	21001.assoc.tsv.gz	http://biobank.ctsu.ox.ac.uk/	UK Biobank	https://www.dropbox.com/s/sweqn7nztyv42zt/21001.assoc.tsv.gz?dl=0	NA	NA	NA	Yes	NA	NA	NA	Body mass index (BMI)	337119	0	NA	NA	NA	NA	U_BMI	BMI_UKB	BMI_UKB	Anthropometric	0	#404040
Yes	UKB_23099_Body_fat_percentage	http://biobank.ctsu.ox.ac.uk/showcase/field.cgi?id=41202	23099.assoc.tsv.gz	23099.assoc.tsv.gz	http://biobank.ctsu.ox.ac.uk/	UK Biobank	https://www.dropbox.com/s/dte97da03uwbsrm/23099.assoc.tsv.gz?dl=0	NA	NA	NA	Yes	NA	NA	NA	Body fat percentage	337119	0	NA	NA	NA	NA	U_BFP	FAT_UKB	Body_Fat_Percentage_UKB	Anthropometric	0	#404040
Yes	UKB_2395_2_Hair_or_balding_pattern_Pattern_2	http://biobank.ctsu.ox.ac.uk/showcase/field.cgi?id=41202	2395_2.assoc.tsv.gz	2395_2.assoc.tsv.gz	http://biobank.ctsu.ox.ac.uk/	UK Biobank	https://www.dropbox.com/s/tz3lfk4ujeam5cz/2395_2.assoc.tsv.gz?dl=0	NA	NA	NA	Yes	NA	NA	NA	Hair/balding pattern: Pattern 2	337119	1	35563	NA	NA	NA	U_BP2	BLDP2_UKB	Balding_Pattern_2_UKB	Morphology	0	#808000
Yes	UKB_2395_3_Hair_or_balding_pattern_Pattern_3	http://biobank.ctsu.ox.ac.uk/showcase/field.cgi?id=41202	2395_3.assoc.tsv.gz	2395_3.assoc.tsv.gz	http://biobank.ctsu.ox.ac.uk/	UK Biobank	https://www.dropbox.com/s/gwve5x7ys82vkzv/2395_3.assoc.tsv.gz?dl=0	NA	NA	NA	Yes	NA	NA	NA	Hair/balding pattern: Pattern 3	337119	1	41584	NA	NA	NA	U_BP3	BLDP3_UKB	Balding_Pattern_3_UKB	Morphology	0	#808000
Yes	UKB_2395_4_Hair_or_balding_pattern_Pattern_4	http://biobank.ctsu.ox.ac.uk/showcase/field.cgi?id=41202	2395_4.assoc.tsv.gz	2395_4.assoc.tsv.gz	http://biobank.ctsu.ox.ac.uk/	UK Biobank	https://www.dropbox.com/s/5kve1cndcyr0ah1/2395_4.assoc.tsv.gz?dl=0	NA	NA	NA	Yes	NA	NA	NA	Hair/balding pattern: Pattern 4	337119	1	28389	NA	NA	NA	U_BP4	BLDP4_UKB	Balding_Pattern_4_UKB	Morphology	0	#808000
Yes	UKB_3526_Mothers_age_at_death	http://biobank.ctsu.ox.ac.uk/showcase/field.cgi?id=41202	3526.assoc.tsv.gz	3526.assoc.tsv.gz	http://biobank.ctsu.ox.ac.uk/	UK Biobank	https://www.dropbox.com/s/ezr499ww01vlgax/3526.assoc.tsv.gz?dl=0	NA	NA	NA	Yes	NA	NA	NA	Mother's age at death	337119	0	NA	NA	NA	NA	U_MAD	MAD_UKB	Mothers_Age_At_Death_UKB	Aging	0	#400040
Yes	UKB_50_Standing_height	http://biobank.ctsu.ox.ac.uk/showcase/field.cgi?id=41202	50.assoc.tsv.gz	50.assoc.tsv.gz	http://biobank.ctsu.ox.ac.uk/	UK Biobank	https://www.dropbox.com/s/sbfgb6qd5i4cxku/50.assoc.tsv.gz?dl=0	NA	NA	NA	Yes	NA	NA	NA	Standing height	337119	0	NA	NA	NA	NA	UN_HEI	HEIGHT_UKB	Standing_Height_UKB	Anthropometric	0	#404040
Yes	UKB_6150_1_Vascular_or_heart_problems_diagnosed_by_doctor_Heart_attack	http://biobank.ctsu.ox.ac.uk/showcase/field.cgi?id=41202	6150_1.assoc.tsv.gz	6150_1.assoc.tsv.gz	http://biobank.ctsu.ox.ac.uk/	UK Biobank	https://www.dropbox.com/s/pjyorxb39dtpoou/6150_1.assoc.tsv.gz?dl=0	NA	NA	NA	Yes	NA	NA	NA	Vascular/heart problems diagnosed by doctor: Heart attack	337119	1	7790	NA	NA	NA	UD_HA	MI_UKB	Heart_Attack_UKB	Cardiometabolic	0	#004000
Yes	UKB_6152_5_diagnosed_by_doctor_Blood_clot_in_the_leg_DVT	http://biobank.ctsu.ox.ac.uk/showcase/field.cgi?id=41202	6152_5.assoc.tsv.gz	6152_5.assoc.tsv.gz	http://biobank.ctsu.ox.ac.uk/	UK Biobank	https://www.dropbox.com/s/epi4uhl6m71n9gm/6152_5.assoc.tsv.gz?dl=0	NA	NA	NA	Yes	NA	NA	NA	Blood clot, DVT, bronchitis, emphysema, asthma, rhinitis, eczema, allergy diagnosed by doctor: Blood clot in the leg (DVT)	337119	1	6905	NA	NA	NA	UD_DVT	DVT_UKB	Deep_Venous_Thrombosis_UKB	Cardiometabolic	0	#004000
Yes	UKB_6152_7_diagnosed_by_doctor_Blood_clot_in_the_lung	http://biobank.ctsu.ox.ac.uk/showcase/field.cgi?id=41202	6152_7.assoc.tsv.gz	6152_7.assoc.tsv.gz	http://biobank.ctsu.ox.ac.uk/	UK Biobank	https://www.dropbox.com/s/th4z4pwcj982qcc/6152_7.assoc.tsv.gz?dl=0	NA	NA	NA	Yes	NA	NA	NA	Blood clot, DVT, bronchitis, emphysema, asthma, rhinitis, eczema, allergy diagnosed by doctor: Blood clot in the lung	337119	1	2788	NA	NA	NA	UD_BCL	PE_UKB	Pulmonary_Embolism_UKB	Cardiometabolic	0	#004000
Yes	UKB_6152_8_diagnosed_by_doctor_Asthma	http://biobank.ctsu.ox.ac.uk/showcase/field.cgi?id=41202	6152_8.assoc.tsv.gz	6152_8.assoc.tsv.gz	http://biobank.ctsu.ox.ac.uk/	UK Biobank	https://www.dropbox.com/s/mpqf0ennkp29bi2/6152_8.assoc.tsv.gz?dl=0	NA	NA	NA	Yes	NA	NA	NA	Blood clot, DVT, bronchitis, emphysema, asthma, rhinitis, eczema, allergy diagnosed by doctor: Asthma	337119	1	38791	NA	NA	NA	UD_AS	ATH_UKB	Asthma_UKB	Immune	0	#40A0A0
Yes	UKB_6152_9_diagnosed_by_doctor_Hayfever_allergic_rhinitis_or_eczema	http://biobank.ctsu.ox.ac.uk/showcase/field.cgi?id=41202	6152_9.assoc.tsv.gz	6152_9.assoc.tsv.gz	http://biobank.ctsu.ox.ac.uk/	UK Biobank	https://www.dropbox.com/s/3irbawcy1m9no8u/6152_9.assoc.tsv.gz?dl=0	NA	NA	NA	Yes	NA	NA	NA	Blood clot, DVT, bronchitis, emphysema, asthma, rhinitis, eczema, allergy diagnosed by doctor: Hayfever, allergic rhinitis or eczema	337119	1	77891	NA	NA	NA	UD_HAR	HAY_UKB	Hayfever_UKB	Immune	0	#40A0A0
Yes	UKB_G40_Diagnoses_main_ICD10_G40_Epilepsy	http://biobank.ctsu.ox.ac.uk/showcase/field.cgi?id=41202	G40.assoc.tsv.gz	G40.assoc.tsv.gz	http://biobank.ctsu.ox.ac.uk/	UK Biobank	https://www.dropbox.com/s/gem3l0ilndrww9z/G40.assoc.tsv.gz?dl=0	NA	NA	NA	Yes	NA	NA	NA	Diagnoses - main ICD10: G40 Epilepsy	337119	1	594	NA	NA	NA	UG_EPI	EPI_UKB	Epilepsy_UKB	Psychiatric_neurologic	0	#0000A0
Yes	UKB_G43_Diagnoses_main_ICD10_G43_Migraine	http://biobank.ctsu.ox.ac.uk/showcase/field.cgi?id=41202	G43.assoc.tsv.gz	G43.assoc.tsv.gz	http://biobank.ctsu.ox.ac.uk/	UK Biobank	https://www.dropbox.com/s/02use6vjr93hqz7/G43.assoc.tsv.gz?dl=0	NA	NA	NA	Yes	NA	NA	NA	Diagnoses - main ICD10: G43 Migraine	337119	1	734	NA	NA	NA	UG_MIG	MIGR_UKB	Migraine_UKB	Psychiatric_neurologic	0	#0000A0
Yes	UKB_20002_1065_self_reported_hypertension	http://biobank.ctsu.ox.ac.uk/showcase/field.cgi?id=41202	20002_1065.assoc.tsv.gz	20002_1065.assoc.tsv.gz	http://biobank.ctsu.ox.ac.uk/	UK Biobank	https://www.dropbox.com/s/qf9kdp8a0bw9jrv/20002_1065.assoc.tsv.gz?dl=0	NA	NA	NA	Yes	NA	NA	NA	Non-cancer illness code, self-reported: hypertension	337119	1	87690	NA	NA	NA	UN_HPT	HPT_UKBS	Hypertension_UKBS	Cardiometabolic	0	#004000
Yes	ADIPOGen_Adiponectin	http://www.ncbi.nlm.nih.gov/pubmed/22479202	adipogen.discovery.eur_.meta_.public.release.part1_.txt	adipogen.discovery.eur_.meta_.public.release.part1_.txt	http://www.mcgill.ca/genepi/adipogen-consortium	ADIPOGen	http://www.mcgill.ca/genepi/files/genepi/adipogen.discovery.eur_.meta_.public.release.part1_.txt	NA	NA	NA	Yes	EFO_0004502	NA	NA	Adiponectin	39883	0	NA	EUR	NA	NA	ANT	ADPN	Adiponectin	Cardiometabolic	1	#004000
Yes	Astle_et_al_2016_Eosinophil_counts	https://www.ncbi.nlm.nih.gov/pubmed/27863252	eo_build37_172275_20161212.tsv.gz	eo_build37_172275_20161212.tsv.gz	http://www.ebi.ac.uk/gwas/downloads/summary-statistics	Astle_et_al_2016	ftp://ftp.ebi.ac.uk/pub/databases/gwas/summary_statistics/AstleWJ_27863252_GCST004606/eo_build37_172275_20161212.tsv.gz	NA	VARIANT ID CHR BP REF ALT ALT_MINOR DIRECTION EFFECT SE P MLOG10P ALT_FREQ MA_FREQ	NA	Yes	EFO_0004842	NA	NA	Eosinophil counts	173480	0	NA	EUR	NA	NA	BEC	EC	Eosinophil_Count	Blood	0	#C00000
Yes	Astle_et_al_2016_Granulocyte_count	https://www.ncbi.nlm.nih.gov/pubmed/27863252	gran_build37_169822_20161212.tsv.gz	gran_build37_169822_20161212.tsv.gz	http://www.ebi.ac.uk/gwas/downloads/summary-statistics	Astle_et_al_2016	ftp://ftp.ebi.ac.uk/pub/databases/gwas/summary_statistics/AstleWJ_27863252_GCST004614/gran_build37_169822_20161212.tsv.gz	NA	VARIANT ID CHR BP REF ALT ALT_MINOR DIRECTION EFFECT SE P MLOG10P ALT_FREQ MA_FREQ	NA	Yes	EFO_0007987	NA	NA	Granulocyte count	173480	0	NA	EUR	NA	NA	BGC	GC	Granulocyte_Count	Blood	0	#C00000
Yes	Astle_et_al_2016_High_light_scatter_reticulocyte_count	https://www.ncbi.nlm.nih.gov/pubmed/27863252	hlr_build37_170761_20161212.tsv.gz	hlr_build37_170761_20161212.tsv.gz	http://www.ebi.ac.uk/gwas/downloads/summary-statistics	Astle_et_al_2016	ftp://ftp.ebi.ac.uk/pub/databases/gwas/summary_statistics/AstleWJ_27863252_GCST004611/hlr_build37_170761_20161212.tsv.gz	NA	VARIANT ID CHR BP REF ALT ALT_MINOR DIRECTION EFFECT SE P MLOG10P ALT_FREQ MA_FREQ	NA	Yes	EFO_0007986	NA	NA	High light scatter reticulocyte count	173480	0	NA	EUR	NA	NA	BHC	HRET	High_Light_Scatter_Reticulocyte_Count	Blood	0	#C00000
Yes	Astle_et_al_2016_Lymphocyte_counts	https://www.ncbi.nlm.nih.gov/pubmed/27863252	lymph_build37_171643_20161212.tsv.gz	lymph_build37_171643_20161212.tsv.gz	http://www.ebi.ac.uk/gwas/downloads/summary-statistics	Astle_et_al_2016	ftp://ftp.ebi.ac.uk/pub/databases/gwas/summary_statistics/AstleWJ_27863252_GCST004627/lymph_build37_171643_20161212.tsv.gz	NA	VARIANT ID CHR BP REF ALT ALT_MINOR DIRECTION EFFECT SE P MLOG10P ALT_FREQ MA_FREQ	NA	Yes	EFO_0004587	NA	NA	Lymphocyte counts	173480	0	NA	EUR	NA	NA	BLC	LC	Lymphocyte_Count	Blood	0	#C00000
Yes	Astle_et_al_2016_Monocyte_count	https://www.ncbi.nlm.nih.gov/pubmed/27863252	mono_build37_170721_20161212.tsv.gz	mono_build37_170721_20161212.tsv.gz	http://www.ebi.ac.uk/gwas/downloads/summary-statistics	Astle_et_al_2016	ftp://ftp.ebi.ac.uk/pub/databases/gwas/summary_statistics/AstleWJ_27863252_GCST004625/mono_build37_170721_20161212.tsv.gz	NA	VARIANT ID CHR BP REF ALT ALT_MINOR DIRECTION EFFECT SE P MLOG10P ALT_FREQ MA_FREQ	NA	Yes	EFO_0005091	NA	NA	Monocyte count	173480	0	NA	EUR	NA	NA	BMC	MC	Monocyte_Count	Blood	0	#C00000
Yes	Astle_et_al_2016_Myeloid_white_cell_count	https://www.ncbi.nlm.nih.gov/pubmed/27863252	myeloid_wbc_build37_169219_20161212.tsv.gz	myeloid_wbc_build37_169219_20161212.tsv.gz	http://www.ebi.ac.uk/gwas/downloads/summary-statistics	Astle_et_al_2016	ftp://ftp.ebi.ac.uk/pub/databases/gwas/summary_statistics/AstleWJ_27863252_GCST004626/myeloid_wbc_build37_169219_20161212.tsv.gz	NA	VARIANT ID CHR BP REF ALT ALT_MINOR DIRECTION EFFECT SE P MLOG10P ALT_FREQ MA_FREQ	NA	Yes	EFO_0007988	NA	NA	Myeloid white cell count	173480	0	NA	EUR	NA	NA	BYC	MWBC	Myeloid_White_Cell_Count	Blood	0	#C00000
Yes	Astle_et_al_2016_Neutrophil_count	https://www.ncbi.nlm.nih.gov/pubmed/27863252	neut_build37_170702_20161212.tsv.gz	neut_build37_170702_20161212.tsv.gz	http://www.ebi.ac.uk/gwas/downloads/summary-statistics	Astle_et_al_2016	ftp://ftp.ebi.ac.uk/pub/databases/gwas/summary_statistics/AstleWJ_27863252_GCST004629/neut_build37_170702_20161212.tsv.gz	NA	VARIANT ID CHR BP REF ALT ALT_MINOR DIRECTION EFFECT SE P MLOG10P ALT_FREQ MA_FREQ	NA	Yes	EFO_0004833	NA	NA	Neutrophil count	173480	0	NA	EUR	NA	NA	BNC	NC	Neutrophil_Count	Blood	0	#C00000
Yes	Astle_et_al_2016_Platelet_count	https://www.ncbi.nlm.nih.gov/pubmed/27863252	plt_build37_166066_20161212.tsv.gz	plt_build37_166066_20161212.tsv.gz	http://www.ebi.ac.uk/gwas/downloads/summary-statistics	Astle_et_al_2016	ftp://ftp.ebi.ac.uk/pub/databases/gwas/summary_statistics/AstleWJ_27863252_GCST004603/plt_build37_166066_20161212.tsv.gz	NA	VARIANT ID CHR BP REF ALT ALT_MINOR DIRECTION EFFECT SE P MLOG10P ALT_FREQ MA_FREQ	NA	Yes	EFO_0004309	NA	NA	Platelet count	173480	0	NA	EUR	NA	NA	BPC	PLT	Platelet_Count	Blood	0	#C00000
Yes	Astle_et_al_2016_Red_blood_cell_count	https://www.ncbi.nlm.nih.gov/pubmed/27863252	rbc_build37_172952_20161212.tsv.gz	rbc_build37_172952_20161212.tsv.gz	http://www.ebi.ac.uk/gwas/downloads/summary-statistics	Astle_et_al_2016	ftp://ftp.ebi.ac.uk/pub/databases/gwas/summary_statistics/AstleWJ_27863252_GCST004601/rbc_build37_172952_20161212.tsv.gz	NA	VARIANT ID CHR BP REF ALT ALT_MINOR DIRECTION EFFECT SE P MLOG10P ALT_FREQ MA_FREQ	NA	Yes	EFO_0004305	NA	NA	Red blood cell count	173480	0	NA	EUR	NA	NA	BRC	RBC	Red_Blood_Cell_Count	Blood	0	#C00000
Yes	Astle_et_al_2016_Reticulocyte_count	https://www.ncbi.nlm.nih.gov/pubmed/27863252	ret_build37_170641_20161212.tsv.gz	ret_build37_170641_20161212.tsv.gz	http://www.ebi.ac.uk/gwas/downloads/summary-statistics	Astle_et_al_2016	ftp://ftp.ebi.ac.uk/pub/databases/gwas/summary_statistics/AstleWJ_27863252_GCST004622/ret_build37_170641_20161212.tsv.gz	NA	VARIANT ID CHR BP REF ALT ALT_MINOR DIRECTION EFFECT SE P MLOG10P ALT_FREQ MA_FREQ	NA	Yes	EFO_0007986	NA	NA	Reticulocyte count	173480	0	NA	EUR	NA	NA	BTC	RET	Reticulocyte_Count	Blood	0	#C00000
Yes	Astle_et_al_2016_Sum_basophil_neutrophil_counts	https://www.ncbi.nlm.nih.gov/pubmed/27863252	baso_neut_sum_build37_170143_20161212.tsv.gz	baso_neut_sum_build37_170143_20161212.tsv.gz	http://www.ebi.ac.uk/gwas/downloads/summary-statistics	Astle_et_al_2016	ftp://ftp.ebi.ac.uk/pub/databases/gwas/summary_statistics/AstleWJ_27863252_GCST004620/baso_neut_sum_build37_170143_20161212.tsv.gz	NA	VARIANT ID CHR BP REF ALT ALT_MINOR DIRECTION EFFECT SE P MLOG10P ALT_FREQ MA_FREQ	NA	Yes	EFO_0004833	NA	NA	Sum basophil neutrophil counts	173480	0	NA	EUR	NA	NA	BSBNC	BNC	Sum_Basophil_Neutrophil_Count	Blood	0	#C00000
Yes	Astle_et_al_2016_Sum_eosinophil_basophil_counts	https://www.ncbi.nlm.nih.gov/pubmed/27863252	eo_baso_sum_build37_171771_20161212.tsv.gz	eo_baso_sum_build37_171771_20161212.tsv.gz	http://www.ebi.ac.uk/gwas/downloads/summary-statistics	Astle_et_al_2016	ftp://ftp.ebi.ac.uk/pub/databases/gwas/summary_statistics/AstleWJ_27863252_GCST004624/eo_baso_sum_build37_171771_20161212.tsv.gz	NA	VARIANT ID CHR BP REF ALT ALT_MINOR DIRECTION EFFECT SE P MLOG10P ALT_FREQ MA_FREQ	NA	Yes	EFO_0004842	NA	NA	Sum eosinophil basophil counts	173480	0	NA	EUR	NA	NA	BSEBC	EBC	Sum_Eosinophil_Basophil_Count	Blood	0	#C00000
Yes	Astle_et_al_2016_Sum_neutrophil_eosinophil_counts	https://www.ncbi.nlm.nih.gov/pubmed/27863252	neut_eo_sum_build37_170384_20161212.tsv.gz	neut_eo_sum_build37_170384_20161212.tsv.gz	http://www.ebi.ac.uk/gwas/downloads/summary-statistics	Astle_et_al_2016	ftp://ftp.ebi.ac.uk/pub/databases/gwas/summary_statistics/AstleWJ_27863252_GCST004613/neut_eo_sum_build37_170384_20161212.tsv.gz	NA	VARIANT ID CHR BP REF ALT ALT_MINOR DIRECTION EFFECT SE P MLOG10P ALT_FREQ MA_FREQ	NA	Yes	EFO_0004842	NA	NA	Sum neutrophil eosinophil counts	173480	0	NA	EUR	NA	NA	BSNEC	NEC	Sum_Neutrophil_Eosinophil_Count	Blood	0	#C00000
Yes	Astle_et_al_2016_White_blood_cell_count	https://www.ncbi.nlm.nih.gov/pubmed/27863252	wbc_build37_172435_20161212.tsv.gz	wbc_build37_172435_20161212.tsv.gz	http://www.ebi.ac.uk/gwas/downloads/summary-statistics	Astle_et_al_2016	ftp://ftp.ebi.ac.uk/pub/databases/gwas/summary_statistics/AstleWJ_27863252_GCST004610/wbc_build37_172435_20161212.tsv.gz	NA	VARIANT ID CHR BP REF ALT ALT_MINOR DIRECTION EFFECT SE P MLOG10P ALT_FREQ MA_FREQ	NA	Yes	EFO_0004308	NA	NA	White blood cell count	173480	0	NA	EUR	NA	NA	BWC	WBC	White_Blood_Cell_Count	Blood	0	#C00000
Yes	CARDIoGRAM_C4D_CAD_ADDITIVE	http://www.ncbi.nlm.nih.gov/pubmed/26343387	cad.add.160614.website.txt.gz	cad.additive.Oct2015.pub.zip	http://www.cardiogramplusc4d.org/downloads/	CARDIoGRAM_C4D	ftp://ftp.sanger.ac.uk/pub/cardiogramplusc4d/2015/cad.additive.Oct2015.pub.zip	NA	NA	NA	Yes	EFO_0000378	HP:0001677	NA	Coronary Artery Disease (additive model)	184305	1	60801	EUR:SAS:EAS:AFR:AMR	2015-10-06	effect_allele	CAD	CAD	Coronary_Artery_Disease	Cardiometabolic	0	#004000
Yes	CKDGen_Chronic_Kidney_Disease	http://www.ncbi.nlm.nih.gov/pubmed/24029420	formatted_round3meta_CKD_overall_IV_2GC_b36_MAFget005_Nget50_20120725_b37.csv.gz	formatted_round3meta_CKD_overall_IV_2GC_b36_MAFget005_Nget50_20120725_b37.csv	https://fox.nhlbi.nih.gov/CKDGen/	CKDGen	https://fox.nhlbi.nih.gov/CKDGen/formatted_round3meta_CKD_overall_IV_2GC_b36_MAFget005_Nget50_20120725_b37.csv.gz	NA	NA	NA	Yes	NA	NA	NA	Chronic Kidney Disease	70484	0	NA	EUR	NA	NA	CKD	CKD	Chronic_Kidney_Disease	Immune	1	#40A0A0
Yes	CNCR_Insomnia_all	https://www.ncbi.nlm.nih.gov/pubmed/28604731	Hammerschlag_NatGenet2017_insomnia_sumstats-full_090617.txt.gz	Hammerschlag_NatGenet2017_insomnia_sumstats-full_090617.txt.gz	https://ctg.cncr.nl/	CNCR-CTG	https://ctg.cncr.nl/documents/p1651/Hammerschlag_NatGenet2017_insomnia_sumstats-full_090617.txt.gz	NA	SNP UNIQUE_ID CHR POS A1 A2 EAF OR BETA SE P N_analyzed N_cases N_controls INFO	NA	Yes	EFO_0004698	NA	NA	Insomnia in both sexes	113006	1	32384	NA	2017-06-12	A1	NSL	INSOMN	Insomnia_In_Both_Sexes	Psychiatric_neurologic	0	#0000A0
Yes	DIAGRAM_T2D_TRANS_ETHNIC	http://www.ncbi.nlm.nih.gov/pubmed/22885922	diagram.mega-meta.txt.gz	TransEthnic_T2D_GWAS.MegaMeta.2014OCT16.zip	http://diagram-consortium.org/downloads.html	DIAGRAM	NA	NA	NA	NA	Yes	EFO_0001360	HP:0005978	NA	Type 2 Diabetes	149461	1	34840	EUR:EAS:SAS	2014-10-16	RISK_ALLELE	T2D	T2D	Type_2_Diabetes	Cardiometabolic	1	#004000
Yes	EAGLE_Eczema	NA	EAGLE_AD_GWAS_results_2015.txt.gz	EAGLE_AD_GWAS_results_2015.txt	https://data.bris.ac.uk/data/dataset/28uchsdpmub118uex26ylacqm	EAGLE	http://data.bris.ac.uk/datasets/28uchsdpmub118uex26ylacqm/EAGLE_AD_GWAS_results_2015.txt.gz	NA	NA	NA	Yes	NA	HP:0000964	NA	Eczema	116863	1	21399	EUR	NA	NA	ECZ	ECZ	Eczema	Allergy	0	#FFFF00
Yes	EGG_BL	http://www.ncbi.nlm.nih.gov/pubmed/25281659	EGG-GWAS-BL.txt.gz	EGG-GWAS-BL.txt.gz	http://egg-consortium.org/	EGG	http://egg-consortium.org/downloads/EGG-GWAS-BL.txt.gz	Check page for acknowledgement	NA	NA	Yes	EFO_0006784	NA	NA	Birth Length	28459	0	NA	EUR	2014-10-10	EA	EBL	BL	Birth_Length	Anthropometric	1	#404040
Yes	EGG_BMI_HapMapImputed	http://www.ncbi.nlm.nih.gov/pubmed/26604143	EGG_BMI_HapMap_DISCOVERY.txt.gz	EGG_BMI_HapMap_DISCOVERY.txt.gz	http://egg-consortium.org/	EGG	http://egg-consortium.org/downloads/EGG_BMI_HapMap_DISCOVERY.txt.gz	NA	NA	NA	Yes	EFO_0004340	NA	NA	Body Mass Index Standard Deviation Score	35668	0	NA	NA	2016-01-08	EA	EBMI	BMI_SDS	BMI_Childhood	Anthropometric	1	#404040
Yes	EGG_BW3_EUR	https://www.ncbi.nlm.nih.gov/pubmed/27680694	BW3_EUR_summary_stats.txt.gz	BW3_EUR_summary_stats.txt.gz	http://egg-consortium.org/	EGG	http://mccarthy.well.ox.ac.uk/publications/2016/EggBirthWeight_Nature/BW3_EUR_summary_stats.txt.gz	NA	NA	Yes	Yes	EFO_0004344	NA	NA	Birth Weight	143677	0	NA	EUR	2016-11-30	NA	EBW	BW	Birth_Weight	Anthropometric	0	#404040
Yes	EGG_Pubertal_growth_10F	http://www.ncbi.nlm.nih.gov/pubmed/23449627	Pubertal_growth_10F.txt.gz	Pubertal_growth_10F.txt.gz	http://egg-consortium.org/	EGG	http://egg-consortium.org/downloads/Pubertal_growth_10F.txt.gz	NA	NA	NA	Yes	EFO_0004339	NA	NA	Height Standard Deviation Score (Females, 10 years old)	6974	0	NA	EUR	2015-02-24	EA	EPF	PHF	Pubertal_Height_Female	Anthropometric	0	#404040
Yes	EGG_Pubertal_growth_12M	http://www.ncbi.nlm.nih.gov/pubmed/23449627	Pubertal_growth_12M.txt.gz	Pubertal_growth_12M.txt.gz	http://egg-consortium.org/	EGG	http://egg-consortium.org/downloads/Pubertal_growth_12M.txt.gz	NA	NA	NA	Yes	EFO_0004339	NA	NA	Height Standard Deviation Score (Males, 12 years old)	6986	0	NA	EUR	2015-02-24	EA	EPM	PHM	Pubertal_Height_Male	Anthropometric	0	#404040
Yes	ENIGMA_Intracraneal_Volume	https://www.ncbi.nlm.nih.gov/pubmed/25607358	ENIGMA2_ICV_Combined_GenomeControlled_Jan23.tbl.gz	ENIGMA2_ICV_Combined_GenomeControlled_Jan23.tbl.gz	http://enigma.usc.edu/	ENIGMA	http://enigma.ini.usc.edu/wp-content/uploads/E2_EVIS/ENIGMA2_ICV_Combined_GenomeControlled_Jan23.tbl.gz	NA	RSID CHR_BP_hg19b37 Effect_Allele Non_Effect_Allele Freq_European_1000Genomes Effect_Beta StdErr Pvalue N	NA	Yes	EFO_0004886	NA	NA	Intracraneal Volume	30717	0	NA	EUR	NA	NA	INV	ICV	Intracraneal_Volume	Anthropometric	0	#404040
Yes	GABRIEL_Asthma	http://www.ncbi.nlm.nih.gov/pubmed/17611496	gabriel_results.zip	gabriel_asthma_meta-analysis_36studies_format_repository_NEJM.txt	http://www.cng.fr/gabriel/results.html	Gabriel	https://beaune.cng.fr/gabriel/gabriel_results.zip	NA	NA	NA	Yes	EFO_0000270	NA	NA	Asthma	26475	1	10365	EUR	NA	NA	GAS	ATH	Asthma	Allergy	0	#FFFF00
Yes	GEFOS_Forearm	http://www.ncbi.nlm.nih.gov/pubmed/26367794	fa2stu.MAF0_.005.pos_.out_.gz	fa2stu.MAF0_.005.pos_.out_.gz	http://www.gefos.org/?q=content/data-release-2015	GEFOS	http://www.gefos.org/sites/default/files/fa2stu.MAF0_.005.pos_.out_.gz	NA	NA	Yes	Yes	EFO_0003923	NA	NA	Bone Mineral Density (Forearm)	49988	0	NA	EUR	2015-10-22	reference_allele	GFA	BMD	Bone_Mineral_Density	Anthropometric	0	#404040
Yes	GIANT_2017_BMI_Active_EUR	NA	BMI.ACTIVE.ALL.European.txt.gz	BMI.ACTIVE.ALL.European.txt.gz	http://portals.broadinstitute.org/collaboration/giant	GIANT	http://portals.broadinstitute.org/collaboration/giant/images/e/e9/BMI.ACTIVE.ALL.European.txt.gz	NA	rsid Chromosome Position_hg19 Effect_allele EAF_HapmapCEU Other_allele Sample_size Effect Stderr Pvalue HetIsq	NA	No	EFO_0004340	NA	NA	BMI for individuals defined as active, only European cohorts	180423	0	NA	EUR	NA	NA	GBMIA	BMIA	BMI_Active_Inds	Anthropometric	0	#404040
Yes	GIANT_2015_BMI_EUR	http://www.ncbi.nlm.nih.gov/pubmed/25673413	SNP_gwas_mc_merge_nogc.tbl.uniq.gz	SNP_gwas_mc_merge_nogc.tbl.uniq.gz	http://www.broadinstitute.org/collaboration/giant/index.php/GIANT_consortium_data_files	GIANT	http://www.broadinstitute.org/collaboration/giant/images/1/15/SNP_gwas_mc_merge_nogc.tbl.uniq.gz	BMI	NA	NA	NA	EFO_0004340	NA	NA	Body Mass Index	322154	0	NA	EUR	2015-03-08	A1	GBMI	BMI	BMI_EUR	Anthropometric	0	#404040
Yes	GIANT_HEIGHT	http://www.ncbi.nlm.nih.gov/pubmed/25282103	GIANT_HEIGHT_Wood_et_al_2014_publicrelease_HapMapCeuFreq.txt.gz	NA	http://www.broadinstitute.org/collaboration/giant/index.php/GIANT_consortium_data_files	GIANT	https://www.broadinstitute.org/collaboration/giant/images/0/01/GIANT_HEIGHT_Wood_et_al_2014_publicrelease_HapMapCeuFreq.txt.gz	NA	NA	NA	Yes	EFO_0004339	NA	NA	Height	253288	0	NA	EUR	2014-10-06	Allele1	GHE	HEIGHT	Height	Anthropometric	0	#404040
Yes	GIANT_HIP_Combined_EUR	http://www.ncbi.nlm.nih.gov/pubmed/25673412	GIANT_2015_HIP_COMBINED_EUR.txt.gz	GIANT_2015_HIP_COMBINED_EUR.txt.gz	http://www.broadinstitute.org/collaboration/giant/index.php/GIANT_consortium_data_files	GIANT	http://www.broadinstitute.org/collaboration/giant/images/e/e4/GIANT_2015_HIP_COMBINED_EUR.txt.gz	NA	NA	NA	NA	EFO_0005093	NA	NA	Hip Circumference	142762	0	NA	EUR	2015-02-12	Allele1	GHI	HIP	Hip_Circumference_EUR	Anthropometric	1	#404040
Yes	GIANT_WC_Combined_EUR	http://www.ncbi.nlm.nih.gov/pubmed/25673412	GIANT_2015_WC_COMBINED_EUR.txt.gz	GIANT_2015_WC_COMBINED_EUR.txt.gz	http://www.broadinstitute.org/collaboration/giant/index.php/GIANT_consortium_data_files	GIANT	http://www.broadinstitute.org/collaboration/giant/images/5/57/GIANT_2015_WC_COMBINED_EUR.txt.gz	NA	NA	NA	NA	EFO_0004342	NA	NA	Waist Circumference	232101	0	NA	EUR	2015-02-12	Allele1	GWC	WAIST	Waist_Circumference_EUR	Anthropometric	1	#404040
Yes	GIANT_WHR_Combined_EUR	http://www.ncbi.nlm.nih.gov/pubmed/25673412	GIANT_2015_WHR_COMBINED_EUR.txt.gz	GIANT_2015_WHR_COMBINED_EUR.txt.gz	http://www.broadinstitute.org/collaboration/giant/index.php/GIANT_consortium_data_files	GIANT	http://www.broadinstitute.org/collaboration/giant/images/5/54/GIANT_2015_WHR_COMBINED_EUR.txt.gz	Waist	NA	NA	NA	EFO_0004343	NA	NA	Waist-to-Hip Ratio	212248	0	NA	EUR	2015-02-12	Allele1	GWH	WHR	Waist-to-Hip_Ratio_EUR	Anthropometric	1	#404040
Yes	GLGC_Mc_HDL	http://www.ncbi.nlm.nih.gov/pubmed/24097068	jointGwasMc_HDL.txt.gz	jointGwasMc_HDL.txt.gz	http://csg.sph.umich.edu//abecasis/public/lipids2013/	GLGC	http://csg.sph.umich.edu/abecasis/public/lipids2013/jointGwasMc_HDL.txt.gz	both hg18 and hg19 available	NA	NA	Yes	CHEBI_47775	NA	NA	High-density Lipoprotein Cholesterol	188578	0	NA	EUR	2013-11-26	A1	GHDL	HDL	HDL_Cholesterol	Cardiometabolic	1	#004000
Yes	GLGC_Mc_LDL	http://www.ncbi.nlm.nih.gov/pubmed/24097068	jointGwasMc_LDL.txt.gz	jointGwasMc_LDL.txt.gz	http://csg.sph.umich.edu//abecasis/public/lipids2013/	GLGC	http://csg.sph.umich.edu/abecasis/public/lipids2013/jointGwasMc_LDL.txt.gz	both hg18 and hg19 available	NA	NA	Yes	EFO_0004195	NA	NA	Low-density Lipoprotein Cholesterol	188578	0	NA	EUR	2013-11-26	A1	GLDL	LDL	LDL_Cholesterol	Cardiometabolic	1	#004000
Yes	GLGC_Mc_TG	http://www.ncbi.nlm.nih.gov/pubmed/24097068	jointGwasMc_TG.txt.gz	jointGwasMc_TG.txt.gz	http://csg.sph.umich.edu//abecasis/public/lipids2013/	GLGC	http://csg.sph.umich.edu/abecasis/public/lipids2013/jointGwasMc_TG.txt.gz	both hg18 and hg19 available	NA	NA	Yes	EFO_0004530	NA	NA	Triglycerids	188578	0	NA	EUR	2013-11-26	A1	GTG	TRIG	Triglycerides	Cardiometabolic	1	#004000
Yes	GPC-NEO-NEUROTICISM	http://www.ncbi.nlm.nih.gov/pubmed/21173776	GPC-1.NEO-NEUROTICISM.full.txt.gz	GPC-1.BigFiveNEO.zip	http://www.tweelingenregister.org/GPC/	GPC	https://www.dropbox.com/s/df3bifmk238ks2y/GPC-1.BigFiveNEO.zip?dl=0	NA	NA	NA	Yes	NA	NA	NA	Five Factor Model Neuroticism	17375	0	NA	EUR	2012-01-01	A1	GNN	NEUROT	Neuroticism	Psychiatric_neurologic	1	#0000A0
Yes	HRGene_HeartRate	https://www.ncbi.nlm.nih.gov/pubmed/23583979	META_STAGE1_GWASHR_SUMSTATS.txt	META_STAGE1_GWASHR_SUMSTATS.txt	https://walker05.u.hpc.mssm.edu/	HRGene	http://walker05.u.hpc.mssm.edu/META_STAGE1_GWASHR_SUMSTATS.txt	NA	rsid CHR POS EFFECT_ALLELE OTHER_ALLELE EAF beta SE N_TOTAL P_VALUE P_VALUE_GCADJ	NA	Yes	EFO_0004326	NA	NA	Heart rate	85787	0	NA	EUR	NA	NA	HHR	HR	Heart_Rate	Cardiometabolic	2	#004000
Yes	IBD.EUR.Crohns_Disease	http://www.ncbi.nlm.nih.gov/pubmed/26192919	EUR.CD.gwas.assoc.gz	EUR.CD.gwas.assoc.gz	http://www.ibdgenetics.org/	IBD	ftp://ftp.sanger.ac.uk/pub/consortia/ibdgenetics/iibdgc-trans-ancestry-summary-stats.tar	NA	NA	NA	Yes	EFO_0003767	HP:0002037	NA	Crohn's Disease	20833	1	5956	EUR	2015-08-19	NA	ICD	CD	Crohns_Disease	Immune	0	#40A0A0
Yes	IBD.EUR.Inflammatory_Bowel_Disease	http://www.ncbi.nlm.nih.gov/pubmed/26192919	EUR.IBD.gwas.assoc.gz	EUR.IBD.gwas.assoc.gz	http://www.ibdgenetics.org/	IBD	ftp://ftp.sanger.ac.uk/pub/consortia/ibdgenetics/iibdgc-trans-ancestry-summary-stats.tar	NA	NA	NA	Yes	EFO_0003767	HP:0002037	NA	Inflammatory Bowel Disease	34652	1	12882	EUR	2015-08-19	NA	IBD	IBD	Inflammatory_Bowel_Disease	Immune	0	#40A0A0
Yes	IBD.EUR.Ulcerative_Colitis	http://www.ncbi.nlm.nih.gov/pubmed/26192919	EUR.UC.gwas.assoc.gz	EUR.UC.gwas.assoc.gz	http://www.ibdgenetics.org/	IBD	ftp://ftp.sanger.ac.uk/pub/consortia/ibdgenetics/iibdgc-trans-ancestry-summary-stats.tar	NA	NA	NA	Yes	EFO_0003767	HP:0002037	NA	Ulcerative Colitis	27432	1	6968	EUR	2015-08-19	NA	IUC	UC	Ulcerative_Colitis	Immune	0	#40A0A0
Yes	IGAP_Alzheimer	http://www.ncbi.nlm.nih.gov/pubmed/24162737	IGAP_stage_1.txt.gz	IGAP_summary_statistics.zip	http://web.pasteur-lille.fr/en/recherche/u744/igap/igap_download.php	IGAP	http://web.pasteur-lille.fr/en/recherche/u744/igap/igap_download.php	NA	NA	NA	Yes	EFO_0000249	HP:0002511	NA	Alzheimer	54162	1	17008	EUR	2014-07-01	Effect_allele	IALZ	AD	Alzheimers_Disease	Psychiatric_neurologic	0	#0000A0
Yes	ILAE_Genetic_generalised_epilepsy	http://thelancet.com/journals/laneur/article/PIIS1474-4422(14)70171-1/fulltext	ILAE_GGE_5.8.14.txt.gz	ILAE_GGE_5.8.14.txt.gz	http://www.epigad.org/gwas_ilae2014/	ILAE	http://www.epigad.org/gwas_ilae2014/ILAE_GGE_5.8.14.txt.gz	NA	MarkerName Allele1 Allele2 Weight Zscore P-value Direction HetISq HetChiSq HetDf HetPVa Chr Pos	NA	Yes	NA	NA	NA	Genetic Generalised Epilepsy	28763	1	2606	Mixed	2014-08-05	NA	IGE	EPI	Epilepsy	Psychiatric_neurologic	2	#0000A0
Yes	IMMUNOBASE_Celiac_disease_hg19	http://www.ncbi.nlm.nih.gov/pubmed/20190752	hg19_gwas_cel_dubois_4_19_1.tab	hg19_gwas_cel_dubois_4_19_1.tab	https://www.immunobase.org/downloads/protected_data/GWAS_Data/	IMMUNOBASE	https://www.immunobase.org/downloads/protected_data/GWAS_Data/hg19_gwas_cel_dubois_4_19_1.tab	NA	NA	NA	Yes	EFO_0001060	NA	NA	Celiac Disease	15283	1	4533	EUR	NA	NA	ICEL	CEL	Celiac_Disease	Cardiometabolic	1	#004000
Yes	IMMUNOBASE_Multiple_sclerosis_hg19	http://www.ncbi.nlm.nih.gov/pubmed/21833088	hg19_gwas_ms_imsgc_4_19_2.tab	hg19_gwas_ms_imsgc_4_19_2.tab	https://www.immunobase.org/downloads/protected_data/GWAS_Data/	IMMUNOBASE	https://www.immunobase.org/downloads/protected_data/GWAS_Data/hg19_gwas_ms_imsgc_4_19_2.tab	NA	NA	NA	Yes	EFO_0003885	NA	NA	Multiple Sclerosis	27098	1	9722	EUR	NA	NA	IMC	MS	Multiple_Sclerosis	Cardiometabolic	1	#004000
Yes	IMMUNOBASE_Systemic_lupus_erythematosus_hg19	http://www.ncbi.nlm.nih.gov/pubmed/26502338	hg19_gwas_sle_bentham_4_20_0.tab	hg19_gwas_sle_bentham_4_20_0.tab	https://www.immunobase.org/downloads/protected_data/GWAS_Data/	IMMUNOBASE	https://www.immunobase.org/downloads/protected_data/GWAS_Data/hg19_gwas_sle_bentham_4_20_0.tab	NA	NA	NA	Yes	EFO_0002690	NA	NA	Systemic Lupus Erythematosus	23210	1	7219	EUR	NA	NA	ISL	SLE	Systemic_Lupus_Erythematosus	Immune	0	#40A0A0
Yes	ISGC_Malik_2016_METASTROKE_all_strokes	https://www.ncbi.nlm.nih.gov/pmc/articles/PMC4818561/	metastroke.all.chr.bp	metastroke.all.chr.bp	http://cerebrovascularportal.org	ISGC	https://personal.broadinstitute.org/mvon/4818561.Malik.2016.zip	inferred from rsid position	MarkerName Allele1 Allele2 Freq1 FreqSE Effect StdErr P.value Direction HetISq HetChiSq HetDf HetPVal chromosome position	NA	Yes	EFO_0000712	NA	NA	All strokes	29633	1	10307	NA	NA	NA	IMS	STROKE	Stroke	Cardiometabolic	1	#004000
Yes	Jones_et_al_2016_Chronotype	https://www.ncbi.nlm.nih.gov/pubmed/27494321	Chronotype_SIN_BOLT.output_plus.metrics_MAF0.001_HWE1E-5_qual0.4.txt.gz	Chronotype_SIN_BOLT.output_plus.metrics_MAF0.001_HWE1E-5_qual0.4.txt	http://www.t2diabetesgenes.org/data/	Jones_et_al_2016	http://www.t2diabetesgenes.org/datasets/Chronotype_SIN_BOLT.output_plus.metrics_MAF0.001_HWE1E-5_qual0.4.txt.gz	NA	NA	NA	Yes	NA	NA	NA	Chronotype	128266	0	NA	EUR	2016-08-05	NA	JCH	CHRONO	Chronotype	Psychiatric_neurologic	0	#0000A0
Yes	Jones_et_al_2016_SleepDuration	https://www.ncbi.nlm.nih.gov/pubmed/27494321	Sleep_Duration_SIN_BOLT.output_plus.metrics_MAF0.001_HWE1E-5_qual0.4.txt.gz	Sleep_Duration_SIN_BOLT.output_plus.metrics_MAF0.001_HWE1E-5_qual0.4.txt	http://www.t2diabetesgenes.org/data/	Jones_et_al_2016	http://www.t2diabetesgenes.org/datasets/Sleep_Duration_SIN_BOLT.output_plus.metrics_MAF0.001_HWE1E-5_qual0.4.txt.gz	NA	NA	NA	Yes	EFO_0005271	NA	NA	Sleep Duration	128266	0	NA	EUR	2016-08-05	NA	JSD	SLEEP	Sleep_Duration	Psychiatric_neurologic	0	#0000A0
Yes	MAGIC_FastingGlucose	http://www.ncbi.nlm.nih.gov/pubmed/20081858	MAGIC_FastingGlucose.txt	MAGIC_FastingGlucose.txt	http://www.magicinvestigators.org/downloads/	MAGIC	ftp://ftp.sanger.ac.uk/pub/magic/MAGIC_FastingGlucose.txt	inferred from supplementary file in paper NCBI 35	NA	NA	NA	EFO_0004465	NA	NA	Fasting Glucose	46186	0	NA	EUR	2011-08-08	effect_allele	MFG	FG	Fasting_Glucose	Cardiometabolic	0	#004000
Yes	MAGIC_ln_FastingInsulin	http://www.ncbi.nlm.nih.gov/pubmed/20081858	MAGIC_ln_FastingInsulin.txt	MAGIC_ln_FastingInsulin.txt	http://www.magicinvestigators.org/downloads/	MAGIC	ftp://ftp.sanger.ac.uk/pub/magic/MAGIC_ln_FastingInsulin.txt	inferred from supplementary file in paper NCBI 35	NA	NA	NA	EFO_0004466	NA	NA	Fasting Insulin	38238	0	NA	EUR	2011-08-08	effect_allele	MFI	INSUL	Fasting_Insulin	Cardiometabolic	0	#004000
Yes	MAGNETIC_CH2.DB.ratio	http://www.ncbi.nlm.nih.gov/pubmed/27005778	Summary_statistics_MAGNETIC_CH2.DB.ratio.txt.gz	Summary_statistics_MAGNETIC_CH2.DB.ratio.txt	http://www.computationalmedicine.fi/data#NMR_GWAS	MAGNETIC	https://computationalmedicine.blob.core.windows.net/nmrgwas/Summary_statistics_MAGNETIC_CH2.DB.ratio.txt.gz?se=2016-06-23&sr=b&sp=r&sig=xT7LfiohtVu8z7L8W6oyKo4eudsOoyrAbCc7CMo6m5s%3D&sv=2014-02-14	NA	NA	NA	Yes	NA	NA	NA	Average number of methylene groups per a double bond	24154	0	NA	EUR	NA	NA	MCD	CH2	CH2DB_NMR	Cardiometabolic	0	#004000
Yes	MAGNETIC_HDL.C	http://www.ncbi.nlm.nih.gov/pubmed/27005778	Summary_statistics_MAGNETIC_HDL.C.txt.gz	Summary_statistics_MAGNETIC_HDL.C.txt	http://www.computationalmedicine.fi/data#NMR_GWAS	MAGNETIC	https://computationalmedicine.blob.core.windows.net/nmrgwas/Summary_statistics_MAGNETIC_HDL.C.txt.gz?se=2016-06-23&sr=b&sp=r&sig=r18jfrRnXNLMgnJpf1TchLj6PeRYAcHNvU5OS3wT%2BmQ%3D&sv=2014-02-14	NA	NA	NA	NA	NA	NA	NA	Total cholesterol in HDL	19270	0	NA	EUR	NA	NA	MHDL	HDLC	HDL_Cholesterol_NMR	Cardiometabolic	0	#004000
Yes	MAGNETIC_IDL.TG	http://www.ncbi.nlm.nih.gov/pubmed/27005778	Summary_statistics_MAGNETIC_IDL.TG.txt.gz	Summary_statistics_MAGNETIC_IDL.TG.txt	http://www.computationalmedicine.fi/data#NMR_GWAS	MAGNETIC	https://computationalmedicine.blob.core.windows.net/nmrgwas/Summary_statistics_MAGNETIC_IDL.TG.txt.gz?se=2016-06-23&sr=b&sp=r&sig=9ZfTtoW4MfZgyHl2XR89EaKa6lj%2Fjb3s9QHxMfMu9vM%3D&sv=2014-02-14	NA	NA	NA	NA	NA	NA	NA	Triglycerides in IDL	21559	0	NA	EUR	NA	NA	MIDL	IDL	Triglycerides_NMR	Cardiometabolic	0	#004000
Yes	MAGNETIC_LDL.C	http://www.ncbi.nlm.nih.gov/pubmed/27005778	Summary_statistics_MAGNETIC_LDL.C.txt.gz	Summary_statistics_MAGNETIC_LDL.C.txt	http://www.computationalmedicine.fi/data#NMR_GWAS	MAGNETIC	https://computationalmedicine.blob.core.windows.net/nmrgwas/Summary_statistics_MAGNETIC_LDL.C.txt.gz?se=2016-06-23&sr=b&sp=r&sig=VIFr%2F%2B6mTZpVFAoQeFeoIW5pn2RQeQ2MlLo9KocXAWY%3D&sv=2014-02-14	NA	NA	NA	NA	NA	NA	NA	Total cholesterol in LDL	13527	0	NA	EUR	NA	NA	MLDL	LDLC	LDL_Cholesterol_NMR	Cardiometabolic	0	#004000
Yes	PGC_ADHD_EUR_2017	NA	adhd_eur_jun2017.gz	adhd_eur_jun2017.gz	https://www.med.unc.edu/	PGC	https://www.med.unc.edu/pgc/results-and-downloads/data-use-agreement-forms/copy_of_ADHDEA2017_data_download_agreement/resolveuid/d43df28b249d4717b6f127e7ab6286c7	NA	CHR SNP BP A1 A2 INFO OR SE P	NA	No	EFO_0003888	NA	NA	Attention deficit hyperactivity disorder - EUR	53293	1	19099	EUR	NA	NA	PADHD	ADHD	Attention_Deficit_Hyperactivity_Disorder	Psychiatric_neurologic	0	#0000A0
Yes	PGC_ASD_2017_CEU	https://molecularautism.biomedcentral.com/articles/10.1186/s13229-017-0137-9	daner_AUT_meta14_CEU_all.hg19.Mar2016_info_0.60_maf_0.05_release_Jun2017.tsv.gz	daner_AUT_meta14_CEU_all.hg19.Mar2016_info_0.60_maf_0.05_release_Jun2017.tsv.gz	https://www.med.unc.edu/	PGC	https://www.med.unc.edu/pgc/results-and-downloads/data-use-agreement-forms/copy_of_ASD2017_data_download_agreement/resolveuid/7c732708f5d44b89944ac145831bca5b	NA	NO HEADER IN ORIGINAL FILE	NA	No	EFO_0003756	NA	NA	Autism spectrum disorder - CEU	15954	1	7387	EUR	NA	a1	PASD	ASD	Autism_Spectrum_Disorder	Psychiatric_neurologic	2	#0000A0
Yes	pgc.scz2	http://www.ncbi.nlm.nih.gov/pubmed/25056061	scz2.snp.results.txt.gz	scz2.snp.results.txt.gz	https://www.med.unc.edu/pgc/downloads	PGC	https://www.med.unc.edu/pgc/files/resultfiles/scz2.snp.results.txt.gz	NA	NA	NA	Yes	EFO_0000692	HP:0100753	NA	Schizophrenia	150064	1	36989	EUR:EAS	2015-08-12	NA	PSCZ	SCZ	Schizophrenia	Psychiatric_neurologic	0	#0000A0
Yes	RA_OKADA_TRANS_ETHNIC	http://www.ncbi.nlm.nih.gov/pubmed/24390342	RA_GWASmeta_TransEthnic_v2.txt.gz	RA_GWASmeta_TransEthnic_v2.txt.gz	http://plaza.umin.ac.jp/yokada/datasource/software.htm	RA_OKADA	http://plaza.umin.ac.jp/yokada/datasource/files/GWASMetaResults/RA_GWASmeta_TransEthnic_v2.txt.gz	NA	NA	NA	Yes	EFO_0000685	HP:0001370	NA	Rheumatoid Arthritis	80799	1	19234	EUR:EAS	2013-11-08	NA	ORA	RA	Rheumatoid_Arthritis	Immune	0	#40A0A0
Yes	SSGAC_Depressive_Symptoms	http://www.nature.com/ng/journal/vaop/ncurrent/full/ng.3552.html#access	DS_Full.txt.gz	DS_Full.txt.gz	https://www.thessgac.org	SSGAC	http://ssgac.org/documents/DS_Full.txt.gz	NA	MarkerName CHR POS A1 A2 EAF Beta SE Pval	NA	Yes	EFO_0007006	NA	NA	Depressive Symptoms	180866	0	NA	NA	NA	A1	SDS	DEPR	Depressive_Symptoms	Psychiatric_neurologic	0	#0000A0
Yes	SSGAC_Education_Years_Pooled	http://www.nature.com/nature/journal/vaop/ncurrent/full/nature17671.html	EduYears_Main.txt.gz	EduYears_Main.txt.gz	https://www.thessgac.org	SSGAC	http://ssgac.org/documents/EduYears_Main.txt.gz	NA	MarkerName CHR POS A1 A2 EAF Beta SE Pval	NA	Yes	NA	NA	NA	Education years (Discovery and replication cohorts, genders pooled)	293723	0	NA	NA	NA	NA	SEY	EDU	Education_Years	Psychiatric_neurologic	0	#0000A0
Yes	TAGC_Asthma_EUR	https://www.ncbi.nlm.nih.gov/pubmed/29273806	TAGC_Multiancestry_and_European-Ancestry_Meta-analyses_Results.tsv	TAGC_meta-analyses_results_for_asthma_risk.zip	https://www.ebi.ac.uk/gwas/downloads	TAGC	ftp://ftp.ebi.ac.uk/pub/databases/gwas/summary_statistics/DemenaisF_29273806_GCST005212/TAGC_meta-analyses_results_for_asthma_risk.zip	NA	chr rsid position reference_allele alternate_allele Multiancestry_beta_fix Multiancestry_se_fix Multiancestry_pval_fix Multiancestry_beta_rand Multiancestry_se_ran	NA	NA	EFO_0000270	HP:0002099	NA	Asthma	127669	1	19954	EUR	2017-12-22	alternate_allele	TAE	ATH_TAGC	Asthma_TAGC_EUR	Allergy	2	#FFFF00
Yes	ICBP_SystolicPressure	https://www.ncbi.nlm.nih.gov/pubmed/21909115	ICBP_systolic_pressure.txt.gz	phs000585.pha003588.txt	http://www.georgehretlab.org/icbp_088023401234-9812599.html	ICBP	ftp://ftp.ncbi.nlm.nih.gov/dbgap/studies/phs000585/analyses/phs000585.pha003588.txt.gz	Original file was changed	NA	NA	Yes	EFO:0006335	NA	NA	Systolic Blood Pressure	203056	0	NA	EUR	2011-09-11	Coded allele	ISP	SBP	Systolic_Blood_Pressure	Cardiometabolic	1	#004000
Yes	ICBP_DiastolicPressure	https://www.ncbi.nlm.nih.gov/pubmed/21909115	ICBP_diastolic_pressure.txt.gz	phs000585.pha003589.txt	http://www.georgehretlab.org/icbp_088023401234-9812599.html	ICBP	ftp://ftp.ncbi.nlm.nih.gov/dbgap/studies/phs000585/analyses/phs000585.pha003589.txt.gz	Original file was changed	NA	NA	Yes	EFO:0006336	NA	NA	Diastolic Blood Pressure	203056	0	NA	EUR	2011-09-11	Coded allele	IDP	DBP	Diastolic_Blood_Pressure	Cardiometabolic	1	#004000
Yes	BCAC_ER_negative_BreastCancer_EUR	https://www.ncbi.nlm.nih.gov/pubmed/25890600	icogs_bcac_public_results_euro_ERNEG.txt.gz	icogs_bcac_public_results_euro.txt.gz	http://bcac.ccge.medschl.cam.ac.uk/	BCAC	http://bcac.ccge.medschl.cam.ac.uk/bcacdata/icogs-complete-summary-results/	NA	var_name chr position_b37 a0 a1 phase3_1kg_id phase1_1kg_id bcac_icogs1_effect_allele bcac_icogs1_european_controls_eaf bcac_icogs1_european_r2 bcac_icogs1_risk_beta bcac_icogs1_risk_se bcac_icogs1_OR bcac_icogs1_risk_chi2 bcac_icogs1_risk_P1df bcac_icogs1_erneg_beta bcac_icogs1_erneg_se bcac_icogs1_erneg_OR bcac_icogs1_erneg_chi2 bcac_icogs1_erneg_P1df bcac_icogs1_erpos_beta bcac_icogs1_erpos_se…	NA	Yes	EFO_10006450	NA	NA	Estrogen-receptor-negative breast cancer in Europeans, imputed genotype	120000	1	31000	EUR	NA	NA	BCN	ERNBC	ER-negative_Breast_Cancer	Cancer	0	#A0A0A0
Yes	BCAC_ER_positive_BreastCancer_EUR	https://www.ncbi.nlm.nih.gov/pubmed/25890600	icogs_bcac_public_results_euro_ERPOS.txt.gz	icogs_bcac_public_results_euro.txt.gz	http://bcac.ccge.medschl.cam.ac.uk/	BCAC	http://bcac.ccge.medschl.cam.ac.uk/bcacdata/icogs-complete-summary-results/	NA	var_name chr position_b37 a0 a1 phase3_1kg_id phase1_1kg_id bcac_icogs1_effect_allele bcac_icogs1_european_controls_eaf bcac_icogs1_european_r2 bcac_icogs1_risk_beta bcac_icogs1_risk_se bcac_icogs1_OR bcac_icogs1_risk_chi2 bcac_icogs1_risk_P1df bcac_icogs1_erneg_beta bcac_icogs1_erneg_se bcac_icogs1_erneg_OR bcac_icogs1_erneg_chi2 bcac_icogs1_erneg_P1df bcac_icogs1_erpos_beta bcac_icogs1_erpos_se…	NA	Yes	EFO_1000649	NA	NA	Estrogen-receptor-positive breast cancer in Europeans, imputed genotype	120000	1	12000	EUR	NA	NA	BCP	ERPBC	ER-positive_Breast_Cancer	Cancer	0	#A0A0A0
Yes	BCAC_Overall_BreastCancer_EUR	https://www.ncbi.nlm.nih.gov/pubmed/25890600	icogs_bcac_public_results_euro_overall.txt.gz	icogs_bcac_public_results_euro.txt.gz	http://bcac.ccge.medschl.cam.ac.uk/	BCAC	http://bcac.ccge.medschl.cam.ac.uk/bcacdata/icogs-complete-summary-results/	NA	var_name chr position_b37 a0 a1 phase3_1kg_id phase1_1kg_id bcac_icogs1_effect_allele bcac_icogs1_european_controls_eaf bcac_icogs1_european_r2 bcac_icogs1_risk_beta bcac_icogs1_risk_se bcac_icogs1_OR bcac_icogs1_risk_chi2 bcac_icogs1_risk_P1df bcac_icogs1_erneg_beta bcac_icogs1_erneg_se bcac_icogs1_erneg_OR bcac_icogs1_erneg_chi2 bcac_icogs1_erneg_P1df bcac_icogs1_erpos_beta bcac_icogs1_erpos_se…	NA	Yes	EFO_0005606	NA	NA	Overall breast cancer in Europeans, imputed genotype	120000	1	62000	EUR	NA	NA	BCO	BC	Breast_Cancer	Cancer	0	#A0A0A0
Yes	tag.evrsmk.tbl	http://www.ncbi.nlm.nih.gov/pubmed/20418890	tag.evrsmk.tbl.gz	tag.evrsmk.tbl.gz	https://www.med.unc.edu/pgc/results-and-downloads	TAG	https://www.med.unc.edu/pgc/files/resultfiles/tag.evrsmk.tbl.gz	NA	NA	NA	NA	EFO_0003768	NA	NA	Tobacco Ever Smoker vs Never Smoker	74035	1	41969	EUR	2014-03-27	NA	TES	SMOKE	Smoker	Psychiatric_neurologic	1	#0000A0

## Sheet: Sheet1
ID	Phenotype	Category	Case-Coontrol	Sample_Size
UKB_1160_Sleep_duration	Sleep duration	Psychiatric_neurologic	0	337119
UKB_1180_Morning_or_evening_person_chronotype	Morning/evening person (chronotype)	Psychiatric_neurologic	0	337119
UKB_1200_Sleeplessness_or_insomnia	Sleeplessness / insomnia	Psychiatric_neurologic	0	337119
UKB_1807_Fathers_age_at_death	Father's age at death	Aging	0	337119
UKB_20002_1094_self_reported_deep_venous_thrombosis_dvt	Non-cancer illness code, self-reported: deep venous thrombosis (dvt)	Cardiometabolic	1	337119
UKB_20002_1111_self_reported_asthma	Non-cancer illness code, self-reported: asthma	Allergy	1	337119
UKB_20002_1154_self_reported_irritable_bowel_syndrome	Non-cancer illness code, self-reported: irritable bowel syndrome	Digestive system disease	1	337119
UKB_20002_1222_self_reported_type_1_diabetes	Non-cancer illness code, self-reported: type 1 diabetes	Immune	1	337119
UKB_20002_1223_self_reported_type_2_diabetes	Non-cancer illness code, self-reported: type 2 diabetes	Cardiometabolic	1	337119
UKB_20002_1225_self_reported_hyperthyroidism_or_thyrotoxicosis	Non-cancer illness code, self-reported: hyperthyroidism/thyrotoxicosis	Endocrine system disease	1	337119
UKB_20002_1226_self_reported_hypothyroidism_or_myxoedema	Non-cancer illness code, self-reported: hypothyroidism/myxoedema	Endocrine system disease	1	337119
UKB_20002_1243_self_reported_psychological_or_psychiatric_problem	Non-cancer illness code, self-reported: psychological/psychiatric problem	Psychiatric_neurologic	1	337119
UKB_20002_1261_self_reported_multiple_sclerosis	Non-cancer illness code, self-reported: multiple sclerosis	Psychiatric_neurologic	1	337119
UKB_20002_1262_self_reported_parkinsons_disease	Non-cancer illness code, self-reported: parkinsons disease	Psychiatric_neurologic	1	337119
UKB_20002_1265_self_reported_migraine	Non-cancer illness code, self-reported: migraine	Psychiatric_neurologic	1	337119
UKB_20002_1289_self_reported_schizophrenia	Non-cancer illness code, self-reported: schizophrenia	Psychiatric_neurologic	1	337119
UKB_20002_1309_self_reported_osteoporosis	Non-cancer illness code, self-reported: osteoporosis	Skeletal system disease	1	337119
UKB_20002_1313_self_reported_ankylosing_spondylitis	Non-cancer illness code, self-reported: ankylosing spondylitis	Immune	1	337119
UKB_20002_1452_self_reported_eczema_or_dermatitis	Non-cancer illness code, self-reported: eczema/dermatitis	Allergy	1	337119
UKB_20002_1453_self_reported_psoriasis	Non-cancer illness code, self-reported: psoriasis	Immune	1	337119
UKB_20002_1461_self_reported_inflammatory_bowel_disease	Non-cancer illness code, self-reported: inflammatory bowel disease	Immune	1	337119
UKB_20002_1462_self_reported_crohns_disease	Non-cancer illness code, self-reported: crohns disease	Immune	1	337119
UKB_20002_1463_self_reported_ulcerative_colitis	Non-cancer illness code, self-reported: ulcerative colitis	Immune	1	337119
UKB_20002_1464_self_reported_rheumatoid_arthritis	Non-cancer illness code, self-reported: rheumatoid arthritis	Immune	1	337119
UKB_20002_1466_self_reported_gout	Non-cancer illness code, self-reported: gout	Skeletal system disease	1	337119
UKB_20002_1473_self_reported_high_cholesterol	Non-cancer illness code, self-reported: high cholesterol	Cardiometabolic	1	337119
UKB_20002_1616_self_reported_insomnia	Non-cancer illness code, self-reported: insomnia	Psychiatric_neurologic	1	337119
UKB_20016_Fluid_intelligence_score	Fluid intelligence score	Psychiatric_neurologic	0	337119
UKB_20022_Birth_weight	Birth weight	Anthropometric	0	337119
UKB_20127_Neuroticism_score	Neuroticism score	Psychiatric_neurologic	0	337119
UKB_21001_Body_mass_index_BMI	Body mass index (BMI)	Anthropometric	0	337119
UKB_23099_Body_fat_percentage	Body fat percentage	Anthropometric	0	337119
UKB_2395_2_Hair_or_balding_pattern_Pattern_2	Hair/balding pattern: Pattern 2	Morphology	1	337119
UKB_2395_3_Hair_or_balding_pattern_Pattern_3	Hair/balding pattern: Pattern 3	Morphology	1	337119
UKB_2395_4_Hair_or_balding_pattern_Pattern_4	Hair/balding pattern: Pattern 4	Morphology	1	337119
UKB_3526_Mothers_age_at_death	Mother's age at death	Aging	0	337119
UKB_50_Standing_height	Standing height	Anthropometric	0	337119
UKB_6150_1_Vascular_or_heart_problems_diagnosed_by_doctor_Heart_attack	Vascular/heart problems diagnosed by doctor: Heart attack	Cardiometabolic	1	337119
UKB_6152_5_diagnosed_by_doctor_Blood_clot_in_the_leg_DVT	Blood clot, DVT, bronchitis, emphysema, asthma, rhinitis, eczema, allergy diagnosed by doctor: Blood clot in the leg (DVT)	Cardiometabolic	1	337119
UKB_6152_7_diagnosed_by_doctor_Blood_clot_in_the_lung	Blood clot, DVT, bronchitis, emphysema, asthma, rhinitis, eczema, allergy diagnosed by doctor: Blood clot in the lung	Cardiometabolic	1	337119
UKB_6152_8_diagnosed_by_doctor_Asthma	Blood clot, DVT, bronchitis, emphysema, asthma, rhinitis, eczema, allergy diagnosed by doctor: Asthma	Immune	1	337119
UKB_6152_9_diagnosed_by_doctor_Hayfever_allergic_rhinitis_or_eczema	Blood clot, DVT, bronchitis, emphysema, asthma, rhinitis, eczema, allergy diagnosed by doctor: Hayfever, allergic rhinitis or eczema	Immune	1	337119
UKB_G40_Diagnoses_main_ICD10_G40_Epilepsy	Diagnoses - main ICD10: G40 Epilepsy	Psychiatric_neurologic	1	337119
UKB_G43_Diagnoses_main_ICD10_G43_Migraine	Diagnoses - main ICD10: G43 Migraine	Psychiatric_neurologic	1	337119
UKB_20002_1065_self_reported_hypertension	Non-cancer illness code, self-reported: hypertension	Cardiometabolic	1	337119
ADIPOGen_Adiponectin	Adiponectin	Cardiometabolic	0	39883
Astle_et_al_2016_Eosinophil_counts	Eosinophil counts	Blood	0	173480
Astle_et_al_2016_Granulocyte_count	Granulocyte count	Blood	0	173480
Astle_et_al_2016_High_light_scatter_reticulocyte_count	High light scatter reticulocyte count	Blood	0	173480
Astle_et_al_2016_Lymphocyte_counts	Lymphocyte counts	Blood	0	173480
Astle_et_al_2016_Monocyte_count	Monocyte count	Blood	0	173480
Astle_et_al_2016_Myeloid_white_cell_count	Myeloid white cell count	Blood	0	173480
Astle_et_al_2016_Neutrophil_count	Neutrophil count	Blood	0	173480
Astle_et_al_2016_Platelet_count	Platelet count	Blood	0	173480
Astle_et_al_2016_Red_blood_cell_count	Red blood cell count	Blood	0	173480
Astle_et_al_2016_Reticulocyte_count	Reticulocyte count	Blood	0	173480
Astle_et_al_2016_Sum_basophil_neutrophil_counts	Sum basophil neutrophil counts	Blood	0	173480
Astle_et_al_2016_Sum_eosinophil_basophil_counts	Sum eosinophil basophil counts	Blood	0	173480
Astle_et_al_2016_Sum_neutrophil_eosinophil_counts	Sum neutrophil eosinophil counts	Blood	0	173480
Astle_et_al_2016_White_blood_cell_count	White blood cell count	Blood	0	173480
CARDIoGRAM_C4D_CAD_ADDITIVE	Coronary Artery Disease (additive model)	Cardiometabolic	1	184305
CKDGen_Chronic_Kidney_Disease	Chronic Kidney Disease	Immune	0	70484
CNCR_Insomnia_all	Insomnia in both sexes	Psychiatric_neurologic	1	113006
DIAGRAM_T2D_TRANS_ETHNIC	Type 2 Diabetes	Cardiometabolic	1	149461
EAGLE_Eczema	Eczema	Allergy	1	116863
EGG_BL	Birth Length	Anthropometric	0	28459
EGG_BMI_HapMapImputed	Body Mass Index Standard Deviation Score	Anthropometric	0	35668
EGG_BW3_EUR	Birth Weight	Anthropometric	0	143677
EGG_Pubertal_growth_10F	Height Standard Deviation Score (Females, 10 years old)	Anthropometric	0	6974
EGG_Pubertal_growth_12M	Height Standard Deviation Score (Males, 12 years old)	Anthropometric	0	6986
ENIGMA_Intracraneal_Volume	Intracraneal Volume	Anthropometric	0	30717
GABRIEL_Asthma	Asthma	Allergy	1	26475
GEFOS_Forearm	Bone Mineral Density (Forearm)	Anthropometric	0	49988
GIANT_2017_BMI_Active_EUR	BMI for individuals defined as active, only European cohorts	Anthropometric	0	180423
GIANT_2015_BMI_EUR	Body Mass Index	Anthropometric	0	322154
GIANT_HEIGHT	Height	Anthropometric	0	253288
GIANT_HIP_Combined_EUR	Hip Circumference	Anthropometric	0	142762
GIANT_WC_Combined_EUR	Waist Circumference	Anthropometric	0	232101
GIANT_WHR_Combined_EUR	Waist-to-Hip Ratio	Anthropometric	0	212248
GLGC_Mc_HDL	High-density Lipoprotein Cholesterol	Cardiometabolic	0	188578
GLGC_Mc_LDL	Low-density Lipoprotein Cholesterol	Cardiometabolic	0	188578
GLGC_Mc_TG	Triglycerids	Cardiometabolic	0	188578
GPC-NEO-NEUROTICISM	Five Factor Model Neuroticism	Psychiatric_neurologic	0	17375
HRGene_HeartRate	Heart rate	Cardiometabolic	0	85787
IBD.EUR.Crohns_Disease	Crohn's Disease	Immune	1	20833
IBD.EUR.Inflammatory_Bowel_Disease	Inflammatory Bowel Disease	Immune	1	34652
IBD.EUR.Ulcerative_Colitis	Ulcerative Colitis	Immune	1	27432
IGAP_Alzheimer	Alzheimer	Psychiatric_neurologic	1	54162
ILAE_Genetic_generalised_epilepsy	Genetic Generalised Epilepsy	Psychiatric_neurologic	1	28763
IMMUNOBASE_Celiac_disease_hg19	Celiac Disease	Cardiometabolic	1	15283
IMMUNOBASE_Multiple_sclerosis_hg19	Multiple Sclerosis	Cardiometabolic	1	27098
IMMUNOBASE_Systemic_lupus_erythematosus_hg19	Systemic Lupus Erythematosus	Immune	1	23210
ISGC_Malik_2016_METASTROKE_all_strokes	All strokes	Cardiometabolic	1	29633
Jones_et_al_2016_Chronotype	Chronotype	Psychiatric_neurologic	0	128266
Jones_et_al_2016_SleepDuration	Sleep Duration	Psychiatric_neurologic	0	128266
MAGIC_FastingGlucose	Fasting Glucose	Cardiometabolic	0	46186
MAGIC_ln_FastingInsulin	Fasting Insulin	Cardiometabolic	0	38238
MAGNETIC_CH2.DB.ratio	Average number of methylene groups per a double bond	Cardiometabolic	0	24154
MAGNETIC_HDL.C	Total cholesterol in HDL	Cardiometabolic	0	19270
MAGNETIC_IDL.TG	Triglycerides in IDL	Cardiometabolic	0	21559
MAGNETIC_LDL.C	Total cholesterol in LDL	Cardiometabolic	0	13527
PGC_ADHD_EUR_2017	Attention deficit hyperactivity disorder - EUR	Psychiatric_neurologic	1	53293
PGC_ASD_2017_CEU	Autism spectrum disorder - CEU	Psychiatric_neurologic	1	15954
pgc.scz2	Schizophrenia	Psychiatric_neurologic	1	150064
RA_OKADA_TRANS_ETHNIC	Rheumatoid Arthritis	Immune	1	80799
SSGAC_Depressive_Symptoms	Depressive Symptoms	Psychiatric_neurologic	0	180866
SSGAC_Education_Years_Pooled	Education years (Discovery and replication cohorts, genders pooled)	Psychiatric_neurologic	0	293723
TAGC_Asthma_EUR	Asthma	Allergy	1	127669
ICBP_SystolicPressure	Systolic Blood Pressure	Cardiometabolic	0	203056
ICBP_DiastolicPressure	Diastolic Blood Pressure	Cardiometabolic	0	203056
BCAC_ER_negative_BreastCancer_EUR	Estrogen-receptor-negative breast cancer in Europeans, imputed genotype	Cancer	1	120000
BCAC_ER_positive_BreastCancer_EUR	Estrogen-receptor-positive breast cancer in Europeans, imputed genotype	Cancer	1	120000
BCAC_Overall_BreastCancer_EUR	Overall breast cancer in Europeans, imputed genotype	Cancer	1	120000
tag.evrsmk.tbl	Tobacco Ever Smoker vs Never Smoker	Psychiatric_neurologic	1	74035
