# Supplementary material for: PTWAS: investigating tissue-relevant causal molecular mechanisms of complex traits using probabilistic TWAS analysis
Source: Genome Biol. 2020 Sep 11;21:232. doi: 10.1186/s13059-020-02026-y (PMC7488550; doi:10.1186/s13059-020-02026-y)
Supplement: Supplementary file 3 — Additional file 3 Table S2: Complete list of significant gene-trait pairs at 5% FDR level identified in the multi-tissue PTWAS scan of 114 complex traits. [file 13059_2020_2026_MOESM3_ESM.txt]

Trait   Gene    Most_significant_tissue multi_tissue_pval
ADIPOGen_Adiponectin ENSG00000273443.1 Brain_Cortex 6.051e-05
ADIPOGen_Adiponectin ENSG00000232298.2 Prostate 5.029e-05
ADIPOGen_Adiponectin ENSG00000184371.13 Muscle_Skeletal 2.222e-05
ADIPOGen_Adiponectin ENSG00000168710.17 Artery_Tibial 5.432e-05
ADIPOGen_Adiponectin ENSG00000135845.9 Heart_Atrial_Appendage 0.0001012
ADIPOGen_Adiponectin ENSG00000228536.2 Adipose_Visceral_Omentum 7.452e-05
ADIPOGen_Adiponectin ENSG00000223911.1 Testis 0.0001046
ADIPOGen_Adiponectin ENSG00000169047.5 Adipose_Subcutaneous 3.124e-05
ADIPOGen_Adiponectin ENSG00000261379.1 Adipose_Subcutaneous 2.697e-06
ADIPOGen_Adiponectin ENSG00000160808.9 Lung 2.324e-05
ADIPOGen_Adiponectin ENSG00000160799.11 Colon_Sigmoid 1.425e-05
ADIPOGen_Adiponectin ENSG00000160801.13 Adipose_Subcutaneous 6.01e-05
ADIPOGen_Adiponectin ENSG00000181555.20 Thyroid 3.96e-05
ADIPOGen_Adiponectin ENSG00000160796.16 Brain_Caudate_basal_ganglia 2.2e-05
ADIPOGen_Adiponectin ENSG00000114650.18 Esophagus_Mucosa 0.0001138
ADIPOGen_Adiponectin ENSG00000260236.1 Esophagus_Muscularis 4.853e-05
ADIPOGen_Adiponectin ENSG00000114648.11 Adipose_Subcutaneous 0.0001345
ADIPOGen_Adiponectin ENSG00000076201.14 Esophagus_Gastroesophageal_Junction 4.796e-05
ADIPOGen_Adiponectin ENSG00000236409.1 Skin_Not_Sun_Exposed 3.353e-05
ADIPOGen_Adiponectin ENSG00000088727.12 Nerve_Tibial 8.343e-05
ADIPOGen_Adiponectin ENSG00000273682.1 Brain_Cerebellar_Hemisphere 4.969e-06
ADIPOGen_Adiponectin ENSG00000271161.1 Lung 7.429e-05
ADIPOGen_Adiponectin ENSG00000163832.15 Stomach 6.462e-05
ADIPOGen_Adiponectin ENSG00000276925.1 Esophagus_Mucosa 3.869e-05
ADIPOGen_Adiponectin ENSG00000239732.3 Adipose_Visceral_Omentum 1.329e-05
ADIPOGen_Adiponectin ENSG00000023330.14 Adipose_Subcutaneous 2.747e-05
ADIPOGen_Adiponectin ENSG00000010322.15 Skin_Sun_Exposed 8.57e-06
ADIPOGen_Adiponectin ENSG00000168268.10 Brain_Anterior_cingulate_cortex_BA24 2.484e-08
ADIPOGen_Adiponectin ENSG00000242797.3 Artery_Aorta 1.221e-06
ADIPOGen_Adiponectin ENSG00000168237.17 Heart_Left_Ventricle 4.499e-07
ADIPOGen_Adiponectin ENSG00000162267.12 Muscle_Skeletal 9.068e-05
ADIPOGen_Adiponectin ENSG00000239557.1 Adipose_Subcutaneous 0.0001314
ADIPOGen_Adiponectin ENSG00000243224.1 Skin_Not_Sun_Exposed 1.073e-05
ADIPOGen_Adiponectin ENSG00000213533.11 Lung 3.054e-05
ADIPOGen_Adiponectin ENSG00000055957.10 Heart_Atrial_Appendage 0.0001474
ADIPOGen_Adiponectin ENSG00000163938.16 Brain_Frontal_Cortex_BA9 5.669e-10
ADIPOGen_Adiponectin ENSG00000168273.7 Skin_Not_Sun_Exposed 1.481e-05
ADIPOGen_Adiponectin ENSG00000010327.10 Skin_Sun_Exposed 5.361e-05
ADIPOGen_Adiponectin ENSG00000163930.9 Testis 5.969e-05
ADIPOGen_Adiponectin ENSG00000272573.5 Pituitary 4.415e-05
ADIPOGen_Adiponectin ENSG00000114854.7 Testis 1.75e-05
ADIPOGen_Adiponectin ENSG00000114902.13 Esophagus_Muscularis 2.046e-05
ADIPOGen_Adiponectin ENSG00000114904.12 Breast_Mammary_Tissue 3.315e-09
ADIPOGen_Adiponectin ENSG00000163939.18 Thyroid 3.272e-05
ADIPOGen_Adiponectin ENSG00000016864.18 Pancreas 3.21e-06
ADIPOGen_Adiponectin ENSG00000275956.1 Nerve_Tibial 5.177e-07
ADIPOGen_Adiponectin ENSG00000279144.1 Artery_Aorta 2.069e-05
ADIPOGen_Adiponectin ENSG00000270941.1 Brain_Cerebellar_Hemisphere 8.097e-05
ADIPOGen_Adiponectin ENSG00000163935.13 Skin_Sun_Exposed 5.951e-05
ADIPOGen_Adiponectin ENSG00000239799.1 Testis 5.086e-06
ADIPOGen_Adiponectin ENSG00000280417.1 Esophagus_Gastroesophageal_Junction 6.891e-06
ADIPOGen_Adiponectin ENSG00000242142.1 Testis 1.491e-05
ADIPOGen_Adiponectin ENSG00000184897.5 Colon_Transverse 0.0001634
ADIPOGen_Adiponectin ENSG00000186329.9 Testis 6.641e-05
ADIPOGen_Adiponectin ENSG00000231982.1 Esophagus_Gastroesophageal_Junction 1.11e-16
ADIPOGen_Adiponectin ENSG00000226482.1 Breast_Mammary_Tissue 2.68e-53
ADIPOGen_Adiponectin ENSG00000113889.11 Brain_Anterior_cingulate_cortex_BA24 2.602e-08
ADIPOGen_Adiponectin ENSG00000232233.1 Spleen 1.11e-16
ADIPOGen_Adiponectin ENSG00000181092.9 Thyroid 3.269e-42
ADIPOGen_Adiponectin ENSG00000156976.16 Lung 6.555e-20
ADIPOGen_Adiponectin ENSG00000263826.1 Cells_Cultured_fibroblasts 1.391e-11
ADIPOGen_Adiponectin ENSG00000197099.8 Brain_Caudate_basal_ganglia 0.0001176
ADIPOGen_Adiponectin ENSG00000200320.1 Heart_Left_Ventricle 8.303e-40
ADIPOGen_Adiponectin ENSG00000163918.10 Esophagus_Muscularis 3.633e-31
ADIPOGen_Adiponectin ENSG00000219492.4 Thyroid 0.0001495
ADIPOGen_Adiponectin ENSG00000273257.1 Spleen 4.127e-05
ADIPOGen_Adiponectin ENSG00000163440.11 Testis 1.271e-05
ADIPOGen_Adiponectin ENSG00000138640.14 Nerve_Tibial 4.518e-05
ADIPOGen_Adiponectin ENSG00000164442.9 Esophagus_Mucosa 9.187e-06
ADIPOGen_Adiponectin ENSG00000091844.7 Adipose_Subcutaneous 0.0001786
ADIPOGen_Adiponectin ENSG00000128607.13 Adipose_Subcutaneous 0.0001639
ADIPOGen_Adiponectin ENSG00000229196.3 Thyroid 5.733e-06
ADIPOGen_Adiponectin ENSG00000253111.1 Liver 1.557e-08
ADIPOGen_Adiponectin ENSG00000043591.5 Artery_Coronary 0.0001267
ADIPOGen_Adiponectin ENSG00000175868.13 Brain_Cerebellum 0.0001303
ADIPOGen_Adiponectin ENSG00000152270.8 Pancreas 4.122e-05
ADIPOGen_Adiponectin ENSG00000186104.10 Esophagus_Mucosa 5.485e-05
ADIPOGen_Adiponectin ENSG00000172572.6 Muscle_Skeletal 2.388e-06
ADIPOGen_Adiponectin ENSG00000135517.6 Pituitary 2.17e-05
ADIPOGen_Adiponectin ENSG00000176422.13 Muscle_Skeletal 1.808e-05
ADIPOGen_Adiponectin ENSG00000257576.1 Colon_Sigmoid 8.919e-07
ADIPOGen_Adiponectin ENSG00000076067.12 Adipose_Visceral_Omentum 6.682e-06
ADIPOGen_Adiponectin ENSG00000111785.19 Muscle_Skeletal 1.214e-05
ADIPOGen_Adiponectin ENSG00000257918.1 Pituitary 9.077e-06
ADIPOGen_Adiponectin ENSG00000175727.13 Thyroid 2.304e-05
ADIPOGen_Adiponectin ENSG00000256546.1 Esophagus_Muscularis 1.115e-05
ADIPOGen_Adiponectin ENSG00000182782.7 Cells_Cultured_fibroblasts 1.016e-10
ADIPOGen_Adiponectin ENSG00000110987.8 Muscle_Skeletal 0.0001614
ADIPOGen_Adiponectin ENSG00000256249.1 Testis 6.495e-10
ADIPOGen_Adiponectin ENSG00000255398.2 Adipose_Subcutaneous 2.615e-10
ADIPOGen_Adiponectin ENSG00000196917.5 Esophagus_Mucosa 3.702e-09
ADIPOGen_Adiponectin ENSG00000197653.15 Esophagus_Gastroesophageal_Junction 5.726e-08
ADIPOGen_Adiponectin ENSG00000270048.1 Heart_Atrial_Appendage 1.434e-08
ADIPOGen_Adiponectin ENSG00000270095.1 Adipose_Subcutaneous 8.54e-09
ADIPOGen_Adiponectin ENSG00000179195.15 Prostate 1.72e-08
ADIPOGen_Adiponectin ENSG00000270028.1 Nerve_Tibial 1.218e-09
ADIPOGen_Adiponectin ENSG00000185344.13 Skin_Sun_Exposed 6.696e-05
ADIPOGen_Adiponectin ENSG00000119242.8 Breast_Mammary_Tissue 4.58e-13
ADIPOGen_Adiponectin ENSG00000250091.2 Stomach 7.72e-09
ADIPOGen_Adiponectin ENSG00000178882.14 Brain_Cortex 0.0001093
ADIPOGen_Adiponectin ENSG00000270130.1 Artery_Tibial 5.473e-09
ADIPOGen_Adiponectin ENSG00000269938.1 Thyroid 5.417e-09
ADIPOGen_Adiponectin ENSG00000275389.1 Adipose_Visceral_Omentum 5.756e-08
ADIPOGen_Adiponectin ENSG00000269997.1 Thyroid 1.04e-08
ADIPOGen_Adiponectin ENSG00000270061.1 Pituitary 2.503e-08
ADIPOGen_Adiponectin ENSG00000172766.18 Skin_Sun_Exposed 7.949e-05
ADIPOGen_Adiponectin ENSG00000279021.1 Skin_Sun_Exposed 8.641e-05
ADIPOGen_Adiponectin ENSG00000140945.16 Adipose_Subcutaneous 5.828e-13
ADIPOGen_Adiponectin ENSG00000279641.1 Thyroid 0.0001388
ADIPOGen_Adiponectin ENSG00000181885.18 Skin_Not_Sun_Exposed 2.143e-06
ADIPOGen_Adiponectin ENSG00000072778.19 Artery_Coronary 1.357e-05
ADIPOGen_Adiponectin ENSG00000181856.14 Pituitary 1.122e-05
ADIPOGen_Adiponectin ENSG00000170291.14 Skin_Sun_Exposed 2.072e-05
ADIPOGen_Adiponectin ENSG00000275152.4 Adipose_Subcutaneous 7.4e-05
ADIPOGen_Adiponectin ENSG00000274736.4 Minor_Salivary_Gland 0.0001228
ADIPOGen_Adiponectin ENSG00000124299.13 Brain_Substantia_nigra 8.29e-05
ADIPOGen_Adiponectin ENSG00000124302.12 Brain_Putamen_basal_ganglia 0.0001037
Astle_et_al_2016_Eosinophil_counts ENSG00000160072.19 Pancreas 0.00089
Astle_et_al_2016_Eosinophil_counts ENSG00000225931.3 Brain_Cerebellum 0.000704
Astle_et_al_2016_Eosinophil_counts ENSG00000228037.1 Brain_Cerebellar_Hemisphere 0.001154
Astle_et_al_2016_Eosinophil_counts ENSG00000272449.1 Artery_Aorta 0.0006876
Astle_et_al_2016_Eosinophil_counts ENSG00000157873.17 Brain_Cortex 0.0001793
Astle_et_al_2016_Eosinophil_counts ENSG00000238164.6 Cells_EBV-transformed_lymphocytes 0.001492
Astle_et_al_2016_Eosinophil_counts ENSG00000283259.1 Cells_EBV-transformed_lymphocytes 0.002811
Astle_et_al_2016_Eosinophil_counts ENSG00000232912.5 Ovary 1.928e-12
Astle_et_al_2016_Eosinophil_counts ENSG00000162426.14 Heart_Left_Ventricle 5.246e-05
Astle_et_al_2016_Eosinophil_counts ENSG00000142599.17 Thyroid 2.806e-12
Astle_et_al_2016_Eosinophil_counts ENSG00000236269.1 Lung 0.002662
Astle_et_al_2016_Eosinophil_counts ENSG00000238249.2 Whole_Blood 0.001218
Astle_et_al_2016_Eosinophil_counts ENSG00000228526.6 Esophagus_Mucosa 0.001661
Astle_et_al_2016_Eosinophil_counts ENSG00000171621.13 Cells_Cultured_fibroblasts 4.822e-08
Astle_et_al_2016_Eosinophil_counts ENSG00000171608.15 Spleen 7.99e-07
Astle_et_al_2016_Eosinophil_counts ENSG00000179840.5 Lung 0.0001012
Astle_et_al_2016_Eosinophil_counts ENSG00000202415.1 Muscle_Skeletal 0.003899
Astle_et_al_2016_Eosinophil_counts ENSG00000083444.16 Whole_Blood 1.578e-05
Astle_et_al_2016_Eosinophil_counts ENSG00000116685.15 Whole_Blood 4.648e-08
Astle_et_al_2016_Eosinophil_counts ENSG00000116688.16 Artery_Coronary 2.811e-09
Astle_et_al_2016_Eosinophil_counts ENSG00000116691.10 Brain_Frontal_Cortex_BA9 2.885e-11
Astle_et_al_2016_Eosinophil_counts ENSG00000028137.18 Cells_Cultured_fibroblasts 7.816e-06
Astle_et_al_2016_Eosinophil_counts ENSG00000202461.1 Nerve_Tibial 2.65e-11
Astle_et_al_2016_Eosinophil_counts ENSG00000224904.1 Muscle_Skeletal 9.944e-05
Astle_et_al_2016_Eosinophil_counts ENSG00000162496.8 Thyroid 0.00328
Astle_et_al_2016_Eosinophil_counts ENSG00000199347.1 Testis 0.0007255
Astle_et_al_2016_Eosinophil_counts ENSG00000221340.1 Nerve_Tibial 0.0007733
Astle_et_al_2016_Eosinophil_counts ENSG00000224621.1 Skin_Not_Sun_Exposed 9.185e-05
Astle_et_al_2016_Eosinophil_counts ENSG00000142627.12 Colon_Sigmoid 9.196e-06
Astle_et_al_2016_Eosinophil_counts ENSG00000132881.11 Skin_Not_Sun_Exposed 2.651e-05
Astle_et_al_2016_Eosinophil_counts ENSG00000037637.10 Esophagus_Mucosa 0.0008436
Astle_et_al_2016_Eosinophil_counts ENSG00000075151.20 Whole_Blood 0.003068
Astle_et_al_2016_Eosinophil_counts ENSG00000169641.13 Ovary 6.302e-05
Astle_et_al_2016_Eosinophil_counts ENSG00000125944.18 Testis 0.0001544
Astle_et_al_2016_Eosinophil_counts ENSG00000004487.15 Colon_Transverse 0.002724
Astle_et_al_2016_Eosinophil_counts ENSG00000088280.18 Brain_Hypothalamus 0.0006371
Astle_et_al_2016_Eosinophil_counts ENSG00000204219.9 Muscle_Skeletal 1.036e-05
Astle_et_al_2016_Eosinophil_counts ENSG00000007968.6 Thyroid 0.003554
Astle_et_al_2016_Eosinophil_counts ENSG00000271420.1 Thyroid 0.0003364
Astle_et_al_2016_Eosinophil_counts ENSG00000197880.8 Whole_Blood 0.001419
Astle_et_al_2016_Eosinophil_counts ENSG00000261326.2 Cells_Cultured_fibroblasts 0.0001064
Astle_et_al_2016_Eosinophil_counts ENSG00000057757.9 Cells_Cultured_fibroblasts 7.322e-09
Astle_et_al_2016_Eosinophil_counts ENSG00000117308.14 Thyroid 3.605e-07
Astle_et_al_2016_Eosinophil_counts ENSG00000125945.14 Esophagus_Mucosa 0.001318
Astle_et_al_2016_Eosinophil_counts ENSG00000117305.14 Breast_Mammary_Tissue 2.094e-09
Astle_et_al_2016_Eosinophil_counts ENSG00000011007.12 Small_Intestine_Terminal_Ileum 5.856e-08
Astle_et_al_2016_Eosinophil_counts ENSG00000179546.4 Colon_Transverse 9.917e-07
Astle_et_al_2016_Eosinophil_counts ENSG00000188822.7 Testis 0.001205
Astle_et_al_2016_Eosinophil_counts ENSG00000249087.6 Brain_Anterior_cingulate_cortex_BA24 0.0002914
Astle_et_al_2016_Eosinophil_counts ENSG00000236810.5 Nerve_Tibial 7.354e-09
Astle_et_al_2016_Eosinophil_counts ENSG00000142676.12 Breast_Mammary_Tissue 0.001191
Astle_et_al_2016_Eosinophil_counts ENSG00000179163.11 Ovary 1.302e-09
Astle_et_al_2016_Eosinophil_counts ENSG00000011009.10 Whole_Blood 5.91e-09
Astle_et_al_2016_Eosinophil_counts ENSG00000169504.14 Cells_Cultured_fibroblasts 5.079e-05
Astle_et_al_2016_Eosinophil_counts ENSG00000020633.18 Artery_Aorta 0.002335
Astle_et_al_2016_Eosinophil_counts ENSG00000261025.1 Testis 0.001346
Astle_et_al_2016_Eosinophil_counts ENSG00000175087.9 Muscle_Skeletal 0.003506
Astle_et_al_2016_Eosinophil_counts ENSG00000169442.8 Heart_Left_Ventricle 8.41e-05
Astle_et_al_2016_Eosinophil_counts ENSG00000158022.6 Brain_Cerebellar_Hemisphere 0.002896
Astle_et_al_2016_Eosinophil_counts ENSG00000130695.14 Brain_Cerebellar_Hemisphere 0.004423
Astle_et_al_2016_Eosinophil_counts ENSG00000176083.17 Thyroid 0.0008971
Astle_et_al_2016_Eosinophil_counts ENSG00000142669.14 Stomach 0.0001083
Astle_et_al_2016_Eosinophil_counts ENSG00000176092.14 Brain_Cerebellar_Hemisphere 0.0009354
Astle_et_al_2016_Eosinophil_counts ENSG00000158062.20 Colon_Sigmoid 6.468e-05
Astle_et_al_2016_Eosinophil_counts ENSG00000175707.8 Brain_Cortex 0.0003678
Astle_et_al_2016_Eosinophil_counts ENSG00000060642.10 Brain_Hypothalamus 7.116e-05
Astle_et_al_2016_Eosinophil_counts ENSG00000260063.1 Small_Intestine_Terminal_Ileum 8.12e-05
Astle_et_al_2016_Eosinophil_counts ENSG00000142748.12 Liver 0.00369
Astle_et_al_2016_Eosinophil_counts ENSG00000175793.11 Lung 0.004379
Astle_et_al_2016_Eosinophil_counts ENSG00000090273.13 Testis 8.587e-05
Astle_et_al_2016_Eosinophil_counts ENSG00000158195.10 Brain_Caudate_basal_ganglia 0.0008319
Astle_et_al_2016_Eosinophil_counts ENSG00000117713.18 Spleen 0.0001935
Astle_et_al_2016_Eosinophil_counts ENSG00000142751.14 Skin_Not_Sun_Exposed 7.974e-05
Astle_et_al_2016_Eosinophil_counts ENSG00000204160.11 Nerve_Tibial 6.108e-05
Astle_et_al_2016_Eosinophil_counts ENSG00000174950.10 Brain_Hippocampus 0.0007194
Astle_et_al_2016_Eosinophil_counts ENSG00000142765.17 Lung 0.003641
Astle_et_al_2016_Eosinophil_counts ENSG00000181773.6 Whole_Blood 0.0006377
Astle_et_al_2016_Eosinophil_counts ENSG00000225886.3 Thyroid 1.005e-05
Astle_et_al_2016_Eosinophil_counts ENSG00000130775.15 Esophagus_Gastroesophageal_Junction 0.0003029
Astle_et_al_2016_Eosinophil_counts ENSG00000269971.1 Esophagus_Mucosa 0.002638
Astle_et_al_2016_Eosinophil_counts ENSG00000000938.12 Artery_Tibial 0.001563
Astle_et_al_2016_Eosinophil_counts ENSG00000117758.13 Esophagus_Mucosa 0.001292
Astle_et_al_2016_Eosinophil_counts ENSG00000229388.1 Brain_Anterior_cingulate_cortex_BA24 0.0001032
Astle_et_al_2016_Eosinophil_counts ENSG00000130766.4 Testis 7.36e-05
Astle_et_al_2016_Eosinophil_counts ENSG00000130770.17 Testis 0.00263
Astle_et_al_2016_Eosinophil_counts ENSG00000278274.1 Thyroid 0.0002818
Astle_et_al_2016_Eosinophil_counts ENSG00000180198.15 Prostate 0.002796
Astle_et_al_2016_Eosinophil_counts ENSG00000130772.13 Muscle_Skeletal 1.203e-05
Astle_et_al_2016_Eosinophil_counts ENSG00000274266.1 Minor_Salivary_Gland 1.919e-05
Astle_et_al_2016_Eosinophil_counts ENSG00000204138.12 Adrenal_Gland 7.79e-05
Astle_et_al_2016_Eosinophil_counts ENSG00000279443.1 Cells_Cultured_fibroblasts 0.0001668
Astle_et_al_2016_Eosinophil_counts ENSG00000188060.7 Thyroid 0.0001857
Astle_et_al_2016_Eosinophil_counts ENSG00000197989.13 Whole_Blood 0.0001524
Astle_et_al_2016_Eosinophil_counts ENSG00000231468.2 Cells_Cultured_fibroblasts 1.696e-05
Astle_et_al_2016_Eosinophil_counts ENSG00000160094.14 Lung 4.789e-05
Astle_et_al_2016_Eosinophil_counts ENSG00000134686.18 Cells_EBV-transformed_lymphocytes 9.388e-05
Astle_et_al_2016_Eosinophil_counts ENSG00000279179.1 Whole_Blood 0.002741
Astle_et_al_2016_Eosinophil_counts ENSG00000284154.1 Nerve_Tibial 0.0007676
Astle_et_al_2016_Eosinophil_counts ENSG00000233246.1 Testis 5.164e-06
Astle_et_al_2016_Eosinophil_counts ENSG00000092850.11 Esophagus_Muscularis 0.002913
Astle_et_al_2016_Eosinophil_counts ENSG00000174574.15 Brain_Substantia_nigra 0.0003814
Astle_et_al_2016_Eosinophil_counts ENSG00000127603.23 Muscle_Skeletal 0.002405
Astle_et_al_2016_Eosinophil_counts ENSG00000127124.14 Whole_Blood 4.752e-14
Astle_et_al_2016_Eosinophil_counts ENSG00000159596.6 Skin_Sun_Exposed 0.0004833
Astle_et_al_2016_Eosinophil_counts ENSG00000230896.1 Adipose_Subcutaneous 0.001561
Astle_et_al_2016_Eosinophil_counts ENSG00000117448.13 Thyroid 0.002772
Astle_et_al_2016_Eosinophil_counts ENSG00000086015.20 Adrenal_Gland 0.001681
Astle_et_al_2016_Eosinophil_counts ENSG00000280670.2 Brain_Cerebellum 0.002861
Astle_et_al_2016_Eosinophil_counts ENSG00000117472.9 Esophagus_Muscularis 0.0002428
Astle_et_al_2016_Eosinophil_counts ENSG00000226957.1 Muscle_Skeletal 0.001463
Astle_et_al_2016_Eosinophil_counts ENSG00000162600.11 Adipose_Visceral_Omentum 0.00124
Astle_et_al_2016_Eosinophil_counts ENSG00000162437.14 Brain_Caudate_basal_ganglia 2.792e-07
Astle_et_al_2016_Eosinophil_counts ENSG00000162434.11 Brain_Caudate_basal_ganglia 7.267e-09
Astle_et_al_2016_Eosinophil_counts ENSG00000272506.1 Testis 1.859e-11
Astle_et_al_2016_Eosinophil_counts ENSG00000226891.7 Esophagus_Muscularis 5.396e-14
Astle_et_al_2016_Eosinophil_counts ENSG00000231485.1 Artery_Tibial 1.821e-11
Astle_et_al_2016_Eosinophil_counts ENSG00000154027.18 Cells_Cultured_fibroblasts 1.385e-05
Astle_et_al_2016_Eosinophil_counts ENSG00000162616.8 Cells_EBV-transformed_lymphocytes 0.0007996
Astle_et_al_2016_Eosinophil_counts ENSG00000137960.5 Prostate 0.0005578
Astle_et_al_2016_Eosinophil_counts ENSG00000213560.4 Cells_Cultured_fibroblasts 0.0001414
Astle_et_al_2016_Eosinophil_counts ENSG00000273338.1 Cells_Cultured_fibroblasts 0.004254
Astle_et_al_2016_Eosinophil_counts ENSG00000213561.4 Pancreas 0.0003109
Astle_et_al_2016_Eosinophil_counts ENSG00000233333.2 Pancreas 0.002263
Astle_et_al_2016_Eosinophil_counts ENSG00000237413.5 Liver 0.001191
Astle_et_al_2016_Eosinophil_counts ENSG00000143013.12 Skin_Not_Sun_Exposed 1.559e-05
Astle_et_al_2016_Eosinophil_counts ENSG00000097046.12 Small_Intestine_Terminal_Ileum 2.142e-05
Astle_et_al_2016_Eosinophil_counts ENSG00000229635.1 Brain_Cerebellum 1.657e-06
Astle_et_al_2016_Eosinophil_counts ENSG00000122483.17 Esophagus_Muscularis 2.853e-10
Astle_et_al_2016_Eosinophil_counts ENSG00000117500.12 Small_Intestine_Terminal_Ileum 3.383e-11
Astle_et_al_2016_Eosinophil_counts ENSG00000137942.16 Brain_Cerebellum 0.00307
Astle_et_al_2016_Eosinophil_counts ENSG00000117505.12 Brain_Substantia_nigra 9.461e-10
Astle_et_al_2016_Eosinophil_counts ENSG00000223745.7 Brain_Cerebellum 9.39e-08
Astle_et_al_2016_Eosinophil_counts ENSG00000137962.12 Artery_Aorta 0.0004143
Astle_et_al_2016_Eosinophil_counts ENSG00000122435.9 Artery_Aorta 0.0008321
Astle_et_al_2016_Eosinophil_counts ENSG00000156876.9 Pituitary 0.002502
Astle_et_al_2016_Eosinophil_counts ENSG00000117620.14 Spleen 0.0009263
Astle_et_al_2016_Eosinophil_counts ENSG00000162694.13 Testis 2.863e-06
Astle_et_al_2016_Eosinophil_counts ENSG00000233184.6 Brain_Amygdala 3.027e-11
Astle_et_al_2016_Eosinophil_counts ENSG00000162695.11 Whole_Blood 1.441e-07
Astle_et_al_2016_Eosinophil_counts ENSG00000265808.3 Pituitary 0.0002532
Astle_et_al_2016_Eosinophil_counts ENSG00000273136.6 Pituitary 0.003986
Astle_et_al_2016_Eosinophil_counts ENSG00000273694.1 Brain_Cerebellum 0.003368
Astle_et_al_2016_Eosinophil_counts ENSG00000273768.1 Testis 0.001403
Astle_et_al_2016_Eosinophil_counts ENSG00000271383.6 Brain_Cerebellar_Hemisphere 0.0008592
Astle_et_al_2016_Eosinophil_counts ENSG00000118292.8 Brain_Anterior_cingulate_cortex_BA24 0.002294
Astle_et_al_2016_Eosinophil_counts ENSG00000117362.12 Muscle_Skeletal 0.0005045
Astle_et_al_2016_Eosinophil_counts ENSG00000143374.16 Heart_Left_Ventricle 0.0004252
Astle_et_al_2016_Eosinophil_counts ENSG00000266472.5 Uterus 0.0002158
Astle_et_al_2016_Eosinophil_counts ENSG00000159208.15 Muscle_Skeletal 0.0005255
Astle_et_al_2016_Eosinophil_counts ENSG00000143412.9 Esophagus_Mucosa 4.422e-09
Astle_et_al_2016_Eosinophil_counts ENSG00000228126.1 Esophagus_Mucosa 0.002207
Astle_et_al_2016_Eosinophil_counts ENSG00000143443.9 Artery_Tibial 0.0008981
Astle_et_al_2016_Eosinophil_counts ENSG00000237781.3 Pancreas 0.0001406
Astle_et_al_2016_Eosinophil_counts ENSG00000203804.4 Whole_Blood 2.22e-16
Astle_et_al_2016_Eosinophil_counts ENSG00000143420.18 Esophagus_Mucosa 1.11e-16
Astle_et_al_2016_Eosinophil_counts ENSG00000143369.14 Esophagus_Mucosa 0.002049
Astle_et_al_2016_Eosinophil_counts ENSG00000143437.20 Nerve_Tibial 7.057e-13
Astle_et_al_2016_Eosinophil_counts ENSG00000143457.10 Artery_Tibial 6.282e-08
Astle_et_al_2016_Eosinophil_counts ENSG00000143382.14 Muscle_Skeletal 6.431e-05
Astle_et_al_2016_Eosinophil_counts ENSG00000143384.12 Whole_Blood 1.11e-16
Astle_et_al_2016_Eosinophil_counts ENSG00000143387.12 Whole_Blood 4.463e-14
Astle_et_al_2016_Eosinophil_counts ENSG00000143409.15 Skin_Sun_Exposed 0.0002249
Astle_et_al_2016_Eosinophil_counts ENSG00000143418.19 Artery_Coronary 9.549e-06
Astle_et_al_2016_Eosinophil_counts ENSG00000163131.10 Brain_Anterior_cingulate_cortex_BA24 1.494e-07
Astle_et_al_2016_Eosinophil_counts ENSG00000143452.15 Testis 3.426e-07
Astle_et_al_2016_Eosinophil_counts ENSG00000224800.1 Skin_Not_Sun_Exposed 3.156e-07
Astle_et_al_2016_Eosinophil_counts ENSG00000143379.12 Nerve_Tibial 1.612e-06
Astle_et_al_2016_Eosinophil_counts ENSG00000197622.12 Esophagus_Mucosa 9.093e-07
Astle_et_al_2016_Eosinophil_counts ENSG00000159352.15 Pituitary 0.0007346
Astle_et_al_2016_Eosinophil_counts ENSG00000229021.2 Nerve_Tibial 0.001664
Astle_et_al_2016_Eosinophil_counts ENSG00000197747.8 Brain_Anterior_cingulate_cortex_BA24 0.0008576
Astle_et_al_2016_Eosinophil_counts ENSG00000143554.13 Nerve_Tibial 8.587e-06
Astle_et_al_2016_Eosinophil_counts ENSG00000169418.9 Cells_Cultured_fibroblasts 8.244e-05
Astle_et_al_2016_Eosinophil_counts ENSG00000143624.13 Skin_Not_Sun_Exposed 2.411e-05
Astle_et_al_2016_Eosinophil_counts ENSG00000160685.13 Lung 1.278e-05
Astle_et_al_2016_Eosinophil_counts ENSG00000160688.18 Skin_Not_Sun_Exposed 0.0001358
Astle_et_al_2016_Eosinophil_counts ENSG00000163354.14 Brain_Nucleus_accumbens_basal_ganglia 0.001583
Astle_et_al_2016_Eosinophil_counts ENSG00000160691.18 Whole_Blood 0.000183
Astle_et_al_2016_Eosinophil_counts ENSG00000163357.10 Brain_Nucleus_accumbens_basal_ganglia 0.001913
Astle_et_al_2016_Eosinophil_counts ENSG00000160856.20 Cells_EBV-transformed_lymphocytes 0.002027
Astle_et_al_2016_Eosinophil_counts ENSG00000227217.1 Spleen 0.001853
Astle_et_al_2016_Eosinophil_counts ENSG00000236731.1 Small_Intestine_Terminal_Ileum 0.0007355
Astle_et_al_2016_Eosinophil_counts ENSG00000225670.4 Adipose_Visceral_Omentum 0.002792
Astle_et_al_2016_Eosinophil_counts ENSG00000213088.9 Brain_Cortex 3.735e-05
Astle_et_al_2016_Eosinophil_counts ENSG00000163568.14 Muscle_Skeletal 0.0004302
Astle_et_al_2016_Eosinophil_counts ENSG00000233473.2 Nerve_Tibial 0.0005919
Astle_et_al_2016_Eosinophil_counts ENSG00000158869.10 Whole_Blood 6.822e-05
Astle_et_al_2016_Eosinophil_counts ENSG00000158859.9 Cells_Cultured_fibroblasts 2.773e-05
Astle_et_al_2016_Eosinophil_counts ENSG00000158850.14 Adipose_Subcutaneous 0.0001358
Astle_et_al_2016_Eosinophil_counts ENSG00000273160.1 Artery_Aorta 8.004e-06
Astle_et_al_2016_Eosinophil_counts ENSG00000233411.1 Adrenal_Gland 2.64e-05
Astle_et_al_2016_Eosinophil_counts ENSG00000213064.9 Nerve_Tibial 0.002209
Astle_et_al_2016_Eosinophil_counts ENSG00000143178.12 Esophagus_Muscularis 0.002769
Astle_et_al_2016_Eosinophil_counts ENSG00000000460.16 Heart_Atrial_Appendage 0.0002831
Astle_et_al_2016_Eosinophil_counts ENSG00000188404.8 Lung 0.0002485
Astle_et_al_2016_Eosinophil_counts ENSG00000239494.2 Brain_Cortex 0.0003924
Astle_et_al_2016_Eosinophil_counts ENSG00000010165.19 Colon_Transverse 0.004253
Astle_et_al_2016_Eosinophil_counts ENSG00000224228.2 Adipose_Subcutaneous 3.108e-07
Astle_et_al_2016_Eosinophil_counts ENSG00000120337.8 Lung 2.944e-08
Astle_et_al_2016_Eosinophil_counts ENSG00000226375.1 Lung 9.382e-08
Astle_et_al_2016_Eosinophil_counts ENSG00000235750.9 Adipose_Subcutaneous 0.003995
Astle_et_al_2016_Eosinophil_counts ENSG00000162783.10 Whole_Blood 8.991e-07
Astle_et_al_2016_Eosinophil_counts ENSG00000121486.11 Whole_Blood 0.001566
Astle_et_al_2016_Eosinophil_counts ENSG00000121481.10 Muscle_Skeletal 0.002458
Astle_et_al_2016_Eosinophil_counts ENSG00000081237.18 Nerve_Tibial 0.001216
Astle_et_al_2016_Eosinophil_counts ENSG00000236278.2 Whole_Blood 3.764e-14
Astle_et_al_2016_Eosinophil_counts ENSG00000213045.3 Whole_Blood 0.0024
Astle_et_al_2016_Eosinophil_counts ENSG00000143851.15 Brain_Putamen_basal_ganglia 0.001288
Astle_et_al_2016_Eosinophil_counts ENSG00000143862.7 Adrenal_Gland 0.003323
Astle_et_al_2016_Eosinophil_counts ENSG00000133056.13 Testis 0.0005986
Astle_et_al_2016_Eosinophil_counts ENSG00000240219.1 Pancreas 2.184e-05
Astle_et_al_2016_Eosinophil_counts ENSG00000170382.11 Esophagus_Mucosa 2.169e-05
Astle_et_al_2016_Eosinophil_counts ENSG00000236779.1 Whole_Blood 0.003433
Astle_et_al_2016_Eosinophil_counts ENSG00000198625.12 Prostate 4.102e-06
Astle_et_al_2016_Eosinophil_counts ENSG00000240710.1 Thyroid 6.858e-05
Astle_et_al_2016_Eosinophil_counts ENSG00000263528.7 Colon_Transverse 0.001547
Astle_et_al_2016_Eosinophil_counts ENSG00000203710.10 Esophagus_Gastroesophageal_Junction 0.0003324
Astle_et_al_2016_Eosinophil_counts ENSG00000236905.2 Brain_Frontal_Cortex_BA9 0.0008296
Astle_et_al_2016_Eosinophil_counts ENSG00000185523.6 Brain_Caudate_basal_ganglia 0.001743
Astle_et_al_2016_Eosinophil_counts ENSG00000198468.7 Kidney_Cortex 0.0009678
Astle_et_al_2016_Eosinophil_counts ENSG00000277007.1 Thyroid 0.001118
Astle_et_al_2016_Eosinophil_counts ENSG00000228063.1 Thyroid 0.002877
Astle_et_al_2016_Eosinophil_counts ENSG00000225920.2 Pancreas 0.003109
Astle_et_al_2016_Eosinophil_counts ENSG00000143353.11 Pancreas 0.001897
Astle_et_al_2016_Eosinophil_counts ENSG00000118873.15 Brain_Anterior_cingulate_cortex_BA24 0.0001274
Astle_et_al_2016_Eosinophil_counts ENSG00000136630.12 Esophagus_Mucosa 1.238e-07
Astle_et_al_2016_Eosinophil_counts ENSG00000221571.3 Nerve_Tibial 0.001027
Astle_et_al_2016_Eosinophil_counts ENSG00000154429.10 Artery_Tibial 0.004252
Astle_et_al_2016_Eosinophil_counts ENSG00000135801.9 Muscle_Skeletal 0.0005209
Astle_et_al_2016_Eosinophil_counts ENSG00000069248.11 Adrenal_Gland 0.0001054
Astle_et_al_2016_Eosinophil_counts ENSG00000135776.4 Pituitary 0.0001883
Astle_et_al_2016_Eosinophil_counts ENSG00000135763.9 Artery_Tibial 0.0005749
Astle_et_al_2016_Eosinophil_counts ENSG00000143632.14 Muscle_Skeletal 9.839e-05
Astle_et_al_2016_Eosinophil_counts ENSG00000229367.1 Small_Intestine_Terminal_Ileum 0.0002587
Astle_et_al_2016_Eosinophil_counts ENSG00000235021.1 Brain_Nucleus_accumbens_basal_ganglia 0.0018
Astle_et_al_2016_Eosinophil_counts ENSG00000221953.5 Brain_Cortex 0.003194
Astle_et_al_2016_Eosinophil_counts ENSG00000238243.3 Brain_Frontal_Cortex_BA9 0.0004944
Astle_et_al_2016_Eosinophil_counts ENSG00000224227.2 Brain_Spinal_cord_cervical_c-1 0.004249
Astle_et_al_2016_Eosinophil_counts ENSG00000236790.5 Liver 5.606e-05
Astle_et_al_2016_Eosinophil_counts ENSG00000071575.11 Colon_Transverse 0.004316
Astle_et_al_2016_Eosinophil_counts ENSG00000163795.13 Artery_Aorta 0.001502
Astle_et_al_2016_Eosinophil_counts ENSG00000115211.15 Artery_Aorta 0.000308
Astle_et_al_2016_Eosinophil_counts ENSG00000138002.14 Cells_Cultured_fibroblasts 0.002173
Astle_et_al_2016_Eosinophil_counts ENSG00000234072.1 Thyroid 0.002365
Astle_et_al_2016_Eosinophil_counts ENSG00000115216.13 Cells_EBV-transformed_lymphocytes 0.002476
Astle_et_al_2016_Eosinophil_counts ENSG00000119760.15 Esophagus_Mucosa 0.0002777
Astle_et_al_2016_Eosinophil_counts ENSG00000198522.13 Nerve_Tibial 0.0003129
Astle_et_al_2016_Eosinophil_counts ENSG00000163798.13 Artery_Aorta 0.001396
Astle_et_al_2016_Eosinophil_counts ENSG00000157992.12 Adipose_Visceral_Omentum 0.00414
Astle_et_al_2016_Eosinophil_counts ENSG00000115241.10 Artery_Tibial 0.001763
Astle_et_al_2016_Eosinophil_counts ENSG00000235267.1 Breast_Mammary_Tissue 0.001629
Astle_et_al_2016_Eosinophil_counts ENSG00000115226.9 Artery_Tibial 0.003086
Astle_et_al_2016_Eosinophil_counts ENSG00000138100.13 Testis 0.001874
Astle_et_al_2016_Eosinophil_counts ENSG00000115234.10 Cells_Cultured_fibroblasts 0.001859
Astle_et_al_2016_Eosinophil_counts ENSG00000158019.20 Minor_Salivary_Gland 0.002265
Astle_et_al_2016_Eosinophil_counts ENSG00000243943.9 Artery_Tibial 0.000466
Astle_et_al_2016_Eosinophil_counts ENSG00000205334.2 Nerve_Tibial 0.0002378
Astle_et_al_2016_Eosinophil_counts ENSG00000213453.3 Skin_Not_Sun_Exposed 0.0001713
Astle_et_al_2016_Eosinophil_counts ENSG00000084734.8 Ovary 0.003081
Astle_et_al_2016_Eosinophil_counts ENSG00000221843.4 Liver 0.0003052
Astle_et_al_2016_Eosinophil_counts ENSG00000226833.5 Thyroid 0.001098
Astle_et_al_2016_Eosinophil_counts ENSG00000270210.1 Pancreas 0.000126
Astle_et_al_2016_Eosinophil_counts ENSG00000230730.1 Artery_Tibial 0.000561
Astle_et_al_2016_Eosinophil_counts ENSG00000163803.12 Testis 1.155e-06
Astle_et_al_2016_Eosinophil_counts ENSG00000163806.15 Cells_Cultured_fibroblasts 0.00229
Astle_et_al_2016_Eosinophil_counts ENSG00000213639.9 Nerve_Tibial 0.0001398
Astle_et_al_2016_Eosinophil_counts ENSG00000163811.11 Colon_Transverse 0.002507
Astle_et_al_2016_Eosinophil_counts ENSG00000171103.10 Pituitary 0.004251
Astle_et_al_2016_Eosinophil_counts ENSG00000172954.13 Artery_Aorta 0.001531
Astle_et_al_2016_Eosinophil_counts ENSG00000013016.15 Adipose_Visceral_Omentum 0.0001774
Astle_et_al_2016_Eosinophil_counts ENSG00000214711.9 Whole_Blood 0.0003011
Astle_et_al_2016_Eosinophil_counts ENSG00000272054.1 Artery_Tibial 0.002613
Astle_et_al_2016_Eosinophil_counts ENSG00000115825.9 Artery_Aorta 4.832e-05
Astle_et_al_2016_Eosinophil_counts ENSG00000234936.1 Esophagus_Gastroesophageal_Junction 0.000354
Astle_et_al_2016_Eosinophil_counts ENSG00000279873.2 Esophagus_Gastroesophageal_Junction 0.00125
Astle_et_al_2016_Eosinophil_counts ENSG00000152518.7 Cells_Cultured_fibroblasts 0.0008241
Astle_et_al_2016_Eosinophil_counts ENSG00000235369.1 Adrenal_Gland 0.004379
Astle_et_al_2016_Eosinophil_counts ENSG00000115355.15 Muscle_Skeletal 0.002323
Astle_et_al_2016_Eosinophil_counts ENSG00000162924.13 Esophagus_Mucosa 0.00118
Astle_et_al_2016_Eosinophil_counts ENSG00000162929.13 Brain_Cerebellum 0.0001414
Astle_et_al_2016_Eosinophil_counts ENSG00000232713.2 Brain_Cerebellum 0.002146
Astle_et_al_2016_Eosinophil_counts ENSG00000273302.1 Breast_Mammary_Tissue 3.026e-09
Astle_et_al_2016_Eosinophil_counts ENSG00000270820.5 Small_Intestine_Terminal_Ileum 9.187e-09
Astle_et_al_2016_Eosinophil_counts ENSG00000212978.6 Whole_Blood 1.673e-05
Astle_et_al_2016_Eosinophil_counts ENSG00000082898.16 Brain_Cerebellum 6.504e-09
Astle_et_al_2016_Eosinophil_counts ENSG00000228414.6 Ovary 0.000418
Astle_et_al_2016_Eosinophil_counts ENSG00000271889.1 Spleen 0.0001287
Astle_et_al_2016_Eosinophil_counts ENSG00000115464.14 Cells_Cultured_fibroblasts 2.462e-08
Astle_et_al_2016_Eosinophil_counts ENSG00000237651.6 Vagina 0.0007457
Astle_et_al_2016_Eosinophil_counts ENSG00000170340.10 Spleen 0.002211
Astle_et_al_2016_Eosinophil_counts ENSG00000281920.1 Ovary 5.082e-05
Astle_et_al_2016_Eosinophil_counts ENSG00000204929.12 Thyroid 2.792e-06
Astle_et_al_2016_Eosinophil_counts ENSG00000198369.9 Cells_Cultured_fibroblasts 1.811e-05
Astle_et_al_2016_Eosinophil_counts ENSG00000234255.8 Thyroid 4.056e-06
Astle_et_al_2016_Eosinophil_counts ENSG00000226819.1 Breast_Mammary_Tissue 1.397e-05
Astle_et_al_2016_Eosinophil_counts ENSG00000124357.12 Brain_Substantia_nigra 0.000227
Astle_et_al_2016_Eosinophil_counts ENSG00000200779.1 Adipose_Visceral_Omentum 0.001783
Astle_et_al_2016_Eosinophil_counts ENSG00000237883.1 Whole_Blood 0.004151
Astle_et_al_2016_Eosinophil_counts ENSG00000187605.15 Testis 4.377e-06
Astle_et_al_2016_Eosinophil_counts ENSG00000114978.17 Artery_Tibial 0.0008822
Astle_et_al_2016_Eosinophil_counts ENSG00000168906.12 Artery_Coronary 3.702e-06
Astle_et_al_2016_Eosinophil_counts ENSG00000168899.4 Muscle_Skeletal 0.001327
Astle_et_al_2016_Eosinophil_counts ENSG00000168890.13 Whole_Blood 1.319e-07
Astle_et_al_2016_Eosinophil_counts ENSG00000118640.10 Skin_Not_Sun_Exposed 3.926e-07
Astle_et_al_2016_Eosinophil_counts ENSG00000115486.11 Brain_Nucleus_accumbens_basal_ganglia 0.0005861
Astle_et_al_2016_Eosinophil_counts ENSG00000229648.1 Spleen 3.079e-06
Astle_et_al_2016_Eosinophil_counts ENSG00000230006.7 Esophagus_Muscularis 0.0001906
Astle_et_al_2016_Eosinophil_counts ENSG00000211593.2 Lung 0.004106
Astle_et_al_2016_Eosinophil_counts ENSG00000153574.8 Esophagus_Muscularis 0.0008972
Astle_et_al_2016_Eosinophil_counts ENSG00000211596.3 Spleen 0.0005527
Astle_et_al_2016_Eosinophil_counts ENSG00000172071.11 Pancreas 0.003488
Astle_et_al_2016_Eosinophil_counts ENSG00000283270.1 Testis 0.0001268
Astle_et_al_2016_Eosinophil_counts ENSG00000172005.10 Lung 0.003054
Astle_et_al_2016_Eosinophil_counts ENSG00000272913.1 Skin_Not_Sun_Exposed 4.078e-07
Astle_et_al_2016_Eosinophil_counts ENSG00000229689.3 Cells_Cultured_fibroblasts 6.864e-11
Astle_et_al_2016_Eosinophil_counts ENSG00000115042.9 Brain_Cerebellum 1.645e-09
Astle_et_al_2016_Eosinophil_counts ENSG00000236431.1 Cells_Cultured_fibroblasts 1.776e-10
Astle_et_al_2016_Eosinophil_counts ENSG00000235584.2 Thyroid 5.486e-11
Astle_et_al_2016_Eosinophil_counts ENSG00000168992.4 Skin_Not_Sun_Exposed 7.218e-11
Astle_et_al_2016_Eosinophil_counts ENSG00000237510.7 Ovary 1.068e-11
Astle_et_al_2016_Eosinophil_counts ENSG00000236750.1 Thyroid 4.48e-11
Astle_et_al_2016_Eosinophil_counts ENSG00000084090.13 Adipose_Subcutaneous 1.11e-16
Astle_et_al_2016_Eosinophil_counts ENSG00000135956.8 Spleen 5.717e-29
Astle_et_al_2016_Eosinophil_counts ENSG00000232931.5 Artery_Tibial 1.776e-23
Astle_et_al_2016_Eosinophil_counts ENSG00000144028.14 Brain_Caudate_basal_ganglia 1.11e-16
Astle_et_al_2016_Eosinophil_counts ENSG00000198885.9 Brain_Caudate_basal_ganglia 4.784e-33
Astle_et_al_2016_Eosinophil_counts ENSG00000232717.1 Testis 2.956e-11
Astle_et_al_2016_Eosinophil_counts ENSG00000231584.8 Ovary 1.624e-24
Astle_et_al_2016_Eosinophil_counts ENSG00000158050.4 Pancreas 1.11e-16
Astle_et_al_2016_Eosinophil_counts ENSG00000274286.1 Small_Intestine_Terminal_Ileum 6.289e-27
Astle_et_al_2016_Eosinophil_counts ENSG00000174501.14 Adipose_Subcutaneous 2.642e-23
Astle_et_al_2016_Eosinophil_counts ENSG00000186281.12 Small_Intestine_Terminal_Ileum 2.22e-16
Astle_et_al_2016_Eosinophil_counts ENSG00000188886.3 Esophagus_Mucosa 5.011e-22
Astle_et_al_2016_Eosinophil_counts ENSG00000114988.11 Heart_Left_Ventricle 1.924e-12
Astle_et_al_2016_Eosinophil_counts ENSG00000144021.2 Testis 1.236e-10
Astle_et_al_2016_Eosinophil_counts ENSG00000168763.15 Heart_Atrial_Appendage 3.285e-05
Astle_et_al_2016_Eosinophil_counts ENSG00000158158.11 Pancreas 2.199e-13
Astle_et_al_2016_Eosinophil_counts ENSG00000230747.1 Thyroid 7.267e-29
Astle_et_al_2016_Eosinophil_counts ENSG00000249715.10 Esophagus_Muscularis 3.22e-35
Astle_et_al_2016_Eosinophil_counts ENSG00000196843.15 Brain_Caudate_basal_ganglia 9.914e-39
Astle_et_al_2016_Eosinophil_counts ENSG00000163121.9 Colon_Transverse 2.678e-38
Astle_et_al_2016_Eosinophil_counts ENSG00000213337.8 Muscle_Skeletal 0.000539
Astle_et_al_2016_Eosinophil_counts ENSG00000228486.10 Brain_Substantia_nigra 1.791e-08
Astle_et_al_2016_Eosinophil_counts ENSG00000115073.7 Brain_Putamen_basal_ganglia 0.002858
Astle_et_al_2016_Eosinophil_counts ENSG00000115085.13 Ovary 0.0001119
Astle_et_al_2016_Eosinophil_counts ENSG00000075568.16 Esophagus_Mucosa 1.221e-15
Astle_et_al_2016_Eosinophil_counts ENSG00000168658.18 Artery_Tibial 0.0007626
Astle_et_al_2016_Eosinophil_counts ENSG00000204634.12 Artery_Tibial 0.0005028
Astle_et_al_2016_Eosinophil_counts ENSG00000272902.2 Esophagus_Muscularis 0.001836
Astle_et_al_2016_Eosinophil_counts ENSG00000071054.16 Heart_Left_Ventricle 0.0001431
Astle_et_al_2016_Eosinophil_counts ENSG00000115594.11 Prostate 4.498e-45
Astle_et_al_2016_Eosinophil_counts ENSG00000281162.2 Small_Intestine_Terminal_Ileum 3.448e-09
Astle_et_al_2016_Eosinophil_counts ENSG00000115598.9 Stomach 1.077e-27
Astle_et_al_2016_Eosinophil_counts ENSG00000115590.13 Whole_Blood 1.95e-09
Astle_et_al_2016_Eosinophil_counts ENSG00000180251.4 Whole_Blood 1.643e-10
Astle_et_al_2016_Eosinophil_counts ENSG00000234389.1 Kidney_Cortex 5.922e-73
Astle_et_al_2016_Eosinophil_counts ENSG00000115607.9 Skin_Not_Sun_Exposed 4.2e-113
Astle_et_al_2016_Eosinophil_counts ENSG00000115602.16 Whole_Blood 4.441e-16
Astle_et_al_2016_Eosinophil_counts ENSG00000115604.10 Adrenal_Gland 2.95e-100
Astle_et_al_2016_Eosinophil_counts ENSG00000277527.1 Testis 0.0001244
Astle_et_al_2016_Eosinophil_counts ENSG00000205716.4 Whole_Blood 4.966e-83
Astle_et_al_2016_Eosinophil_counts ENSG00000115616.2 Brain_Cortex 6.217e-15
Astle_et_al_2016_Eosinophil_counts ENSG00000236525.1 Breast_Mammary_Tissue 5.412e-05
Astle_et_al_2016_Eosinophil_counts ENSG00000236785.1 Lung 9.599e-65
Astle_et_al_2016_Eosinophil_counts ENSG00000153094.22 Artery_Tibial 1.11e-16
Astle_et_al_2016_Eosinophil_counts ENSG00000204581.2 Pituitary 1.209e-27
Astle_et_al_2016_Eosinophil_counts ENSG00000230499.1 Cells_Cultured_fibroblasts 1e-07
Astle_et_al_2016_Eosinophil_counts ENSG00000271590.1 Adipose_Visceral_Omentum 5.367e-07
Astle_et_al_2016_Eosinophil_counts ENSG00000227992.1 Spleen 9.214e-08
Astle_et_al_2016_Eosinophil_counts ENSG00000172965.14 Heart_Left_Ventricle 1.4e-13
Astle_et_al_2016_Eosinophil_counts ENSG00000224959.1 Whole_Blood 0.001163
Astle_et_al_2016_Eosinophil_counts ENSG00000240350.2 Skin_Not_Sun_Exposed 0.0007052
Astle_et_al_2016_Eosinophil_counts ENSG00000189223.14 Small_Intestine_Terminal_Ileum 0.0009495
Astle_et_al_2016_Eosinophil_counts ENSG00000125618.16 Cells_EBV-transformed_lymphocytes 0.001069
Astle_et_al_2016_Eosinophil_counts ENSG00000213239.3 Testis 0.001358
Astle_et_al_2016_Eosinophil_counts ENSG00000227557.1 Whole_Blood 6.431e-05
Astle_et_al_2016_Eosinophil_counts ENSG00000225476.1 Spleen 8.782e-05
Astle_et_al_2016_Eosinophil_counts ENSG00000284167.1 Whole_Blood 0.0001184
Astle_et_al_2016_Eosinophil_counts ENSG00000257277.1 Artery_Tibial 0.002734
Astle_et_al_2016_Eosinophil_counts ENSG00000121989.14 Cells_Cultured_fibroblasts 4.833e-06
Astle_et_al_2016_Eosinophil_counts ENSG00000115947.13 Stomach 1.93e-05
Astle_et_al_2016_Eosinophil_counts ENSG00000281469.1 Adipose_Visceral_Omentum 6.538e-06
Astle_et_al_2016_Eosinophil_counts ENSG00000223911.1 Testis 2.68e-06
Astle_et_al_2016_Eosinophil_counts ENSG00000204406.12 Whole_Blood 0.0001031
Astle_et_al_2016_Eosinophil_counts ENSG00000123612.15 Nerve_Tibial 9.171e-06
Astle_et_al_2016_Eosinophil_counts ENSG00000152254.10 Small_Intestine_Terminal_Ileum 0.002468
Astle_et_al_2016_Eosinophil_counts ENSG00000138430.15 Brain_Cortex 0.003133
Astle_et_al_2016_Eosinophil_counts ENSG00000144320.13 Ovary 0.0003711
Astle_et_al_2016_Eosinophil_counts ENSG00000271825.1 Brain_Substantia_nigra 0.001168
Astle_et_al_2016_Eosinophil_counts ENSG00000280374.1 Brain_Substantia_nigra 0.00108
Astle_et_al_2016_Eosinophil_counts ENSG00000115232.13 Adrenal_Gland 5.166e-05
Astle_et_al_2016_Eosinophil_counts ENSG00000236153.1 Testis 0.002974
Astle_et_al_2016_Eosinophil_counts ENSG00000188452.13 Adrenal_Gland 7.889e-05
Astle_et_al_2016_Eosinophil_counts ENSG00000115415.18 Testis 0.0001852
Astle_et_al_2016_Eosinophil_counts ENSG00000228509.5 Testis 0.002883
Astle_et_al_2016_Eosinophil_counts ENSG00000196950.13 Cells_Cultured_fibroblasts 0.004082
Astle_et_al_2016_Eosinophil_counts ENSG00000118997.13 Brain_Cerebellum 3.899e-06
Astle_et_al_2016_Eosinophil_counts ENSG00000081320.10 Breast_Mammary_Tissue 0.003101
Astle_et_al_2016_Eosinophil_counts ENSG00000203435.2 Pancreas 0.002155
Astle_et_al_2016_Eosinophil_counts ENSG00000065413.18 Skin_Not_Sun_Exposed 0.002196
Astle_et_al_2016_Eosinophil_counts ENSG00000270659.1 Brain_Frontal_Cortex_BA9 2.33e-05
Astle_et_al_2016_Eosinophil_counts ENSG00000030419.16 Heart_Atrial_Appendage 1.366e-14
Astle_et_al_2016_Eosinophil_counts ENSG00000144451.18 Muscle_Skeletal 1.908e-05
Astle_et_al_2016_Eosinophil_counts ENSG00000272519.1 Testis 0.004091
Astle_et_al_2016_Eosinophil_counts ENSG00000079263.18 Cells_EBV-transformed_lymphocytes 2.173e-06
Astle_et_al_2016_Eosinophil_counts ENSG00000185404.16 Testis 0.0005319
Astle_et_al_2016_Eosinophil_counts ENSG00000135899.17 Cells_EBV-transformed_lymphocytes 3.184e-06
Astle_et_al_2016_Eosinophil_counts ENSG00000225963.7 Cells_EBV-transformed_lymphocytes 1.128e-06
Astle_et_al_2016_Eosinophil_counts ENSG00000263941.2 Whole_Blood 6.485e-06
Astle_et_al_2016_Eosinophil_counts ENSG00000142330.19 Esophagus_Mucosa 0.003793
Astle_et_al_2016_Eosinophil_counts ENSG00000006607.13 Liver 0.002428
Astle_et_al_2016_Eosinophil_counts ENSG00000115677.16 Whole_Blood 3.076e-05
Astle_et_al_2016_Eosinophil_counts ENSG00000224232.1 Brain_Cerebellum 0.0003523
Astle_et_al_2016_Eosinophil_counts ENSG00000223374.1 Uterus 4.885e-15
Astle_et_al_2016_Eosinophil_counts ENSG00000115694.14 Colon_Transverse 0.0002067
Astle_et_al_2016_Eosinophil_counts ENSG00000154252.11 Esophagus_Muscularis 5.551e-16
Astle_et_al_2016_Eosinophil_counts ENSG00000188389.10 Whole_Blood 2.158e-08
Astle_et_al_2016_Eosinophil_counts ENSG00000204099.11 Brain_Nucleus_accumbens_basal_ganglia 5.884e-15
Astle_et_al_2016_Eosinophil_counts ENSG00000168397.16 Artery_Coronary 0.000711
Astle_et_al_2016_Eosinophil_counts ENSG00000280119.1 Adrenal_Gland 0.001247
Astle_et_al_2016_Eosinophil_counts ENSG00000188011.5 Skin_Not_Sun_Exposed 3.494e-06
Astle_et_al_2016_Eosinophil_counts ENSG00000216921.7 Muscle_Skeletal 0.0001344
Astle_et_al_2016_Eosinophil_counts ENSG00000234235.1 Adipose_Visceral_Omentum 0.0009289
Astle_et_al_2016_Eosinophil_counts ENSG00000215023.2 Brain_Cortex 1.043e-12
Astle_et_al_2016_Eosinophil_counts ENSG00000168385.17 Cells_Cultured_fibroblasts 5.662e-15
Astle_et_al_2016_Eosinophil_counts ENSG00000233806.7 Esophagus_Gastroesophageal_Junction 6.121e-05
Astle_et_al_2016_Eosinophil_counts ENSG00000235151.1 Esophagus_Mucosa 3.331e-15
Astle_et_al_2016_Eosinophil_counts ENSG00000180902.17 Stomach 1.437e-13
Astle_et_al_2016_Eosinophil_counts ENSG00000224272.2 Esophagus_Muscularis 1.392e-10
Astle_et_al_2016_Eosinophil_counts ENSG00000091181.19 Spleen 1.11e-16
Astle_et_al_2016_Eosinophil_counts ENSG00000113851.14 Brain_Spinal_cord_cervical_c-1 9.617e-10
Astle_et_al_2016_Eosinophil_counts ENSG00000271870.1 Pituitary 3.283e-08
Astle_et_al_2016_Eosinophil_counts ENSG00000072756.16 Whole_Blood 2.624e-07
Astle_et_al_2016_Eosinophil_counts ENSG00000214021.15 Pancreas 0.003115
Astle_et_al_2016_Eosinophil_counts ENSG00000134070.4 Esophagus_Mucosa 0.0009758
Astle_et_al_2016_Eosinophil_counts ENSG00000157152.16 Heart_Left_Ventricle 0.002564
Astle_et_al_2016_Eosinophil_counts ENSG00000132170.19 Artery_Aorta 5.216e-11
Astle_et_al_2016_Eosinophil_counts ENSG00000157150.4 Lung 7.395e-06
Astle_et_al_2016_Eosinophil_counts ENSG00000154743.17 Uterus 0.0001942
Astle_et_al_2016_Eosinophil_counts ENSG00000169814.12 Adipose_Visceral_Omentum 0.004014
Astle_et_al_2016_Eosinophil_counts ENSG00000206561.12 Adipose_Subcutaneous 0.001976
Astle_et_al_2016_Eosinophil_counts ENSG00000154813.9 Skin_Sun_Exposed 0.001817
Astle_et_al_2016_Eosinophil_counts ENSG00000163508.12 Nerve_Tibial 0.0001186
Astle_et_al_2016_Eosinophil_counts ENSG00000170266.15 Brain_Hippocampus 1.098e-07
Astle_et_al_2016_Eosinophil_counts ENSG00000183813.6 Esophagus_Mucosa 0.004155
Astle_et_al_2016_Eosinophil_counts ENSG00000170275.14 Stomach 5.993e-05
Astle_et_al_2016_Eosinophil_counts ENSG00000188167.8 Heart_Atrial_Appendage 1.13e-06
Astle_et_al_2016_Eosinophil_counts ENSG00000223899.1 Brain_Cerebellum 0.002113
Astle_et_al_2016_Eosinophil_counts ENSG00000093183.13 Cells_Cultured_fibroblasts 0.0002033
Astle_et_al_2016_Eosinophil_counts ENSG00000144648.15 Brain_Nucleus_accumbens_basal_ganglia 2.72e-14
Astle_et_al_2016_Eosinophil_counts ENSG00000114853.13 Adipose_Subcutaneous 0.002835
Astle_et_al_2016_Eosinophil_counts ENSG00000181061.13 Small_Intestine_Terminal_Ileum 4.696e-07
Astle_et_al_2016_Eosinophil_counts ENSG00000157119.11 Muscle_Skeletal 0.0006551
Astle_et_al_2016_Eosinophil_counts ENSG00000010282.14 Testis 0.001776
Astle_et_al_2016_Eosinophil_counts ENSG00000182983.14 Esophagus_Gastroesophageal_Junction 0.0005099
Astle_et_al_2016_Eosinophil_counts ENSG00000244607.5 Testis 0.001576
Astle_et_al_2016_Eosinophil_counts ENSG00000225611.1 Thyroid 0.001045
Astle_et_al_2016_Eosinophil_counts ENSG00000230970.3 Esophagus_Gastroesophageal_Junction 8.905e-05
Astle_et_al_2016_Eosinophil_counts ENSG00000240747.7 Adipose_Visceral_Omentum 0.004138
Astle_et_al_2016_Eosinophil_counts ENSG00000273328.5 Liver 3.021e-10
Astle_et_al_2016_Eosinophil_counts ENSG00000173811.10 Brain_Cerebellar_Hemisphere 5.525e-07
Astle_et_al_2016_Eosinophil_counts ENSG00000180432.5 Thyroid 5.685e-13
Astle_et_al_2016_Eosinophil_counts ENSG00000235288.3 Testis 3.309e-12
Astle_et_al_2016_Eosinophil_counts ENSG00000279017.1 Nerve_Tibial 0.000322
Astle_et_al_2016_Eosinophil_counts ENSG00000163817.15 Muscle_Skeletal 0.0008895
Astle_et_al_2016_Eosinophil_counts ENSG00000163818.16 Adipose_Subcutaneous 7.95e-06
Astle_et_al_2016_Eosinophil_counts ENSG00000163820.14 Brain_Spinal_cord_cervical_c-1 3.675e-05
Astle_et_al_2016_Eosinophil_counts ENSG00000163823.3 Cells_Cultured_fibroblasts 0.0002118
Astle_et_al_2016_Eosinophil_counts ENSG00000160791.13 Colon_Sigmoid 0.0007997
Astle_et_al_2016_Eosinophil_counts ENSG00000183625.14 Thyroid 0.0001292
Astle_et_al_2016_Eosinophil_counts ENSG00000172215.5 Adipose_Visceral_Omentum 1.146e-06
Astle_et_al_2016_Eosinophil_counts ENSG00000229515.1 Spleen 3.518e-05
Astle_et_al_2016_Eosinophil_counts ENSG00000145040.3 Skin_Sun_Exposed 1.273e-07
Astle_et_al_2016_Eosinophil_counts ENSG00000271973.1 Artery_Tibial 7.653e-06
Astle_et_al_2016_Eosinophil_counts ENSG00000198218.10 Heart_Atrial_Appendage 6.802e-08
Astle_et_al_2016_Eosinophil_counts ENSG00000178149.16 Muscle_Skeletal 1.412e-08
Astle_et_al_2016_Eosinophil_counts ENSG00000177352.9 Brain_Cortex 4.387e-07
Astle_et_al_2016_Eosinophil_counts ENSG00000008300.16 Adipose_Subcutaneous 4.581e-07
Astle_et_al_2016_Eosinophil_counts ENSG00000068745.14 Adipose_Subcutaneous 0.003461
Astle_et_al_2016_Eosinophil_counts ENSG00000213672.7 Skin_Sun_Exposed 2.244e-07
Astle_et_al_2016_Eosinophil_counts ENSG00000114316.12 Colon_Sigmoid 2.315e-05
Astle_et_al_2016_Eosinophil_counts ENSG00000114302.15 Nerve_Tibial 2.749e-08
Astle_et_al_2016_Eosinophil_counts ENSG00000224424.7 Skin_Sun_Exposed 0.001547
Astle_et_al_2016_Eosinophil_counts ENSG00000188315.7 Lung 8.551e-07
Astle_et_al_2016_Eosinophil_counts ENSG00000178057.14 Lung 8.896e-09
Astle_et_al_2016_Eosinophil_counts ENSG00000178467.17 Pancreas 1.407e-08
Astle_et_al_2016_Eosinophil_counts ENSG00000233276.3 Colon_Sigmoid 1.308e-05
Astle_et_al_2016_Eosinophil_counts ENSG00000178252.17 Kidney_Cortex 2.307e-08
Astle_et_al_2016_Eosinophil_counts ENSG00000270441.1 Esophagus_Muscularis 1.121e-07
Astle_et_al_2016_Eosinophil_counts ENSG00000145029.13 Brain_Cortex 4.286e-06
Astle_et_al_2016_Eosinophil_counts ENSG00000145022.4 Esophagus_Gastroesophageal_Junction 7.564e-06
Astle_et_al_2016_Eosinophil_counts ENSG00000272434.1 Thyroid 1.046e-07
Astle_et_al_2016_Eosinophil_counts ENSG00000172037.13 Whole_Blood 0.0008861
Astle_et_al_2016_Eosinophil_counts ENSG00000173402.11 Heart_Left_Ventricle 0.0003812
Astle_et_al_2016_Eosinophil_counts ENSG00000173421.16 Breast_Mammary_Tissue 2.448e-06
Astle_et_al_2016_Eosinophil_counts ENSG00000177479.19 Pituitary 2.114e-08
Astle_et_al_2016_Eosinophil_counts ENSG00000145020.15 Kidney_Cortex 1.313e-05
Astle_et_al_2016_Eosinophil_counts ENSG00000185909.14 Uterus 9.141e-06
Astle_et_al_2016_Eosinophil_counts ENSG00000225399.4 Colon_Sigmoid 2.133e-06
Astle_et_al_2016_Eosinophil_counts ENSG00000172046.18 Testis 1.25e-08
Astle_et_al_2016_Eosinophil_counts ENSG00000067560.10 Muscle_Skeletal 3.158e-05
Astle_et_al_2016_Eosinophil_counts ENSG00000235908.1 Whole_Blood 4.73e-05
Astle_et_al_2016_Eosinophil_counts ENSG00000176095.11 Spleen 0.003497
Astle_et_al_2016_Eosinophil_counts ENSG00000182179.12 Artery_Coronary 0.001188
Astle_et_al_2016_Eosinophil_counts ENSG00000001617.11 Adipose_Subcutaneous 0.0003835
Astle_et_al_2016_Eosinophil_counts ENSG00000164078.12 Brain_Hypothalamus 0.0008177
Astle_et_al_2016_Eosinophil_counts ENSG00000185614.4 Brain_Nucleus_accumbens_basal_ganglia 0.0003861
Astle_et_al_2016_Eosinophil_counts ENSG00000187492.8 Testis 0.0001596
Astle_et_al_2016_Eosinophil_counts ENSG00000213600.3 Whole_Blood 0.000421
Astle_et_al_2016_Eosinophil_counts ENSG00000281358.1 Heart_Left_Ventricle 1.394e-05
Astle_et_al_2016_Eosinophil_counts ENSG00000164077.13 Esophagus_Muscularis 0.001119
Astle_et_al_2016_Eosinophil_counts ENSG00000003756.16 Adipose_Visceral_Omentum 0.0004216
Astle_et_al_2016_Eosinophil_counts ENSG00000228008.1 Lung 0.001871
Astle_et_al_2016_Eosinophil_counts ENSG00000114378.16 Adrenal_Gland 0.0008422
Astle_et_al_2016_Eosinophil_counts ENSG00000281691.1 Breast_Mammary_Tissue 0.0002474
Astle_et_al_2016_Eosinophil_counts ENSG00000004534.14 Kidney_Cortex 0.0002891
Astle_et_al_2016_Eosinophil_counts ENSG00000114349.9 Lung 0.000944
Astle_et_al_2016_Eosinophil_counts ENSG00000183763.8 Testis 5.697e-05
Astle_et_al_2016_Eosinophil_counts ENSG00000235016.1 Brain_Cerebellar_Hemisphere 0.0001108
Astle_et_al_2016_Eosinophil_counts ENSG00000007402.11 Pancreas 5.702e-06
Astle_et_al_2016_Eosinophil_counts ENSG00000214706.10 Heart_Left_Ventricle 5.161e-05
Astle_et_al_2016_Eosinophil_counts ENSG00000271858.5 Cells_Cultured_fibroblasts 0.002169
Astle_et_al_2016_Eosinophil_counts ENSG00000114738.10 Spleen 3.85e-06
Astle_et_al_2016_Eosinophil_counts ENSG00000088543.14 Whole_Blood 3.293e-07
Astle_et_al_2016_Eosinophil_counts ENSG00000114735.9 Artery_Aorta 2.267e-06
Astle_et_al_2016_Eosinophil_counts ENSG00000273356.1 Small_Intestine_Terminal_Ileum 4.218e-06
Astle_et_al_2016_Eosinophil_counts ENSG00000088538.12 Lung 8.325e-10
Astle_et_al_2016_Eosinophil_counts ENSG00000145050.15 Adipose_Subcutaneous 6.575e-10
Astle_et_al_2016_Eosinophil_counts ENSG00000259956.1 Whole_Blood 2.098e-11
Astle_et_al_2016_Eosinophil_counts ENSG00000164080.13 Esophagus_Gastroesophageal_Junction 3.339e-12
Astle_et_al_2016_Eosinophil_counts ENSG00000164082.14 Muscle_Skeletal 3.333e-08
Astle_et_al_2016_Eosinophil_counts ENSG00000164081.12 Skin_Sun_Exposed 1.821e-14
Astle_et_al_2016_Eosinophil_counts ENSG00000280422.1 Artery_Aorta 3.398e-06
Astle_et_al_2016_Eosinophil_counts ENSG00000243989.8 Esophagus_Muscularis 0.002596
Astle_et_al_2016_Eosinophil_counts ENSG00000214686.4 Testis 0.004088
Astle_et_al_2016_Eosinophil_counts ENSG00000184345.4 Testis 0.001999
Astle_et_al_2016_Eosinophil_counts ENSG00000163412.12 Brain_Spinal_cord_cervical_c-1 0.00216
Astle_et_al_2016_Eosinophil_counts ENSG00000242094.1 Prostate 0.002853
Astle_et_al_2016_Eosinophil_counts ENSG00000044524.10 Heart_Atrial_Appendage 0.002016
Astle_et_al_2016_Eosinophil_counts ENSG00000057019.15 Whole_Blood 0.0001151
Astle_et_al_2016_Eosinophil_counts ENSG00000064225.12 Adipose_Subcutaneous 2.08e-08
Astle_et_al_2016_Eosinophil_counts ENSG00000249274.1 Heart_Atrial_Appendage 1.055e-07
Astle_et_al_2016_Eosinophil_counts ENSG00000239445.5 Vagina 0.0006112
Astle_et_al_2016_Eosinophil_counts ENSG00000081148.11 Whole_Blood 2.619e-05
Astle_et_al_2016_Eosinophil_counts ENSG00000256628.3 Brain_Hippocampus 0.0004616
Astle_et_al_2016_Eosinophil_counts ENSG00000182504.10 Muscle_Skeletal 0.001682
Astle_et_al_2016_Eosinophil_counts ENSG00000138468.15 Whole_Blood 0.0002684
Astle_et_al_2016_Eosinophil_counts ENSG00000114529.12 Skin_Sun_Exposed 1.12e-07
Astle_et_al_2016_Eosinophil_counts ENSG00000261488.1 Esophagus_Gastroesophageal_Junction 1.301e-07
Astle_et_al_2016_Eosinophil_counts ENSG00000174500.12 Skin_Not_Sun_Exposed 2.375e-08
Astle_et_al_2016_Eosinophil_counts ENSG00000279349.1 Esophagus_Muscularis 0.001002
Astle_et_al_2016_Eosinophil_counts ENSG00000144848.10 Artery_Coronary 0.0005783
Astle_et_al_2016_Eosinophil_counts ENSG00000091972.18 Brain_Nucleus_accumbens_basal_ganglia 2.908e-13
Astle_et_al_2016_Eosinophil_counts ENSG00000172139.14 Esophagus_Gastroesophageal_Junction 7.391e-13
Astle_et_al_2016_Eosinophil_counts ENSG00000207940.1 Skin_Not_Sun_Exposed 1.877e-08
Astle_et_al_2016_Eosinophil_counts ENSG00000239482.6 Testis 6.165e-12
Astle_et_al_2016_Eosinophil_counts ENSG00000138459.8 Esophagus_Muscularis 0.002269
Astle_et_al_2016_Eosinophil_counts ENSG00000163606.10 Adipose_Visceral_Omentum 7.487e-07
Astle_et_al_2016_Eosinophil_counts ENSG00000241889.1 Nerve_Tibial 0.003128
Astle_et_al_2016_Eosinophil_counts ENSG00000180353.10 Cells_EBV-transformed_lymphocytes 0.001143
Astle_et_al_2016_Eosinophil_counts ENSG00000145088.8 Skin_Not_Sun_Exposed 0.001833
Astle_et_al_2016_Eosinophil_counts ENSG00000243544.3 Whole_Blood 0.001612
Astle_et_al_2016_Eosinophil_counts ENSG00000173226.16 Thyroid 0.0001216
Astle_et_al_2016_Eosinophil_counts ENSG00000163902.11 Brain_Cortex 9.443e-11
Astle_et_al_2016_Eosinophil_counts ENSG00000244300.2 Brain_Nucleus_accumbens_basal_ganglia 1.11e-16
Astle_et_al_2016_Eosinophil_counts ENSG00000177646.18 Brain_Spinal_cord_cervical_c-1 1.124e-06
Astle_et_al_2016_Eosinophil_counts ENSG00000179348.11 Prostate 3.524e-44
Astle_et_al_2016_Eosinophil_counts ENSG00000240682.9 Adipose_Visceral_Omentum 4.753e-07
Astle_et_al_2016_Eosinophil_counts ENSG00000183624.13 Adipose_Visceral_Omentum 0.0009343
Astle_et_al_2016_Eosinophil_counts ENSG00000239405.1 Heart_Left_Ventricle 1.11e-16
Astle_et_al_2016_Eosinophil_counts ENSG00000075785.12 Muscle_Skeletal 3.418e-45
Astle_et_al_2016_Eosinophil_counts ENSG00000187695.8 Brain_Cerebellum 1.549e-06
Astle_et_al_2016_Eosinophil_counts ENSG00000277250.1 Brain_Cerebellum 1.922e-08
Astle_et_al_2016_Eosinophil_counts ENSG00000239503.1 Esophagus_Mucosa 6.845e-42
Astle_et_al_2016_Eosinophil_counts ENSG00000114656.10 Pituitary 9.243e-10
Astle_et_al_2016_Eosinophil_counts ENSG00000273174.1 Cells_Cultured_fibroblasts 5.451e-05
Astle_et_al_2016_Eosinophil_counts ENSG00000198685.3 Spleen 9.978e-43
Astle_et_al_2016_Eosinophil_counts ENSG00000242551.2 Testis 1.592e-10
Astle_et_al_2016_Eosinophil_counts ENSG00000231305.3 Heart_Left_Ventricle 1.743e-07
Astle_et_al_2016_Eosinophil_counts ENSG00000261159.1 Heart_Left_Ventricle 0.0003017
Astle_et_al_2016_Eosinophil_counts ENSG00000114654.7 Liver 2.436e-09
Astle_et_al_2016_Eosinophil_counts ENSG00000169714.16 Uterus 1.253e-05
Astle_et_al_2016_Eosinophil_counts ENSG00000172780.16 Thyroid 1.992e-06
Astle_et_al_2016_Eosinophil_counts ENSG00000174640.12 Heart_Atrial_Appendage 0.0006519
Astle_et_al_2016_Eosinophil_counts ENSG00000243832.1 Colon_Transverse 0.0009916
Astle_et_al_2016_Eosinophil_counts ENSG00000177311.11 Nerve_Tibial 0.00156
Astle_et_al_2016_Eosinophil_counts ENSG00000155903.11 Nerve_Tibial 7.94e-05
Astle_et_al_2016_Eosinophil_counts ENSG00000120756.12 Whole_Blood 0.000918
Astle_et_al_2016_Eosinophil_counts ENSG00000114127.10 Muscle_Skeletal 0.002726
Astle_et_al_2016_Eosinophil_counts ENSG00000198829.6 Colon_Transverse 6.608e-06
Astle_et_al_2016_Eosinophil_counts ENSG00000238755.3 Lung 0.0004882
Astle_et_al_2016_Eosinophil_counts ENSG00000243069.7 Brain_Cortex 0.0001498
Astle_et_al_2016_Eosinophil_counts ENSG00000240068.1 Nerve_Tibial 0.001095
Astle_et_al_2016_Eosinophil_counts ENSG00000168811.6 Skin_Sun_Exposed 0.0002088
Astle_et_al_2016_Eosinophil_counts ENSG00000068885.14 Brain_Hippocampus 3.97e-05
Astle_et_al_2016_Eosinophil_counts ENSG00000244040.5 Lung 0.0008862
Astle_et_al_2016_Eosinophil_counts ENSG00000213186.7 Adrenal_Gland 9.722e-06
Astle_et_al_2016_Eosinophil_counts ENSG00000180044.5 Spleen 0.001265
Astle_et_al_2016_Eosinophil_counts ENSG00000229320.3 Brain_Putamen_basal_ganglia 5.746e-06
Astle_et_al_2016_Eosinophil_counts ENSG00000186432.8 Breast_Mammary_Tissue 5.326e-06
Astle_et_al_2016_Eosinophil_counts ENSG00000113810.15 Thyroid 4.095e-05
Astle_et_al_2016_Eosinophil_counts ENSG00000244009.1 Testis 0.0003827
Astle_et_al_2016_Eosinophil_counts ENSG00000173905.8 Brain_Caudate_basal_ganglia 4.284e-06
Astle_et_al_2016_Eosinophil_counts ENSG00000114209.14 Thyroid 0.002169
Astle_et_al_2016_Eosinophil_counts ENSG00000269889.1 Skin_Not_Sun_Exposed 2.655e-11
Astle_et_al_2016_Eosinophil_counts ENSG00000171757.15 Nerve_Tibial 1.046e-05
Astle_et_al_2016_Eosinophil_counts ENSG00000085274.15 Artery_Aorta 2.707e-12
Astle_et_al_2016_Eosinophil_counts ENSG00000184378.2 Thyroid 2.905e-12
Astle_et_al_2016_Eosinophil_counts ENSG00000270096.1 Brain_Cerebellum 9.925e-11
Astle_et_al_2016_Eosinophil_counts ENSG00000269984.1 Brain_Nucleus_accumbens_basal_ganglia 3.592e-12
Astle_et_al_2016_Eosinophil_counts ENSG00000188306.6 Stomach 1.309e-07
Astle_et_al_2016_Eosinophil_counts ENSG00000136603.13 Artery_Aorta 0.001198
Astle_et_al_2016_Eosinophil_counts ENSG00000075651.15 Whole_Blood 0.001462
Astle_et_al_2016_Eosinophil_counts ENSG00000114770.16 Whole_Blood 0.002258
Astle_et_al_2016_Eosinophil_counts ENSG00000186090.10 Testis 0.004018
Astle_et_al_2016_Eosinophil_counts ENSG00000223882.1 Pituitary 0.004205
Astle_et_al_2016_Eosinophil_counts ENSG00000073849.14 Brain_Cortex 1.445e-05
Astle_et_al_2016_Eosinophil_counts ENSG00000223803.1 Artery_Coronary 0.001746
Astle_et_al_2016_Eosinophil_counts ENSG00000229334.1 Skin_Sun_Exposed 0.0003162
Astle_et_al_2016_Eosinophil_counts ENSG00000185112.5 Skin_Not_Sun_Exposed 1.681e-07
Astle_et_al_2016_Eosinophil_counts ENSG00000145014.17 Brain_Anterior_cingulate_cortex_BA24 0.004455
Astle_et_al_2016_Eosinophil_counts ENSG00000272707.1 Skin_Not_Sun_Exposed 0.001614
Astle_et_al_2016_Eosinophil_counts ENSG00000041802.10 Muscle_Skeletal 0.001209
Astle_et_al_2016_Eosinophil_counts ENSG00000237222.3 Testis 0.001967
Astle_et_al_2016_Eosinophil_counts ENSG00000163964.14 Cells_EBV-transformed_lymphocytes 0.0003263
Astle_et_al_2016_Eosinophil_counts ENSG00000174007.7 Brain_Nucleus_accumbens_basal_ganglia 0.0009314
Astle_et_al_2016_Eosinophil_counts ENSG00000230732.4 Brain_Cortex 0.003188
Astle_et_al_2016_Eosinophil_counts ENSG00000174013.7 Adipose_Subcutaneous 0.001758
Astle_et_al_2016_Eosinophil_counts ENSG00000119231.10 Artery_Tibial 0.001141
Astle_et_al_2016_Eosinophil_counts ENSG00000232065.1 Breast_Mammary_Tissue 0.001772
Astle_et_al_2016_Eosinophil_counts ENSG00000174004.5 Thyroid 1.277e-06
Astle_et_al_2016_Eosinophil_counts ENSG00000169026.12 Uterus 0.003735
Astle_et_al_2016_Eosinophil_counts ENSG00000087266.15 Testis 0.002346
Astle_et_al_2016_Eosinophil_counts ENSG00000109519.12 Esophagus_Mucosa 0.000416
Astle_et_al_2016_Eosinophil_counts ENSG00000168214.20 Artery_Aorta 0.002245
Astle_et_al_2016_Eosinophil_counts ENSG00000109787.12 Brain_Cerebellar_Hemisphere 1.941e-38
Astle_et_al_2016_Eosinophil_counts ENSG00000174130.12 Artery_Aorta 1.208e-05
Astle_et_al_2016_Eosinophil_counts ENSG00000231160.9 Small_Intestine_Terminal_Ileum 1.229e-51
Astle_et_al_2016_Eosinophil_counts ENSG00000197712.11 Brain_Spinal_cord_cervical_c-1 8.772e-07
Astle_et_al_2016_Eosinophil_counts ENSG00000174123.10 Brain_Cerebellum 1.336e-08
Astle_et_al_2016_Eosinophil_counts ENSG00000121895.7 Brain_Cortex 0.00303
Astle_et_al_2016_Eosinophil_counts ENSG00000248283.2 Whole_Blood 0.0007318
Astle_et_al_2016_Eosinophil_counts ENSG00000084093.16 Heart_Atrial_Appendage 0.0002524
Astle_et_al_2016_Eosinophil_counts ENSG00000047315.15 Brain_Frontal_Cortex_BA9 0.001646
Astle_et_al_2016_Eosinophil_counts ENSG00000269949.1 Artery_Aorta 0.0007935
Astle_et_al_2016_Eosinophil_counts ENSG00000173610.12 Skin_Not_Sun_Exposed 0.002732
Astle_et_al_2016_Eosinophil_counts ENSG00000163743.13 Lung 0.003131
Astle_et_al_2016_Eosinophil_counts ENSG00000163297.16 Adipose_Visceral_Omentum 4.266e-05
Astle_et_al_2016_Eosinophil_counts ENSG00000270480.1 Brain_Cerebellum 1.11e-16
Astle_et_al_2016_Eosinophil_counts ENSG00000145284.11 Testis 3.381e-30
Astle_et_al_2016_Eosinophil_counts ENSG00000138674.16 Muscle_Skeletal 0.0001927
Astle_et_al_2016_Eosinophil_counts ENSG00000168152.12 Artery_Tibial 0.0003381
Astle_et_al_2016_Eosinophil_counts ENSG00000249242.7 Adipose_Subcutaneous 1.11e-16
Astle_et_al_2016_Eosinophil_counts ENSG00000214988.4 Heart_Atrial_Appendage 6e-22
Astle_et_al_2016_Eosinophil_counts ENSG00000251022.6 Colon_Sigmoid 0.0001276
Astle_et_al_2016_Eosinophil_counts ENSG00000231782.6 Testis 5.938e-26
Astle_et_al_2016_Eosinophil_counts ENSG00000163633.10 Adipose_Subcutaneous 0.003198
Astle_et_al_2016_Eosinophil_counts ENSG00000279013.1 Skin_Not_Sun_Exposed 0.004188
Astle_et_al_2016_Eosinophil_counts ENSG00000248213.3 Esophagus_Muscularis 0.00205
Astle_et_al_2016_Eosinophil_counts ENSG00000138688.15 Testis 3.588e-06
Astle_et_al_2016_Eosinophil_counts ENSG00000181004.9 Brain_Spinal_cord_cervical_c-1 2.406e-05
Astle_et_al_2016_Eosinophil_counts ENSG00000227145.1 Prostate 2.084e-07
Astle_et_al_2016_Eosinophil_counts ENSG00000109670.13 Adipose_Subcutaneous 0.003948
Astle_et_al_2016_Eosinophil_counts ENSG00000164114.18 Thyroid 0.002757
Astle_et_al_2016_Eosinophil_counts ENSG00000260244.1 Brain_Hippocampus 0.003477
Astle_et_al_2016_Eosinophil_counts ENSG00000196104.10 Esophagus_Gastroesophageal_Junction 0.003256
Astle_et_al_2016_Eosinophil_counts ENSG00000164236.11 Muscle_Skeletal 4.088e-07
Astle_et_al_2016_Eosinophil_counts ENSG00000145495.15 Prostate 0.002948
Astle_et_al_2016_Eosinophil_counts ENSG00000272324.5 Brain_Nucleus_accumbens_basal_ganglia 0.0002602
Astle_et_al_2016_Eosinophil_counts ENSG00000259802.1 Skin_Sun_Exposed 0.002059
Astle_et_al_2016_Eosinophil_counts ENSG00000112977.15 Brain_Anterior_cingulate_cortex_BA24 2.621e-05
Astle_et_al_2016_Eosinophil_counts ENSG00000168685.14 Nerve_Tibial 1.032e-10
Astle_et_al_2016_Eosinophil_counts ENSG00000145626.11 Small_Intestine_Terminal_Ileum 0.0003225
Astle_et_al_2016_Eosinophil_counts ENSG00000153071.14 Whole_Blood 0.001557
Astle_et_al_2016_Eosinophil_counts ENSG00000271334.5 Heart_Atrial_Appendage 0.002303
Astle_et_al_2016_Eosinophil_counts ENSG00000251163.1 Brain_Substantia_nigra 0.004125
Astle_et_al_2016_Eosinophil_counts ENSG00000251307.1 Pituitary 0.002523
Astle_et_al_2016_Eosinophil_counts ENSG00000164294.13 Artery_Tibial 0.001315
Astle_et_al_2016_Eosinophil_counts ENSG00000067248.9 Breast_Mammary_Tissue 0.003142
Astle_et_al_2016_Eosinophil_counts ENSG00000250853.1 Adipose_Subcutaneous 0.003992
Astle_et_al_2016_Eosinophil_counts ENSG00000157107.13 Heart_Atrial_Appendage 2.859e-05
Astle_et_al_2016_Eosinophil_counts ENSG00000083312.17 Brain_Cerebellar_Hemisphere 2.769e-05
Astle_et_al_2016_Eosinophil_counts ENSG00000272081.1 Esophagus_Mucosa 0.0001242
Astle_et_al_2016_Eosinophil_counts ENSG00000271926.1 Adrenal_Gland 6.212e-05
Astle_et_al_2016_Eosinophil_counts ENSG00000132842.13 Lung 0.002271
Astle_et_al_2016_Eosinophil_counts ENSG00000250240.5 Adipose_Subcutaneous 0.0009665
Astle_et_al_2016_Eosinophil_counts ENSG00000113441.15 Adrenal_Gland 0.001107
Astle_et_al_2016_Eosinophil_counts ENSG00000164308.16 Kidney_Cortex 0.000801
Astle_et_al_2016_Eosinophil_counts ENSG00000174136.11 Ovary 8.554e-07
Astle_et_al_2016_Eosinophil_counts ENSG00000248489.1 Liver 2.802e-10
Astle_et_al_2016_Eosinophil_counts ENSG00000246763.6 Brain_Substantia_nigra 0.0002567
Astle_et_al_2016_Eosinophil_counts ENSG00000153922.10 Muscle_Skeletal 1.002e-05
Astle_et_al_2016_Eosinophil_counts ENSG00000241597.2 Nerve_Tibial 2.398e-10
Astle_et_al_2016_Eosinophil_counts ENSG00000151422.12 Cells_Cultured_fibroblasts 0.0005661
Astle_et_al_2016_Eosinophil_counts ENSG00000164209.16 Brain_Cerebellum 9.554e-05
Astle_et_al_2016_Eosinophil_counts ENSG00000134987.11 Small_Intestine_Terminal_Ileum 2.732e-22
Astle_et_al_2016_Eosinophil_counts ENSG00000152495.10 Adipose_Subcutaneous 5.765e-06
Astle_et_al_2016_Eosinophil_counts ENSG00000145777.14 Brain_Cerebellum 3.109e-15
Astle_et_al_2016_Eosinophil_counts ENSG00000214784.4 Whole_Blood 9.815e-09
Astle_et_al_2016_Eosinophil_counts ENSG00000248428.1 Testis 1.978e-25
Astle_et_al_2016_Eosinophil_counts ENSG00000245937.7 Whole_Blood 6.705e-06
Astle_et_al_2016_Eosinophil_counts ENSG00000064651.13 Liver 5.323e-05
Astle_et_al_2016_Eosinophil_counts ENSG00000138829.11 Thyroid 0.001482
Astle_et_al_2016_Eosinophil_counts ENSG00000158985.13 Brain_Putamen_basal_ganglia 1.11e-16
Astle_et_al_2016_Eosinophil_counts ENSG00000186687.15 Whole_Blood 7.955e-06
Astle_et_al_2016_Eosinophil_counts ENSG00000169567.11 Brain_Cerebellum 5.551e-16
Astle_et_al_2016_Eosinophil_counts ENSG00000158987.20 Colon_Sigmoid 1.552e-38
Astle_et_al_2016_Eosinophil_counts ENSG00000239642.5 Adrenal_Gland 7.642e-41
Astle_et_al_2016_Eosinophil_counts ENSG00000223548.1 Brain_Caudate_basal_ganglia 1.993e-57
Astle_et_al_2016_Eosinophil_counts ENSG00000217128.11 Whole_Blood 1.932e-38
Astle_et_al_2016_Eosinophil_counts ENSG00000164398.12 Esophagus_Mucosa 2.4e-63
Astle_et_al_2016_Eosinophil_counts ENSG00000072682.18 Stomach 3.874e-87
Astle_et_al_2016_Eosinophil_counts ENSG00000234290.2 Skin_Sun_Exposed 3.019e-95
Astle_et_al_2016_Eosinophil_counts ENSG00000197375.12 Vagina 2.038e-84
Astle_et_al_2016_Eosinophil_counts ENSG00000125347.13 Skin_Sun_Exposed 6.036e-91
Astle_et_al_2016_Eosinophil_counts ENSG00000224431.1 Brain_Cerebellar_Hemisphere 9.585e-77
Astle_et_al_2016_Eosinophil_counts ENSG00000169194.9 Brain_Cerebellar_Hemisphere 5.03e-70
Astle_et_al_2016_Eosinophil_counts ENSG00000113522.13 Brain_Spinal_cord_cervical_c-1 2.42e-68
Astle_et_al_2016_Eosinophil_counts ENSG00000131435.12 Skin_Sun_Exposed 2.887e-62
Astle_et_al_2016_Eosinophil_counts ENSG00000202533.1 Stomach 1.11e-16
Astle_et_al_2016_Eosinophil_counts ENSG00000197208.5 Whole_Blood 2.35e-86
Astle_et_al_2016_Eosinophil_counts ENSG00000131437.15 Testis 1.266e-14
Astle_et_al_2016_Eosinophil_counts ENSG00000230612.3 Esophagus_Muscularis 1.497e-07
Astle_et_al_2016_Eosinophil_counts ENSG00000164405.10 Skin_Not_Sun_Exposed 0.0003698
Astle_et_al_2016_Eosinophil_counts ENSG00000233006.6 Brain_Substantia_nigra 1.824e-48
Astle_et_al_2016_Eosinophil_counts ENSG00000198944.5 Skin_Not_Sun_Exposed 3.007e-06
Astle_et_al_2016_Eosinophil_counts ENSG00000164406.7 Whole_Blood 0.000107
Astle_et_al_2016_Eosinophil_counts ENSG00000237714.1 Testis 1.413e-33
Astle_et_al_2016_Eosinophil_counts ENSG00000263597.1 Nerve_Tibial 5.476e-48
Astle_et_al_2016_Eosinophil_counts ENSG00000238160.1 Whole_Blood 9.087e-17
Astle_et_al_2016_Eosinophil_counts ENSG00000197536.11 Brain_Cerebellar_Hemisphere 1.367e-53
Astle_et_al_2016_Eosinophil_counts ENSG00000223442.1 Testis 2.759e-74
Astle_et_al_2016_Eosinophil_counts ENSG00000164403.14 Liver 0.0005705
Astle_et_al_2016_Eosinophil_counts ENSG00000164402.13 Colon_Transverse 6.203e-05
Astle_et_al_2016_Eosinophil_counts ENSG00000113520.10 Uterus 0.0006328
Astle_et_al_2016_Eosinophil_counts ENSG00000205089.7 Brain_Caudate_basal_ganglia 5.281e-07
Astle_et_al_2016_Eosinophil_counts ENSG00000164404.8 Brain_Amygdala 7.475e-05
Astle_et_al_2016_Eosinophil_counts ENSG00000170606.14 Muscle_Skeletal 8.344e-06
Astle_et_al_2016_Eosinophil_counts ENSG00000251616.1 Skin_Not_Sun_Exposed 0.0003673
Astle_et_al_2016_Eosinophil_counts ENSG00000113615.12 Artery_Tibial 0.004313
Astle_et_al_2016_Eosinophil_counts ENSG00000254239.1 Brain_Putamen_basal_ganglia 0.002918
Astle_et_al_2016_Eosinophil_counts ENSG00000152377.13 Cells_Cultured_fibroblasts 0.00104
Astle_et_al_2016_Eosinophil_counts ENSG00000120709.10 Stomach 0.004133
Astle_et_al_2016_Eosinophil_counts ENSG00000187678.8 Pancreas 0.002787
Astle_et_al_2016_Eosinophil_counts ENSG00000113552.15 Skin_Sun_Exposed 3.997e-15
Astle_et_al_2016_Eosinophil_counts ENSG00000280047.1 Stomach 3.331e-16
Astle_et_al_2016_Eosinophil_counts ENSG00000131507.10 Pituitary 4.062e-35
Astle_et_al_2016_Eosinophil_counts ENSG00000113580.14 Artery_Aorta 0.003294
Astle_et_al_2016_Eosinophil_counts ENSG00000169252.5 Whole_Blood 1.11e-16
Astle_et_al_2016_Eosinophil_counts ENSG00000145901.14 Esophagus_Muscularis 1.769e-13
Astle_et_al_2016_Eosinophil_counts ENSG00000113140.10 Skin_Sun_Exposed 0.002114
Astle_et_al_2016_Eosinophil_counts ENSG00000164609.9 Brain_Cerebellar_Hemisphere 0.003738
Astle_et_al_2016_Eosinophil_counts ENSG00000164611.12 Muscle_Skeletal 0.0003508
Astle_et_al_2016_Eosinophil_counts ENSG00000214357.8 Uterus 1.522e-05
Astle_et_al_2016_Eosinophil_counts ENSG00000170091.10 Whole_Blood 0.001187
Astle_et_al_2016_Eosinophil_counts ENSG00000113742.12 Esophagus_Muscularis 0.001047
Astle_et_al_2016_Eosinophil_counts ENSG00000185056.9 Heart_Atrial_Appendage 0.001135
Astle_et_al_2016_Eosinophil_counts ENSG00000248469.1 Heart_Atrial_Appendage 0.001765
Astle_et_al_2016_Eosinophil_counts ENSG00000131187.9 Esophagus_Mucosa 1.268e-05
Astle_et_al_2016_Eosinophil_counts ENSG00000198055.10 Brain_Cerebellum 2.091e-05
Astle_et_al_2016_Eosinophil_counts ENSG00000165671.19 Muscle_Skeletal 0.0001937
Astle_et_al_2016_Eosinophil_counts ENSG00000169223.14 Breast_Mammary_Tissue 1.027e-07
Astle_et_al_2016_Eosinophil_counts ENSG00000131183.10 Skin_Sun_Exposed 3.352e-05
Astle_et_al_2016_Eosinophil_counts ENSG00000213347.10 Brain_Nucleus_accumbens_basal_ganglia 6.622e-05
Astle_et_al_2016_Eosinophil_counts ENSG00000169220.17 Vagina 1.995e-06
Astle_et_al_2016_Eosinophil_counts ENSG00000249849.1 Brain_Hippocampus 7.034e-05
Astle_et_al_2016_Eosinophil_counts ENSG00000170074.19 Liver 0.001231
Astle_et_al_2016_Eosinophil_counts ENSG00000249109.1 Esophagus_Mucosa 0.002307
Astle_et_al_2016_Eosinophil_counts ENSG00000249684.5 Colon_Sigmoid 0.001784
Astle_et_al_2016_Eosinophil_counts ENSG00000249186.1 Testis 0.003682
Astle_et_al_2016_Eosinophil_counts ENSG00000112679.14 Artery_Aorta 7.905e-14
Astle_et_al_2016_Eosinophil_counts ENSG00000137265.14 Colon_Transverse 1.525e-13
Astle_et_al_2016_Eosinophil_counts ENSG00000112685.13 Liver 0.0001463
Astle_et_al_2016_Eosinophil_counts ENSG00000188996.4 Lung 4.478e-07
Astle_et_al_2016_Eosinophil_counts ENSG00000230433.1 Artery_Aorta 4.652e-14
Astle_et_al_2016_Eosinophil_counts ENSG00000271727.1 Brain_Nucleus_accumbens_basal_ganglia 9.996e-05
Astle_et_al_2016_Eosinophil_counts ENSG00000225092.2 Adipose_Visceral_Omentum 0.003187
Astle_et_al_2016_Eosinophil_counts ENSG00000111846.16 Lung 0.002429
Astle_et_al_2016_Eosinophil_counts ENSG00000111863.12 Skin_Sun_Exposed 0.001803
Astle_et_al_2016_Eosinophil_counts ENSG00000124766.6 Esophagus_Muscularis 0.003766
Astle_et_al_2016_Eosinophil_counts ENSG00000235733.2 Testis 0.0002179
Astle_et_al_2016_Eosinophil_counts ENSG00000112343.10 Adipose_Subcutaneous 1.364e-06
Astle_et_al_2016_Eosinophil_counts ENSG00000158373.8 Esophagus_Mucosa 0.001233
Astle_et_al_2016_Eosinophil_counts ENSG00000272462.2 Whole_Blood 4.991e-09
Astle_et_al_2016_Eosinophil_counts ENSG00000277075.2 Thyroid 0.0004415
Astle_et_al_2016_Eosinophil_counts ENSG00000158406.4 Thyroid 6.407e-05
Astle_et_al_2016_Eosinophil_counts ENSG00000180573.9 Skin_Sun_Exposed 8.018e-09
Astle_et_al_2016_Eosinophil_counts ENSG00000124549.14 Spleen 5.551e-16
Astle_et_al_2016_Eosinophil_counts ENSG00000187837.3 Cells_Cultured_fibroblasts 3.597e-08
Astle_et_al_2016_Eosinophil_counts ENSG00000277224.2 Minor_Salivary_Gland 0.002821
Astle_et_al_2016_Eosinophil_counts ENSG00000272810.1 Whole_Blood 4.371e-05
Astle_et_al_2016_Eosinophil_counts ENSG00000261353.1 Muscle_Skeletal 3.331e-16
Astle_et_al_2016_Eosinophil_counts ENSG00000273802.2 Nerve_Tibial 0.003397
Astle_et_al_2016_Eosinophil_counts ENSG00000283064.1 Whole_Blood 0.0007888
Astle_et_al_2016_Eosinophil_counts ENSG00000182952.4 Small_Intestine_Terminal_Ileum 7.015e-06
Astle_et_al_2016_Eosinophil_counts ENSG00000124575.6 Artery_Aorta 0.004185
Astle_et_al_2016_Eosinophil_counts ENSG00000026950.16 Testis 0.00234
Astle_et_al_2016_Eosinophil_counts ENSG00000111801.15 Brain_Cortex 1.417e-11
Astle_et_al_2016_Eosinophil_counts ENSG00000124508.16 Skin_Sun_Exposed 4.038e-05
Astle_et_al_2016_Eosinophil_counts ENSG00000217275.2 Colon_Sigmoid 0.001656
Astle_et_al_2016_Eosinophil_counts ENSG00000274290.2 Heart_Atrial_Appendage 0.0008409
Astle_et_al_2016_Eosinophil_counts ENSG00000228223.2 Brain_Cerebellum 1.11e-16
Astle_et_al_2016_Eosinophil_counts ENSG00000224843.6 Muscle_Skeletal 1.456e-08
Astle_et_al_2016_Eosinophil_counts ENSG00000275846.1 Testis 3.181e-07
Astle_et_al_2016_Eosinophil_counts ENSG00000146109.4 Brain_Cerebellum 2.2e-13
Astle_et_al_2016_Eosinophil_counts ENSG00000276180.1 Adipose_Visceral_Omentum 2.109e-06
Astle_et_al_2016_Eosinophil_counts ENSG00000272468.1 Artery_Aorta 1.053e-08
Astle_et_al_2016_Eosinophil_counts ENSG00000197903.7 Artery_Tibial 1.576e-10
Astle_et_al_2016_Eosinophil_counts ENSG00000186470.13 Testis 4.363e-14
Astle_et_al_2016_Eosinophil_counts ENSG00000261584.1 Colon_Sigmoid 9.913e-05
Astle_et_al_2016_Eosinophil_counts ENSG00000204789.4 Spleen 5.551e-16
Astle_et_al_2016_Eosinophil_counts ENSG00000112812.15 Brain_Cerebellar_Hemisphere 4.441e-16
Astle_et_al_2016_Eosinophil_counts ENSG00000124557.12 Testis 2.762e-08
Astle_et_al_2016_Eosinophil_counts ENSG00000271755.1 Testis 0.0007845
Astle_et_al_2016_Eosinophil_counts ENSG00000174572.3 Thyroid 0.004102
Astle_et_al_2016_Eosinophil_counts ENSG00000124635.8 Artery_Tibial 2.892e-06
Astle_et_al_2016_Eosinophil_counts ENSG00000181315.10 Minor_Salivary_Gland 6.409e-05
Astle_et_al_2016_Eosinophil_counts ENSG00000237154.2 Testis 2.776e-15
Astle_et_al_2016_Eosinophil_counts ENSG00000096654.15 Brain_Frontal_Cortex_BA9 0.004046
Astle_et_al_2016_Eosinophil_counts ENSG00000241549.8 Colon_Sigmoid 9.64e-09
Astle_et_al_2016_Eosinophil_counts ENSG00000281706.2 Esophagus_Mucosa 1.11e-16
Astle_et_al_2016_Eosinophil_counts ENSG00000243307.2 Testis 6.885e-06
Astle_et_al_2016_Eosinophil_counts ENSG00000233822.4 Artery_Tibial 7.586e-27
Astle_et_al_2016_Eosinophil_counts ENSG00000184357.4 Skin_Not_Sun_Exposed 3.703e-20
Astle_et_al_2016_Eosinophil_counts ENSG00000276903.1 Whole_Blood 5.477e-09
Astle_et_al_2016_Eosinophil_counts ENSG00000124613.8 Small_Intestine_Terminal_Ileum 1.221e-07
Astle_et_al_2016_Eosinophil_counts ENSG00000261839.1 Spleen 7.008e-07
Astle_et_al_2016_Eosinophil_counts ENSG00000196812.4 Heart_Left_Ventricle 2.22e-16
Astle_et_al_2016_Eosinophil_counts ENSG00000197279.3 Stomach 7.708e-09
Astle_et_al_2016_Eosinophil_counts ENSG00000187626.8 Whole_Blood 6.083e-23
Astle_et_al_2016_Eosinophil_counts ENSG00000176933.5 Pituitary 5.551e-16
Astle_et_al_2016_Eosinophil_counts ENSG00000272009.1 Adrenal_Gland 1.626e-07
Astle_et_al_2016_Eosinophil_counts ENSG00000197062.11 Skin_Not_Sun_Exposed 1.11e-16
Astle_et_al_2016_Eosinophil_counts ENSG00000137185.11 Esophagus_Gastroesophageal_Junction 1.11e-16
Astle_et_al_2016_Eosinophil_counts ENSG00000137338.5 Skin_Not_Sun_Exposed 1.221e-24
Astle_et_al_2016_Eosinophil_counts ENSG00000198315.10 Thyroid 1.455e-09
Astle_et_al_2016_Eosinophil_counts ENSG00000197238.4 Adrenal_Gland 4.858e-11
Astle_et_al_2016_Eosinophil_counts ENSG00000278828.1 Esophagus_Muscularis 1.11e-16
Astle_et_al_2016_Eosinophil_counts ENSG00000219392.1 Skin_Sun_Exposed 5.786e-10
Astle_et_al_2016_Eosinophil_counts ENSG00000273542.1 Small_Intestine_Terminal_Ileum 4.056e-08
Astle_et_al_2016_Eosinophil_counts ENSG00000189298.13 Artery_Aorta 1.11e-16
Astle_et_al_2016_Eosinophil_counts ENSG00000269293.2 Brain_Cerebellar_Hemisphere 4.352e-07
Astle_et_al_2016_Eosinophil_counts ENSG00000226314.7 Heart_Left_Ventricle 3.331e-16
Astle_et_al_2016_Eosinophil_counts ENSG00000270326.1 Brain_Cerebellar_Hemisphere 4.155e-26
Astle_et_al_2016_Eosinophil_counts ENSG00000220721.1 Prostate 2.656e-10
Astle_et_al_2016_Eosinophil_counts ENSG00000216915.2 Brain_Cortex 1.402e-06
Astle_et_al_2016_Eosinophil_counts ENSG00000235109.7 Artery_Coronary 8.882e-16
Astle_et_al_2016_Eosinophil_counts ENSG00000189134.3 Esophagus_Muscularis 1.11e-16
Astle_et_al_2016_Eosinophil_counts ENSG00000232040.2 Artery_Aorta 1.108e-06
Astle_et_al_2016_Eosinophil_counts ENSG00000219891.2 Cells_Cultured_fibroblasts 2.42e-14
Astle_et_al_2016_Eosinophil_counts ENSG00000197153.4 Testis 8.83e-11
Astle_et_al_2016_Eosinophil_counts ENSG00000280107.1 Ovary 4.441e-16
Astle_et_al_2016_Eosinophil_counts ENSG00000218069.2 Testis 3.677e-08
Astle_et_al_2016_Eosinophil_counts ENSG00000225173.1 Brain_Putamen_basal_ganglia 2.336e-23
Astle_et_al_2016_Eosinophil_counts ENSG00000216901.1 Brain_Hippocampus 3.676e-10
Astle_et_al_2016_Eosinophil_counts ENSG00000158691.14 Cells_Cultured_fibroblasts 4.441e-16
Astle_et_al_2016_Eosinophil_counts ENSG00000187987.9 Heart_Atrial_Appendage 9.982e-10
Astle_et_al_2016_Eosinophil_counts ENSG00000218016.2 Brain_Cerebellar_Hemisphere 7.483e-06
Astle_et_al_2016_Eosinophil_counts ENSG00000204709.4 Brain_Cortex 0.0008296
Astle_et_al_2016_Eosinophil_counts ENSG00000182477.5 Thyroid 1.257e-07
Astle_et_al_2016_Eosinophil_counts ENSG00000187763.3 Pituitary 3.104e-07
Astle_et_al_2016_Eosinophil_counts ENSG00000217539.2 Testis 1.714e-07
Astle_et_al_2016_Eosinophil_counts ENSG00000204713.10 Muscle_Skeletal 5.551e-16
Astle_et_al_2016_Eosinophil_counts ENSG00000227214.2 Testis 5.184e-06
Astle_et_al_2016_Eosinophil_counts ENSG00000197935.6 Brain_Caudate_basal_ganglia 1.413e-06
Astle_et_al_2016_Eosinophil_counts ENSG00000233366.1 Testis 2.512e-05
Astle_et_al_2016_Eosinophil_counts ENSG00000230164.1 Stomach 1.908e-06
Astle_et_al_2016_Eosinophil_counts ENSG00000244349.1 Cells_Cultured_fibroblasts 2.645e-07
Astle_et_al_2016_Eosinophil_counts ENSG00000228364.1 Testis 2.24e-09
Astle_et_al_2016_Eosinophil_counts ENSG00000235570.1 Testis 1.196e-05
Astle_et_al_2016_Eosinophil_counts ENSG00000229274.1 Esophagus_Gastroesophageal_Junction 1.971e-33
Astle_et_al_2016_Eosinophil_counts ENSG00000224157.1 Thyroid 0.001628
Astle_et_al_2016_Eosinophil_counts ENSG00000225595.2 Brain_Hypothalamus 1.347e-29
Astle_et_al_2016_Eosinophil_counts ENSG00000204657.3 Heart_Atrial_Appendage 1.11e-16
Astle_et_al_2016_Eosinophil_counts ENSG00000204681.10 Adipose_Subcutaneous 1.11e-16
Astle_et_al_2016_Eosinophil_counts ENSG00000237988.3 Esophagus_Muscularis 1.11e-16
Astle_et_al_2016_Eosinophil_counts ENSG00000204655.11 Lung 1.714e-45
Astle_et_al_2016_Eosinophil_counts ENSG00000227206.1 Testis 2.235e-06
Astle_et_al_2016_Eosinophil_counts ENSG00000204632.11 Testis 1.11e-16
Astle_et_al_2016_Eosinophil_counts ENSG00000181126.13 Brain_Cerebellum 1.11e-16
Astle_et_al_2016_Eosinophil_counts ENSG00000228078.1 Pituitary 7.007e-50
Astle_et_al_2016_Eosinophil_counts ENSG00000277661.4 Testis 8.208e-10
Astle_et_al_2016_Eosinophil_counts ENSG00000231130.1 Pituitary 6.065e-60
Astle_et_al_2016_Eosinophil_counts ENSG00000204644.9 Vagina 2.181e-38
Astle_et_al_2016_Eosinophil_counts ENSG00000230598.1 Testis 8.839e-09
Astle_et_al_2016_Eosinophil_counts ENSG00000233892.1 Breast_Mammary_Tissue 3.87e-33
Astle_et_al_2016_Eosinophil_counts ENSG00000233916.1 Testis 1.11e-16
Astle_et_al_2016_Eosinophil_counts ENSG00000204618.8 Lung 1.11e-16
Astle_et_al_2016_Eosinophil_counts ENSG00000234127.8 Whole_Blood 1.11e-16
Astle_et_al_2016_Eosinophil_counts ENSG00000204642.13 Brain_Cerebellar_Hemisphere 3.198e-54
Astle_et_al_2016_Eosinophil_counts ENSG00000204614.8 Testis 2.285e-27
Astle_et_al_2016_Eosinophil_counts ENSG00000214922.9 Artery_Coronary 2.22e-16
Astle_et_al_2016_Eosinophil_counts ENSG00000225864.1 Colon_Transverse 3.637e-47
Astle_et_al_2016_Eosinophil_counts ENSG00000176998.4 Lung 5.293e-66
Astle_et_al_2016_Eosinophil_counts ENSG00000270604.5 Brain_Putamen_basal_ganglia 7.772e-16
Astle_et_al_2016_Eosinophil_counts ENSG00000204599.14 Skin_Not_Sun_Exposed 3.553e-15
Astle_et_al_2016_Eosinophil_counts ENSG00000227758.1 Cells_EBV-transformed_lymphocytes 5.82e-21
Astle_et_al_2016_Eosinophil_counts ENSG00000272236.1 Vagina 9.065e-30
Astle_et_al_2016_Eosinophil_counts ENSG00000235238.1 Heart_Atrial_Appendage 4.726e-41
Astle_et_al_2016_Eosinophil_counts ENSG00000213900.2 Esophagus_Mucosa 7.424e-17
Astle_et_al_2016_Eosinophil_counts ENSG00000232757.1 Ovary 4.103e-35
Astle_et_al_2016_Eosinophil_counts ENSG00000227262.3 Cells_EBV-transformed_lymphocytes 1.976e-55
Astle_et_al_2016_Eosinophil_counts ENSG00000204619.7 Cells_Cultured_fibroblasts 1.11e-16
Astle_et_al_2016_Eosinophil_counts ENSG00000066379.14 Brain_Cerebellum 8.882e-16
Astle_et_al_2016_Eosinophil_counts ENSG00000204613.10 Whole_Blood 1.11e-16
Astle_et_al_2016_Eosinophil_counts ENSG00000204625.10 Brain_Nucleus_accumbens_basal_ganglia 1.11e-16
Astle_et_al_2016_Eosinophil_counts ENSG00000239257.1 Whole_Blood 1.995e-37
Astle_et_al_2016_Eosinophil_counts ENSG00000241370.5 Thyroid 1.11e-16
Astle_et_al_2016_Eosinophil_counts ENSG00000227766.1 Kidney_Cortex 1.656e-46
Astle_et_al_2016_Eosinophil_counts ENSG00000229390.1 Pituitary 1.11e-16
Astle_et_al_2016_Eosinophil_counts ENSG00000204616.10 Lung 1.806e-49
Astle_et_al_2016_Eosinophil_counts ENSG00000204590.12 Skin_Sun_Exposed 1.144e-14
Astle_et_al_2016_Eosinophil_counts ENSG00000213880.3 Testis 1.331e-27
Astle_et_al_2016_Eosinophil_counts ENSG00000235821.1 Adrenal_Gland 5.514e-41
Astle_et_al_2016_Eosinophil_counts ENSG00000204622.11 Pancreas 7.126e-53
Astle_et_al_2016_Eosinophil_counts ENSG00000204576.11 Cells_Cultured_fibroblasts 0.0007902
Astle_et_al_2016_Eosinophil_counts ENSG00000204610.12 Liver 1.11e-16
Astle_et_al_2016_Eosinophil_counts ENSG00000206341.7 Brain_Cerebellum 3.331e-16
Astle_et_al_2016_Eosinophil_counts ENSG00000231226.1 Testis 1.316e-54
Astle_et_al_2016_Eosinophil_counts ENSG00000281831.1 Brain_Cerebellum 3.086e-50
Astle_et_al_2016_Eosinophil_counts ENSG00000280128.1 Cells_EBV-transformed_lymphocytes 1.098e-05
Astle_et_al_2016_Eosinophil_counts ENSG00000273340.1 Kidney_Cortex 9.462e-13
Astle_et_al_2016_Eosinophil_counts ENSG00000204623.9 Brain_Substantia_nigra 1.11e-16
Astle_et_al_2016_Eosinophil_counts ENSG00000230521.1 Brain_Cerebellar_Hemisphere 4.441e-16
Astle_et_al_2016_Eosinophil_counts ENSG00000204564.11 Cells_Cultured_fibroblasts 0.004328
Astle_et_al_2016_Eosinophil_counts ENSG00000237669.1 Cells_Cultured_fibroblasts 6.106e-15
Astle_et_al_2016_Eosinophil_counts ENSG00000137343.17 Brain_Cortex 0.0001229
Astle_et_al_2016_Eosinophil_counts ENSG00000204560.9 Adrenal_Gland 6.364e-07
Astle_et_al_2016_Eosinophil_counts ENSG00000230795.3 Liver 9.812e-40
Astle_et_al_2016_Eosinophil_counts ENSG00000137404.14 Colon_Sigmoid 3.331e-16
Astle_et_al_2016_Eosinophil_counts ENSG00000206503.12 Whole_Blood 4.179e-70
Astle_et_al_2016_Eosinophil_counts ENSG00000236603.2 Skin_Not_Sun_Exposed 1.789e-18
Astle_et_al_2016_Eosinophil_counts ENSG00000137337.14 Brain_Cortex 1.275e-09
Astle_et_al_2016_Eosinophil_counts ENSG00000235290.1 Ovary 8.882e-16
Astle_et_al_2016_Eosinophil_counts ENSG00000231074.8 Thyroid 7.772e-16
Astle_et_al_2016_Eosinophil_counts ENSG00000204592.8 Esophagus_Mucosa 1.11e-16
Astle_et_al_2016_Eosinophil_counts ENSG00000233265.1 Brain_Cerebellum 6.477e-21
Astle_et_al_2016_Eosinophil_counts ENSG00000243753.5 Brain_Cerebellar_Hemisphere 7.772e-16
Astle_et_al_2016_Eosinophil_counts ENSG00000261548.1 Testis 2.405e-11
Astle_et_al_2016_Eosinophil_counts ENSG00000229142.1 Testis 1.946e-40
Astle_et_al_2016_Eosinophil_counts ENSG00000137312.14 Ovary 6.298e-37
Astle_et_al_2016_Eosinophil_counts ENSG00000204568.11 Esophagus_Mucosa 1.11e-16
Astle_et_al_2016_Eosinophil_counts ENSG00000137331.11 Esophagus_Mucosa 3.331e-16
Astle_et_al_2016_Eosinophil_counts ENSG00000235963.1 Ovary 1.336e-40
Astle_et_al_2016_Eosinophil_counts ENSG00000196230.12 Whole_Blood 0.0006043
Astle_et_al_2016_Eosinophil_counts ENSG00000204574.12 Testis 7.15e-08
Astle_et_al_2016_Eosinophil_counts ENSG00000204580.13 Colon_Transverse 1.11e-16
Astle_et_al_2016_Eosinophil_counts ENSG00000213780.10 Brain_Hypothalamus 7.772e-16
Astle_et_al_2016_Eosinophil_counts ENSG00000214894.6 Skin_Not_Sun_Exposed 1.139e-34
Astle_et_al_2016_Eosinophil_counts ENSG00000168631.12 Lung 2.22e-16
Astle_et_al_2016_Eosinophil_counts ENSG00000224312.1 Testis 7.235e-30
Astle_et_al_2016_Eosinophil_counts ENSG00000236475.1 Pituitary 7.673e-37
Astle_et_al_2016_Eosinophil_counts ENSG00000230449.1 Brain_Cerebellar_Hemisphere 0.001593
Astle_et_al_2016_Eosinophil_counts ENSG00000146112.11 Artery_Coronary 3.198e-39
Astle_et_al_2016_Eosinophil_counts ENSG00000228789.6 Uterus 7.112e-08
Astle_et_al_2016_Eosinophil_counts ENSG00000204531.17 Stomach 6.576e-10
Astle_et_al_2016_Eosinophil_counts ENSG00000227939.1 Adipose_Subcutaneous 1.11e-16
Astle_et_al_2016_Eosinophil_counts ENSG00000228022.5 Thyroid 7.772e-16
Astle_et_al_2016_Eosinophil_counts ENSG00000224936.1 Testis 1.069e-16
Astle_et_al_2016_Eosinophil_counts ENSG00000229068.1 Testis 2.479e-16
Astle_et_al_2016_Eosinophil_counts ENSG00000234745.10 Brain_Nucleus_accumbens_basal_ganglia 1.11e-16
Astle_et_al_2016_Eosinophil_counts ENSG00000198563.13 Brain_Frontal_Cortex_BA9 2.22e-16
Astle_et_al_2016_Eosinophil_counts ENSG00000237923.1 Esophagus_Mucosa 1.11e-16
Astle_et_al_2016_Eosinophil_counts ENSG00000213760.10 Brain_Cerebellar_Hemisphere 7.772e-16
Astle_et_al_2016_Eosinophil_counts ENSG00000204498.10 Cells_Cultured_fibroblasts 2.853e-14
Astle_et_al_2016_Eosinophil_counts ENSG00000204542.2 Skin_Sun_Exposed 1.11e-16
Astle_et_al_2016_Eosinophil_counts ENSG00000137310.11 Cells_Cultured_fibroblasts 8.882e-16
Astle_et_al_2016_Eosinophil_counts ENSG00000204438.10 Esophagus_Gastroesophageal_Junction 1.917e-56
Astle_et_al_2016_Eosinophil_counts ENSG00000204444.10 Skin_Sun_Exposed 5.089e-41
Astle_et_al_2016_Eosinophil_counts ENSG00000204427.11 Breast_Mammary_Tissue 4.441e-16
Astle_et_al_2016_Eosinophil_counts ENSG00000232810.3 Skin_Not_Sun_Exposed 7.03e-07
Astle_et_al_2016_Eosinophil_counts ENSG00000196260.4 Muscle_Skeletal 4.441e-16
Astle_et_al_2016_Eosinophil_counts ENSG00000213719.8 Nerve_Tibial 2.684e-43
Astle_et_al_2016_Eosinophil_counts ENSG00000204435.13 Adipose_Subcutaneous 2.22e-16
Astle_et_al_2016_Eosinophil_counts ENSG00000204544.5 Lung 5.884e-07
Astle_et_al_2016_Eosinophil_counts ENSG00000204482.10 Thyroid 7.291e-06
Astle_et_al_2016_Eosinophil_counts ENSG00000252743.1 Thyroid 1.055e-46
Astle_et_al_2016_Eosinophil_counts ENSG00000226979.8 Artery_Coronary 2.22e-16
Astle_et_al_2016_Eosinophil_counts ENSG00000261272.1 Esophagus_Mucosa 1.274e-08
Astle_et_al_2016_Eosinophil_counts ENSG00000204410.14 Thyroid 1.888e-60
Astle_et_al_2016_Eosinophil_counts ENSG00000237775.1 Testis 7.369e-37
Astle_et_al_2016_Eosinophil_counts ENSG00000204472.12 Cells_EBV-transformed_lymphocytes 2.902e-11
Astle_et_al_2016_Eosinophil_counts ENSG00000206337.10 Prostate 2.408e-44
Astle_et_al_2016_Eosinophil_counts ENSG00000204420.8 Skin_Not_Sun_Exposed 2.442e-15
Astle_et_al_2016_Eosinophil_counts ENSG00000204394.12 Pituitary 1.416e-43
Astle_et_al_2016_Eosinophil_counts ENSG00000204439.3 Colon_Sigmoid 5.515e-06
Astle_et_al_2016_Eosinophil_counts ENSG00000204469.12 Pituitary 1.11e-16
Astle_et_al_2016_Eosinophil_counts ENSG00000204538.3 Brain_Cortex 1.042e-09
Astle_et_al_2016_Eosinophil_counts ENSG00000137411.16 Colon_Transverse 7.772e-16
Astle_et_al_2016_Eosinophil_counts ENSG00000271581.1 Thyroid 3.229e-67
Astle_et_al_2016_Eosinophil_counts ENSG00000204392.10 Stomach 8.508e-08
Astle_et_al_2016_Eosinophil_counts ENSG00000204396.10 Lung 4.441e-16
Astle_et_al_2016_Eosinophil_counts ENSG00000204388.6 Esophagus_Mucosa 4.157e-25
Astle_et_al_2016_Eosinophil_counts ENSG00000234006.1 Brain_Hypothalamus 2.541e-05
Astle_et_al_2016_Eosinophil_counts ENSG00000233529.1 Testis 0.0001334
Astle_et_al_2016_Eosinophil_counts ENSG00000204387.12 Cells_EBV-transformed_lymphocytes 2.22e-16
Astle_et_al_2016_Eosinophil_counts ENSG00000228727.8 Nerve_Tibial 1.11e-16
Astle_et_al_2016_Eosinophil_counts ENSG00000272501.1 Whole_Blood 8.882e-16
Astle_et_al_2016_Eosinophil_counts ENSG00000204386.10 Whole_Blood 3.414e-48
Astle_et_al_2016_Eosinophil_counts ENSG00000213722.8 Whole_Blood 3.432e-11
Astle_et_al_2016_Eosinophil_counts ENSG00000204385.10 Skin_Sun_Exposed 7.021e-38
Astle_et_al_2016_Eosinophil_counts ENSG00000166278.14 Whole_Blood 1.45e-43
Astle_et_al_2016_Eosinophil_counts ENSG00000243649.8 Artery_Aorta 7.772e-15
Astle_et_al_2016_Eosinophil_counts ENSG00000206344.7 Adrenal_Gland 1.186e-09
Astle_et_al_2016_Eosinophil_counts ENSG00000204536.13 Esophagus_Gastroesophageal_Junction 2.393e-25
Astle_et_al_2016_Eosinophil_counts ENSG00000228432.1 Brain_Frontal_Cortex_BA9 1.11e-16
Astle_et_al_2016_Eosinophil_counts ENSG00000204356.13 Brain_Anterior_cingulate_cortex_BA24 6.169e-10
Astle_et_al_2016_Eosinophil_counts ENSG00000204348.9 Adrenal_Gland 3.331e-16
Astle_et_al_2016_Eosinophil_counts ENSG00000230174.1 Testis 3.201e-09
Astle_et_al_2016_Eosinophil_counts ENSG00000204528.3 Kidney_Cortex 3.781e-09
Astle_et_al_2016_Eosinophil_counts ENSG00000244731.7 Liver 1.214e-46
Astle_et_al_2016_Eosinophil_counts ENSG00000227507.2 Artery_Tibial 5.288e-09
Astle_et_al_2016_Eosinophil_counts ENSG00000248290.1 Kidney_Cortex 1.11e-16
Astle_et_al_2016_Eosinophil_counts ENSG00000224389.8 Heart_Atrial_Appendage 6.56e-51
Astle_et_al_2016_Eosinophil_counts ENSG00000204540.10 Heart_Left_Ventricle 5.848e-12
Astle_et_al_2016_Eosinophil_counts ENSG00000204421.2 Testis 4.885e-15
Astle_et_al_2016_Eosinophil_counts ENSG00000250535.1 Kidney_Cortex 1.11e-16
Astle_et_al_2016_Eosinophil_counts ENSG00000204525.16 Prostate 2.438e-53
Astle_et_al_2016_Eosinophil_counts ENSG00000204338.8 Liver 8.571e-72
Astle_et_al_2016_Eosinophil_counts ENSG00000204390.9 Brain_Cerebellar_Hemisphere 8.408e-11
Astle_et_al_2016_Eosinophil_counts ENSG00000199332.1 Lung 3.507e-25
Astle_et_al_2016_Eosinophil_counts ENSG00000204516.9 Brain_Caudate_basal_ganglia 1.11e-16
Astle_et_al_2016_Eosinophil_counts ENSG00000235663.1 Brain_Cerebellum 1.11e-16
Astle_et_al_2016_Eosinophil_counts ENSG00000231402.1 Pancreas 3.393e-37
Astle_et_al_2016_Eosinophil_counts ENSG00000204366.3 Esophagus_Gastroesophageal_Junction 4.978e-42
Astle_et_al_2016_Eosinophil_counts ENSG00000231852.6 Cells_Cultured_fibroblasts 4.655e-40
Astle_et_al_2016_Eosinophil_counts ENSG00000204463.12 Brain_Frontal_Cortex_BA9 3.331e-16
Astle_et_al_2016_Eosinophil_counts ENSG00000204475.9 Skin_Sun_Exposed 1.653e-08
Astle_et_al_2016_Eosinophil_counts ENSG00000277402.1 Liver 2.061e-06
Astle_et_al_2016_Eosinophil_counts ENSG00000204520.12 Skin_Not_Sun_Exposed 1.851e-13
Astle_et_al_2016_Eosinophil_counts ENSG00000225851.1 Breast_Mammary_Tissue 1.11e-16
Astle_et_al_2016_Eosinophil_counts ENSG00000214892.4 Cells_EBV-transformed_lymphocytes 1.11e-16
Astle_et_al_2016_Eosinophil_counts ENSG00000204314.10 Lung 1.803e-42
Astle_et_al_2016_Eosinophil_counts ENSG00000229836.1 Thyroid 0.002048
Astle_et_al_2016_Eosinophil_counts ENSG00000204305.13 Small_Intestine_Terminal_Ileum 2.109e-15
Astle_et_al_2016_Eosinophil_counts ENSG00000221988.12 Whole_Blood 7.548e-22
Astle_et_al_2016_Eosinophil_counts ENSG00000204424.9 Testis 5.629e-07
Astle_et_al_2016_Eosinophil_counts ENSG00000241404.6 Colon_Transverse 1.11e-16
Astle_et_al_2016_Eosinophil_counts ENSG00000213676.10 Cells_Cultured_fibroblasts 4.96e-46
Astle_et_al_2016_Eosinophil_counts ENSG00000204301.6 Pituitary 2.742e-14
Astle_et_al_2016_Eosinophil_counts ENSG00000225914.1 Esophagus_Mucosa 8.293e-36
Astle_et_al_2016_Eosinophil_counts ENSG00000204304.11 Cells_Cultured_fibroblasts 2.284e-38
Astle_et_al_2016_Eosinophil_counts ENSG00000204315.3 Artery_Tibial 3.279e-12
Astle_et_al_2016_Eosinophil_counts ENSG00000256166.1 Testis 2.567e-07
Astle_et_al_2016_Eosinophil_counts ENSG00000233902.1 Testis 4.767e-07
Astle_et_al_2016_Eosinophil_counts ENSG00000244355.7 Whole_Blood 6.564e-10
Astle_et_al_2016_Eosinophil_counts ENSG00000204371.11 Brain_Caudate_basal_ganglia 7.382e-56
Astle_et_al_2016_Eosinophil_counts ENSG00000204308.7 Thyroid 1.561e-33
Astle_et_al_2016_Eosinophil_counts ENSG00000204389.9 Cells_Cultured_fibroblasts 5.791e-11
Astle_et_al_2016_Eosinophil_counts ENSG00000240053.8 Brain_Caudate_basal_ganglia 3.625e-32
Astle_et_al_2016_Eosinophil_counts ENSG00000204310.12 Skin_Not_Sun_Exposed 1.11e-16
Astle_et_al_2016_Eosinophil_counts ENSG00000204290.10 Vagina 1.11e-16
Astle_et_al_2016_Eosinophil_counts ENSG00000228962.1 Small_Intestine_Terminal_Ileum 3.819e-60
Astle_et_al_2016_Eosinophil_counts ENSG00000168477.17 Adrenal_Gland 1.11e-16
Astle_et_al_2016_Eosinophil_counts ENSG00000204428.12 Skin_Sun_Exposed 4.855e-10
Astle_et_al_2016_Eosinophil_counts ENSG00000204287.13 Esophagus_Muscularis 3.718e-38
Astle_et_al_2016_Eosinophil_counts ENSG00000255552.7 Esophagus_Mucosa 5.616e-09
Astle_et_al_2016_Eosinophil_counts ENSG00000230622.1 Testis 2.579e-12
Astle_et_al_2016_Eosinophil_counts ENSG00000204351.11 Cells_Cultured_fibroblasts 4.441e-16
Astle_et_al_2016_Eosinophil_counts ENSG00000204264.8 Esophagus_Mucosa 1.054e-12
Astle_et_al_2016_Eosinophil_counts ENSG00000204261.8 Testis 5.614e-10
Astle_et_al_2016_Eosinophil_counts ENSG00000241106.6 Small_Intestine_Terminal_Ileum 1.086e-10
Astle_et_al_2016_Eosinophil_counts ENSG00000281756.1 Testis 4.337e-06
Astle_et_al_2016_Eosinophil_counts ENSG00000234515.1 Lung 0.002315
Astle_et_al_2016_Eosinophil_counts ENSG00000196126.11 Adipose_Subcutaneous 1.635e-42
Astle_et_al_2016_Eosinophil_counts ENSG00000204257.14 Artery_Aorta 1.356e-30
Astle_et_al_2016_Eosinophil_counts ENSG00000204256.12 Brain_Hippocampus 2.22e-16
Astle_et_al_2016_Eosinophil_counts ENSG00000242574.8 Pancreas 4.343e-30
Astle_et_al_2016_Eosinophil_counts ENSG00000240065.7 Testis 7.079e-07
Astle_et_al_2016_Eosinophil_counts ENSG00000204296.11 Testis 3.779e-48
Astle_et_al_2016_Eosinophil_counts ENSG00000168394.10 Pancreas 2.272e-06
Astle_et_al_2016_Eosinophil_counts ENSG00000277427.1 Brain_Nucleus_accumbens_basal_ganglia 7.148e-22
Astle_et_al_2016_Eosinophil_counts ENSG00000196735.11 Cells_EBV-transformed_lymphocytes 2.22e-16
Astle_et_al_2016_Eosinophil_counts ENSG00000204252.13 Adipose_Visceral_Omentum 1.37e-06
Astle_et_al_2016_Eosinophil_counts ENSG00000196301.3 Skin_Sun_Exposed 1.11e-16
Astle_et_al_2016_Eosinophil_counts ENSG00000223865.10 Minor_Salivary_Gland 8.696e-06
Astle_et_al_2016_Eosinophil_counts ENSG00000237285.1 Ovary 2.929e-21
Astle_et_al_2016_Eosinophil_counts ENSG00000232940.5 Brain_Caudate_basal_ganglia 2.056e-08
Astle_et_al_2016_Eosinophil_counts ENSG00000204248.10 Brain_Putamen_basal_ganglia 2.776e-15
Astle_et_al_2016_Eosinophil_counts ENSG00000235863.3 Colon_Transverse 3.413e-08
Astle_et_al_2016_Eosinophil_counts ENSG00000237441.9 Esophagus_Mucosa 1.5e-09
Astle_et_al_2016_Eosinophil_counts ENSG00000204267.13 Pituitary 9.604e-09
Astle_et_al_2016_Eosinophil_counts ENSG00000223501.8 Testis 1.703e-06
Astle_et_al_2016_Eosinophil_counts ENSG00000198502.5 Kidney_Cortex 7.772e-16
Astle_et_al_2016_Eosinophil_counts ENSG00000204227.4 Cells_EBV-transformed_lymphocytes 5.122e-08
Astle_et_al_2016_Eosinophil_counts ENSG00000227057.9 Heart_Left_Ventricle 2.848e-09
Astle_et_al_2016_Eosinophil_counts ENSG00000112511.17 Cells_Cultured_fibroblasts 6.36e-06
Astle_et_al_2016_Eosinophil_counts ENSG00000204231.10 Brain_Cerebellum 3.551e-09
Astle_et_al_2016_Eosinophil_counts ENSG00000231925.11 Brain_Anterior_cingulate_cortex_BA24 4.669e-10
Astle_et_al_2016_Eosinophil_counts ENSG00000197283.14 Testis 1.644e-12
Astle_et_al_2016_Eosinophil_counts ENSG00000237541.3 Brain_Amygdala 6.244e-37
Astle_et_al_2016_Eosinophil_counts ENSG00000204228.3 Lung 1.042e-06
Astle_et_al_2016_Eosinophil_counts ENSG00000229391.7 Brain_Frontal_Cortex_BA9 1.541e-34
Astle_et_al_2016_Eosinophil_counts ENSG00000223534.1 Ovary 7.772e-16
Astle_et_al_2016_Eosinophil_counts ENSG00000232629.8 Muscle_Skeletal 7.55e-15
Astle_et_al_2016_Eosinophil_counts ENSG00000179344.16 Adrenal_Gland 0.0001097
Astle_et_al_2016_Eosinophil_counts ENSG00000231389.7 Brain_Cortex 1.273e-07
Astle_et_al_2016_Eosinophil_counts ENSG00000237649.7 Skin_Sun_Exposed 3.808e-10
Astle_et_al_2016_Eosinophil_counts ENSG00000204209.11 Esophagus_Mucosa 5.41e-11
Astle_et_al_2016_Eosinophil_counts ENSG00000232080.5 Testis 4.797e-13
Astle_et_al_2016_Eosinophil_counts ENSG00000236104.2 Stomach 1.063e-11
Astle_et_al_2016_Eosinophil_counts ENSG00000112514.15 Minor_Salivary_Gland 6.071e-05
Astle_et_al_2016_Eosinophil_counts ENSG00000224796.1 Brain_Spinal_cord_cervical_c-1 0.000492
Astle_et_al_2016_Eosinophil_counts ENSG00000204220.11 Cells_Cultured_fibroblasts 2.435e-10
Astle_et_al_2016_Eosinophil_counts ENSG00000137288.9 Muscle_Skeletal 2.092e-08
Astle_et_al_2016_Eosinophil_counts ENSG00000161896.11 Brain_Cortex 5.184e-07
Astle_et_al_2016_Eosinophil_counts ENSG00000161904.11 Thyroid 0.0007222
Astle_et_al_2016_Eosinophil_counts ENSG00000224557.7 Esophagus_Mucosa 1.281e-10
Astle_et_al_2016_Eosinophil_counts ENSG00000230313.1 Brain_Cortex 2.563e-08
Astle_et_al_2016_Eosinophil_counts ENSG00000197251.3 Brain_Cortex 8.562e-10
Astle_et_al_2016_Eosinophil_counts ENSG00000112473.17 Brain_Cerebellum 8.495e-06
Astle_et_al_2016_Eosinophil_counts ENSG00000237398.1 Brain_Cerebellum 1.658e-10
Astle_et_al_2016_Eosinophil_counts ENSG00000096433.10 Prostate 1.94e-07
Astle_et_al_2016_Eosinophil_counts ENSG00000266509.1 Thyroid 0.0001666
Astle_et_al_2016_Eosinophil_counts ENSG00000204194.1 Colon_Sigmoid 6.839e-05
Astle_et_al_2016_Eosinophil_counts ENSG00000030110.12 Brain_Cortex 9.472e-18
Astle_et_al_2016_Eosinophil_counts ENSG00000204188.7 Brain_Frontal_Cortex_BA9 7.467e-05
Astle_et_al_2016_Eosinophil_counts ENSG00000186577.12 Muscle_Skeletal 0.00259
Astle_et_al_2016_Eosinophil_counts ENSG00000124507.10 Spleen 0.0007678
Astle_et_al_2016_Eosinophil_counts ENSG00000096395.10 Small_Intestine_Terminal_Ileum 0.0005879
Astle_et_al_2016_Eosinophil_counts ENSG00000137309.19 Esophagus_Muscularis 0.002726
Astle_et_al_2016_Eosinophil_counts ENSG00000272325.1 Muscle_Skeletal 2.914e-05
Astle_et_al_2016_Eosinophil_counts ENSG00000124614.13 Muscle_Skeletal 1.746e-08
Astle_et_al_2016_Eosinophil_counts ENSG00000271231.1 Testis 6.532e-05
Astle_et_al_2016_Eosinophil_counts ENSG00000064999.13 Thyroid 0.0001048
Astle_et_al_2016_Eosinophil_counts ENSG00000064995.16 Colon_Transverse 0.002996
Astle_et_al_2016_Eosinophil_counts ENSG00000112033.13 Adipose_Subcutaneous 1.453e-07
Astle_et_al_2016_Eosinophil_counts ENSG00000112039.3 Breast_Mammary_Tissue 1.245e-05
Astle_et_al_2016_Eosinophil_counts ENSG00000112041.12 Brain_Caudate_basal_ganglia 9.058e-06
Astle_et_al_2016_Eosinophil_counts ENSG00000273870.1 Adipose_Subcutaneous 0.0009602
Astle_et_al_2016_Eosinophil_counts ENSG00000124678.17 Brain_Putamen_basal_ganglia 1.049e-05
Astle_et_al_2016_Eosinophil_counts ENSG00000228559.1 Lung 2.885e-05
Astle_et_al_2016_Eosinophil_counts ENSG00000007866.19 Prostate 0.0002009
Astle_et_al_2016_Eosinophil_counts ENSG00000197753.8 Brain_Anterior_cingulate_cortex_BA24 8.221e-07
Astle_et_al_2016_Eosinophil_counts ENSG00000096060.14 Skin_Sun_Exposed 0.00336
Astle_et_al_2016_Eosinophil_counts ENSG00000157343.8 Brain_Cerebellum 1.229e-06
Astle_et_al_2016_Eosinophil_counts ENSG00000137392.9 Skin_Not_Sun_Exposed 0.0007938
Astle_et_al_2016_Eosinophil_counts ENSG00000232909.1 Esophagus_Muscularis 1.917e-06
Astle_et_al_2016_Eosinophil_counts ENSG00000096063.15 Spleen 3.521e-08
Astle_et_al_2016_Eosinophil_counts ENSG00000204140.9 Brain_Frontal_Cortex_BA9 0.001655
Astle_et_al_2016_Eosinophil_counts ENSG00000196748.9 Brain_Frontal_Cortex_BA9 2.499e-05
Astle_et_al_2016_Eosinophil_counts ENSG00000112599.8 Artery_Tibial 0.0004877
Astle_et_al_2016_Eosinophil_counts ENSG00000188112.8 Spleen 0.0007496
Astle_et_al_2016_Eosinophil_counts ENSG00000124496.12 Cells_Cultured_fibroblasts 2.38e-06
Astle_et_al_2016_Eosinophil_counts ENSG00000024048.10 Pituitary 0.0001449
Astle_et_al_2016_Eosinophil_counts ENSG00000048545.13 Testis 2.072e-06
Astle_et_al_2016_Eosinophil_counts ENSG00000124541.6 Adrenal_Gland 0.002133
Astle_et_al_2016_Eosinophil_counts ENSG00000112640.14 Lung 0.001274
Astle_et_al_2016_Eosinophil_counts ENSG00000181524.6 Brain_Cerebellum 0.0018
Astle_et_al_2016_Eosinophil_counts ENSG00000124702.17 Artery_Tibial 0.0005453
Astle_et_al_2016_Eosinophil_counts ENSG00000196284.15 Pancreas 0.0003498
Astle_et_al_2016_Eosinophil_counts ENSG00000261080.1 Testis 2.719e-05
Astle_et_al_2016_Eosinophil_counts ENSG00000008196.12 Testis 0.001164
Astle_et_al_2016_Eosinophil_counts ENSG00000112144.15 Brain_Hippocampus 0.003294
Astle_et_al_2016_Eosinophil_counts ENSG00000112146.16 Skin_Sun_Exposed 0.001719
Astle_et_al_2016_Eosinophil_counts ENSG00000271761.1 Nerve_Tibial 0.002882
Astle_et_al_2016_Eosinophil_counts ENSG00000229862.5 Thyroid 0.003541
Astle_et_al_2016_Eosinophil_counts ENSG00000188994.12 Colon_Sigmoid 1.547e-05
Astle_et_al_2016_Eosinophil_counts ENSG00000272514.5 Adipose_Subcutaneous 0.0003655
Astle_et_al_2016_Eosinophil_counts ENSG00000216990.2 Brain_Cerebellum 1.791e-05
Astle_et_al_2016_Eosinophil_counts ENSG00000135336.14 Lung 0.000751
Astle_et_al_2016_Eosinophil_counts ENSG00000164414.17 Brain_Frontal_Cortex_BA9 0.001304
Astle_et_al_2016_Eosinophil_counts ENSG00000272008.1 Spleen 4.7e-05
Astle_et_al_2016_Eosinophil_counts ENSG00000146282.17 Small_Intestine_Terminal_Ileum 0.002347
Astle_et_al_2016_Eosinophil_counts ENSG00000135346.8 Brain_Hypothalamus 4.094e-06
Astle_et_al_2016_Eosinophil_counts ENSG00000252697.1 Pituitary 0.0006656
Astle_et_al_2016_Eosinophil_counts ENSG00000164411.11 Testis 1.804e-06
Astle_et_al_2016_Eosinophil_counts ENSG00000203872.6 Cells_EBV-transformed_lymphocytes 0.0004107
Astle_et_al_2016_Eosinophil_counts ENSG00000279616.1 Nerve_Tibial 2.762e-05
Astle_et_al_2016_Eosinophil_counts ENSG00000111850.10 Whole_Blood 0.001195
Astle_et_al_2016_Eosinophil_counts ENSG00000112159.11 Muscle_Skeletal 0.0006079
Astle_et_al_2016_Eosinophil_counts ENSG00000118412.12 Small_Intestine_Terminal_Ileum 0.0003317
Astle_et_al_2016_Eosinophil_counts ENSG00000083099.10 Esophagus_Gastroesophageal_Junction 0.0009372
Astle_et_al_2016_Eosinophil_counts ENSG00000112182.14 Pancreas 7.041e-28
Astle_et_al_2016_Eosinophil_counts ENSG00000112234.8 Brain_Anterior_cingulate_cortex_BA24 0.004325
Astle_et_al_2016_Eosinophil_counts ENSG00000112249.13 Artery_Aorta 0.002672
Astle_et_al_2016_Eosinophil_counts ENSG00000260000.2 Skin_Not_Sun_Exposed 0.00165
Astle_et_al_2016_Eosinophil_counts ENSG00000057663.14 Brain_Cortex 8.123e-05
Astle_et_al_2016_Eosinophil_counts ENSG00000178409.13 Thyroid 8.192e-23
Astle_et_al_2016_Eosinophil_counts ENSG00000080546.13 Esophagus_Gastroesophageal_Junction 0.004007
Astle_et_al_2016_Eosinophil_counts ENSG00000183137.14 Heart_Atrial_Appendage 0.004283
Astle_et_al_2016_Eosinophil_counts ENSG00000223537.2 Brain_Cortex 0.0004407
Astle_et_al_2016_Eosinophil_counts ENSG00000135587.8 Uterus 0.0006246
Astle_et_al_2016_Eosinophil_counts ENSG00000135535.15 Brain_Anterior_cingulate_cortex_BA24 0.0007534
Astle_et_al_2016_Eosinophil_counts ENSG00000185250.15 Colon_Sigmoid 0.002077
Astle_et_al_2016_Eosinophil_counts ENSG00000112367.10 Colon_Sigmoid 0.003542
Astle_et_al_2016_Eosinophil_counts ENSG00000260273.1 Brain_Spinal_cord_cervical_c-1 0.002925
Astle_et_al_2016_Eosinophil_counts ENSG00000112365.4 Testis 0.0004026
Astle_et_al_2016_Eosinophil_counts ENSG00000155085.15 Liver 0.0007882
Astle_et_al_2016_Eosinophil_counts ENSG00000219700.1 Testis 0.0004437
Astle_et_al_2016_Eosinophil_counts ENSG00000188820.12 Adrenal_Gland 8.377e-05
Astle_et_al_2016_Eosinophil_counts ENSG00000225549.3 Testis 0.001155
Astle_et_al_2016_Eosinophil_counts ENSG00000203756.7 Cells_Cultured_fibroblasts 0.004377
Astle_et_al_2016_Eosinophil_counts ENSG00000112339.14 Muscle_Skeletal 0.0001148
Astle_et_al_2016_Eosinophil_counts ENSG00000112357.12 Brain_Amygdala 0.0008765
Astle_et_al_2016_Eosinophil_counts ENSG00000027697.13 Brain_Putamen_basal_ganglia 0.002544
Astle_et_al_2016_Eosinophil_counts ENSG00000197442.9 Spleen 1.353e-05
Astle_et_al_2016_Eosinophil_counts ENSG00000213109.4 Skin_Not_Sun_Exposed 0.0002163
Astle_et_al_2016_Eosinophil_counts ENSG00000112378.11 Lung 0.0009802
Astle_et_al_2016_Eosinophil_counts ENSG00000010818.9 Nerve_Tibial 0.0001799
Astle_et_al_2016_Eosinophil_counts ENSG00000217648.1 Artery_Coronary 0.003086
Astle_et_al_2016_Eosinophil_counts ENSG00000118495.18 Spleen 0.000576
Astle_et_al_2016_Eosinophil_counts ENSG00000281021.1 Small_Intestine_Terminal_Ileum 0.004005
Astle_et_al_2016_Eosinophil_counts ENSG00000131019.10 Skin_Sun_Exposed 0.0009154
Astle_et_al_2016_Eosinophil_counts ENSG00000131016.16 Thyroid 0.001256
Astle_et_al_2016_Eosinophil_counts ENSG00000146476.10 Brain_Hypothalamus 0.0001677
Astle_et_al_2016_Eosinophil_counts ENSG00000120262.9 Lung 0.004166
Astle_et_al_2016_Eosinophil_counts ENSG00000213066.11 Cells_EBV-transformed_lymphocytes 0.003285
Astle_et_al_2016_Eosinophil_counts ENSG00000227598.1 Skin_Not_Sun_Exposed 0.001195
Astle_et_al_2016_Eosinophil_counts ENSG00000229720.1 Adrenal_Gland 0.001854
Astle_et_al_2016_Eosinophil_counts ENSG00000164818.15 Heart_Atrial_Appendage 0.004191
Astle_et_al_2016_Eosinophil_counts ENSG00000106263.17 Brain_Cerebellum 0.003699
Astle_et_al_2016_Eosinophil_counts ENSG00000198286.9 Skin_Not_Sun_Exposed 6.971e-09
Astle_et_al_2016_Eosinophil_counts ENSG00000215018.9 Pituitary 0.00443
Astle_et_al_2016_Eosinophil_counts ENSG00000234141.1 Small_Intestine_Terminal_Ileum 0.004224
Astle_et_al_2016_Eosinophil_counts ENSG00000106415.12 Skin_Not_Sun_Exposed 4.983e-06
Astle_et_al_2016_Eosinophil_counts ENSG00000233264.2 Esophagus_Mucosa 1.984e-06
Astle_et_al_2016_Eosinophil_counts ENSG00000106537.7 Nerve_Tibial 0.0004743
Astle_et_al_2016_Eosinophil_counts ENSG00000105855.9 Thyroid 5.865e-08
Astle_et_al_2016_Eosinophil_counts ENSG00000004846.16 Skin_Sun_Exposed 3.235e-10
Astle_et_al_2016_Eosinophil_counts ENSG00000232759.1 Adipose_Subcutaneous 4.593e-07
Astle_et_al_2016_Eosinophil_counts ENSG00000105889.14 Artery_Aorta 1.11e-16
Astle_et_al_2016_Eosinophil_counts ENSG00000232949.1 Lung 3.641e-06
Astle_et_al_2016_Eosinophil_counts ENSG00000179428.2 Brain_Substantia_nigra 2.22e-16
Astle_et_al_2016_Eosinophil_counts ENSG00000122591.11 Esophagus_Muscularis 9.952e-06
Astle_et_al_2016_Eosinophil_counts ENSG00000136244.11 Artery_Tibial 2.22e-16
Astle_et_al_2016_Eosinophil_counts ENSG00000238033.1 Testis 2.605e-06
Astle_et_al_2016_Eosinophil_counts ENSG00000106006.6 Skin_Not_Sun_Exposed 0.004171
Astle_et_al_2016_Eosinophil_counts ENSG00000254369.6 Artery_Tibial 0.001274
Astle_et_al_2016_Eosinophil_counts ENSG00000122592.7 Adipose_Subcutaneous 0.0007819
Astle_et_al_2016_Eosinophil_counts ENSG00000233429.9 Artery_Tibial 0.001164
Astle_et_al_2016_Eosinophil_counts ENSG00000153814.11 Artery_Tibial 0.0005574
Astle_et_al_2016_Eosinophil_counts ENSG00000106100.10 Spleen 0.0005925
Astle_et_al_2016_Eosinophil_counts ENSG00000155849.15 Small_Intestine_Terminal_Ileum 8.158e-13
Astle_et_al_2016_Eosinophil_counts ENSG00000259826.1 Artery_Tibial 0.00397
Astle_et_al_2016_Eosinophil_counts ENSG00000168303.6 Skin_Sun_Exposed 0.001724
Astle_et_al_2016_Eosinophil_counts ENSG00000175600.15 Nerve_Tibial 0.0005806
Astle_et_al_2016_Eosinophil_counts ENSG00000136280.15 Whole_Blood 0.0001278
Astle_et_al_2016_Eosinophil_counts ENSG00000232956.8 Cells_Cultured_fibroblasts 0.0001141
Astle_et_al_2016_Eosinophil_counts ENSG00000206838.1 Adipose_Subcutaneous 0.001586
Astle_et_al_2016_Eosinophil_counts ENSG00000136274.8 Adrenal_Gland 0.003534
Astle_et_al_2016_Eosinophil_counts ENSG00000260997.1 Heart_Left_Ventricle 0.0007293
Astle_et_al_2016_Eosinophil_counts ENSG00000185811.16 Adipose_Visceral_Omentum 0.0007472
Astle_et_al_2016_Eosinophil_counts ENSG00000164500.6 Testis 0.002111
Astle_et_al_2016_Eosinophil_counts ENSG00000176826.15 Adipose_Subcutaneous 0.001575
Astle_et_al_2016_Eosinophil_counts ENSG00000273720.1 Testis 0.003093
Astle_et_al_2016_Eosinophil_counts ENSG00000123965.13 Artery_Tibial 0.0007248
Astle_et_al_2016_Eosinophil_counts ENSG00000277072.4 Brain_Frontal_Cortex_BA9 0.002113
Astle_et_al_2016_Eosinophil_counts ENSG00000005486.16 Colon_Sigmoid 3.331e-16
Astle_et_al_2016_Eosinophil_counts ENSG00000006606.8 Lung 4.183e-08
Astle_et_al_2016_Eosinophil_counts ENSG00000127948.15 Breast_Mammary_Tissue 1.11e-16
Astle_et_al_2016_Eosinophil_counts ENSG00000280388.1 Uterus 8.956e-06
Astle_et_al_2016_Eosinophil_counts ENSG00000189077.10 Brain_Cortex 2.505e-06
Astle_et_al_2016_Eosinophil_counts ENSG00000230882.1 Brain_Cortex 9.336e-06
Astle_et_al_2016_Eosinophil_counts ENSG00000146701.11 Nerve_Tibial 3.364e-06
Astle_et_al_2016_Eosinophil_counts ENSG00000106178.6 Spleen 1.376e-31
Astle_et_al_2016_Eosinophil_counts ENSG00000177679.15 Esophagus_Muscularis 0.000447
Astle_et_al_2016_Eosinophil_counts ENSG00000106211.8 Whole_Blood 1.661e-05
Astle_et_al_2016_Eosinophil_counts ENSG00000219039.2 Lung 4.192e-13
Astle_et_al_2016_Eosinophil_counts ENSG00000227038.3 Testis 5.79e-07
Astle_et_al_2016_Eosinophil_counts ENSG00000213549.3 Testis 6.283e-05
Astle_et_al_2016_Eosinophil_counts ENSG00000224273.2 Testis 2.635e-06
Astle_et_al_2016_Eosinophil_counts ENSG00000006576.16 Artery_Aorta 0.0003395
Astle_et_al_2016_Eosinophil_counts ENSG00000187257.15 Brain_Cerebellar_Hemisphere 5.189e-05
Astle_et_al_2016_Eosinophil_counts ENSG00000135211.5 Vagina 0.00011
Astle_et_al_2016_Eosinophil_counts ENSG00000214293.8 Colon_Sigmoid 0.0001025
Astle_et_al_2016_Eosinophil_counts ENSG00000001631.15 Brain_Cortex 0.00265
Astle_et_al_2016_Eosinophil_counts ENSG00000127914.16 Heart_Atrial_Appendage 0.0007965
Astle_et_al_2016_Eosinophil_counts ENSG00000242950.6 Thyroid 0.004204
Astle_et_al_2016_Eosinophil_counts ENSG00000244055.1 Skin_Not_Sun_Exposed 1.799e-05
Astle_et_al_2016_Eosinophil_counts ENSG00000127993.15 Brain_Cerebellar_Hemisphere 0.0021
Astle_et_al_2016_Eosinophil_counts ENSG00000001630.15 Brain_Spinal_cord_cervical_c-1 0.0004629
Astle_et_al_2016_Eosinophil_counts ENSG00000188693.7 Nerve_Tibial 0.001853
Astle_et_al_2016_Eosinophil_counts ENSG00000157259.6 Heart_Atrial_Appendage 1.718e-06
Astle_et_al_2016_Eosinophil_counts ENSG00000001629.9 Nerve_Tibial 0.001316
Astle_et_al_2016_Eosinophil_counts ENSG00000240720.7 Testis 0.0003682
Astle_et_al_2016_Eosinophil_counts ENSG00000105810.9 Testis 1.404e-07
Astle_et_al_2016_Eosinophil_counts ENSG00000166925.8 Adipose_Visceral_Omentum 0.0009573
Astle_et_al_2016_Eosinophil_counts ENSG00000146776.14 Whole_Blood 0.001882
Astle_et_al_2016_Eosinophil_counts ENSG00000214194.8 Muscle_Skeletal 9.334e-05
Astle_et_al_2016_Eosinophil_counts ENSG00000164604.12 Lung 0.0002893
Astle_et_al_2016_Eosinophil_counts ENSG00000128513.14 Brain_Cerebellum 0.0003471
Astle_et_al_2016_Eosinophil_counts ENSG00000224897.6 Pancreas 0.0009837
Astle_et_al_2016_Eosinophil_counts ENSG00000170775.2 Artery_Coronary 9.287e-05
Astle_et_al_2016_Eosinophil_counts ENSG00000205898.3 Heart_Atrial_Appendage 0.0007532
Astle_et_al_2016_Eosinophil_counts ENSG00000227869.1 Brain_Cortex 0.0008218
Astle_et_al_2016_Eosinophil_counts ENSG00000237764.2 Brain_Spinal_cord_cervical_c-1 0.0002198
Astle_et_al_2016_Eosinophil_counts ENSG00000128604.19 Testis 3.579e-08
Astle_et_al_2016_Eosinophil_counts ENSG00000230626.4 Breast_Mammary_Tissue 0.002951
Astle_et_al_2016_Eosinophil_counts ENSG00000275106.1 Artery_Aorta 0.0002575
Astle_et_al_2016_Eosinophil_counts ENSG00000146842.16 Skin_Not_Sun_Exposed 0.001209
Astle_et_al_2016_Eosinophil_counts ENSG00000146856.14 Artery_Tibial 0.001253
Astle_et_al_2016_Eosinophil_counts ENSG00000122783.16 Esophagus_Mucosa 0.0006156
Astle_et_al_2016_Eosinophil_counts ENSG00000146859.6 Lung 0.0002382
Astle_et_al_2016_Eosinophil_counts ENSG00000105875.13 Liver 0.001182
Astle_et_al_2016_Eosinophil_counts ENSG00000155561.14 Prostate 0.001469
Astle_et_al_2016_Eosinophil_counts ENSG00000272941.1 Prostate 0.001973
Astle_et_al_2016_Eosinophil_counts ENSG00000231794.5 Testis 0.0001402
Astle_et_al_2016_Eosinophil_counts ENSG00000273219.1 Brain_Frontal_Cortex_BA9 9.329e-06
Astle_et_al_2016_Eosinophil_counts ENSG00000164707.15 Lung 2.96e-05
Astle_et_al_2016_Eosinophil_counts ENSG00000243317.7 Brain_Cerebellar_Hemisphere 0.001177
Astle_et_al_2016_Eosinophil_counts ENSG00000224746.1 Testis 0.0008959
Astle_et_al_2016_Eosinophil_counts ENSG00000105939.12 Brain_Spinal_cord_cervical_c-1 1.354e-05
Astle_et_al_2016_Eosinophil_counts ENSG00000157741.14 Heart_Left_Ventricle 0.001837
Astle_et_al_2016_Eosinophil_counts ENSG00000146955.10 Whole_Blood 0.003894
Astle_et_al_2016_Eosinophil_counts ENSG00000281189.1 Brain_Caudate_basal_ganglia 6.057e-08
Astle_et_al_2016_Eosinophil_counts ENSG00000155660.10 Brain_Nucleus_accumbens_basal_ganglia 0.001382
Astle_et_al_2016_Eosinophil_counts ENSG00000197024.8 Thyroid 5.6e-30
Astle_et_al_2016_Eosinophil_counts ENSG00000204946.9 Adipose_Subcutaneous 0.0001571
Astle_et_al_2016_Eosinophil_counts ENSG00000271664.1 Small_Intestine_Terminal_Ileum 0.003407
Astle_et_al_2016_Eosinophil_counts ENSG00000170265.11 Spleen 9.536e-32
Astle_et_al_2016_Eosinophil_counts ENSG00000204947.8 Minor_Salivary_Gland 2.22e-16
Astle_et_al_2016_Eosinophil_counts ENSG00000181444.12 Pituitary 0.001038
Astle_et_al_2016_Eosinophil_counts ENSG00000244560.6 Small_Intestine_Terminal_Ileum 8.882e-16
Astle_et_al_2016_Eosinophil_counts ENSG00000239719.1 Brain_Cerebellum 2.043e-31
Astle_et_al_2016_Eosinophil_counts ENSG00000197362.14 Artery_Tibial 6.917e-28
Astle_et_al_2016_Eosinophil_counts ENSG00000240877.3 Ovary 6.864e-30
Astle_et_al_2016_Eosinophil_counts ENSG00000170260.8 Skin_Sun_Exposed 0.0006854
Astle_et_al_2016_Eosinophil_counts ENSG00000179144.4 Thyroid 1.223e-05
Astle_et_al_2016_Eosinophil_counts ENSG00000229660.1 Adipose_Subcutaneous 0.001398
Astle_et_al_2016_Eosinophil_counts ENSG00000009335.17 Whole_Blood 0.0004244
Astle_et_al_2016_Eosinophil_counts ENSG00000171056.7 Liver 0.00318
Astle_et_al_2016_Eosinophil_counts ENSG00000175445.14 Adipose_Subcutaneous 7.674e-05
Astle_et_al_2016_Eosinophil_counts ENSG00000173530.5 Muscle_Skeletal 0.0002766
Astle_et_al_2016_Eosinophil_counts ENSG00000173535.13 Artery_Aorta 3.223e-11
Astle_et_al_2016_Eosinophil_counts ENSG00000253483.1 Whole_Blood 0.0004096
Astle_et_al_2016_Eosinophil_counts ENSG00000120889.12 Spleen 5.047e-10
Astle_et_al_2016_Eosinophil_counts ENSG00000253616.5 Lung 8.794e-12
Astle_et_al_2016_Eosinophil_counts ENSG00000147454.13 Artery_Aorta 0.001018
Astle_et_al_2016_Eosinophil_counts ENSG00000180053.7 Minor_Salivary_Gland 0.003075
Astle_et_al_2016_Eosinophil_counts ENSG00000120899.17 Brain_Cerebellum 3.581e-05
Astle_et_al_2016_Eosinophil_counts ENSG00000248498.3 Testis 0.0001673
Astle_et_al_2016_Eosinophil_counts ENSG00000255366.1 Artery_Aorta 3.786e-06
Astle_et_al_2016_Eosinophil_counts ENSG00000253502.1 Brain_Cerebellum 3.729e-06
Astle_et_al_2016_Eosinophil_counts ENSG00000253817.1 Brain_Hippocampus 4.714e-06
Astle_et_al_2016_Eosinophil_counts ENSG00000164808.16 Artery_Aorta 3.35e-06
Astle_et_al_2016_Eosinophil_counts ENSG00000253330.1 Cells_Cultured_fibroblasts 0.000344
Astle_et_al_2016_Eosinophil_counts ENSG00000253782.1 Spleen 1.701e-05
Astle_et_al_2016_Eosinophil_counts ENSG00000253745.1 Testis 1.559e-05
Astle_et_al_2016_Eosinophil_counts ENSG00000254348.1 Brain_Nucleus_accumbens_basal_ganglia 3.656e-06
Astle_et_al_2016_Eosinophil_counts ENSG00000104738.16 Brain_Substantia_nigra 7.994e-07
Astle_et_al_2016_Eosinophil_counts ENSG00000171316.11 Thyroid 1.567e-09
Astle_et_al_2016_Eosinophil_counts ENSG00000254432.1 Brain_Cerebellar_Hemisphere 1.061e-13
Astle_et_al_2016_Eosinophil_counts ENSG00000255397.1 Whole_Blood 0.001821
Astle_et_al_2016_Eosinophil_counts ENSG00000205268.10 Esophagus_Mucosa 6.258e-05
Astle_et_al_2016_Eosinophil_counts ENSG00000272192.1 Brain_Putamen_basal_ganglia 0.003553
Astle_et_al_2016_Eosinophil_counts ENSG00000147570.9 Muscle_Skeletal 0.001933
Astle_et_al_2016_Eosinophil_counts ENSG00000175606.10 Testis 0.0003806
Astle_et_al_2016_Eosinophil_counts ENSG00000154582.16 Adipose_Visceral_Omentum 0.0001373
Astle_et_al_2016_Eosinophil_counts ENSG00000154589.6 Kidney_Cortex 0.0002178
Astle_et_al_2016_Eosinophil_counts ENSG00000253833.1 Brain_Cerebellum 0.0001219
Astle_et_al_2016_Eosinophil_counts ENSG00000076554.15 Whole_Blood 0.00345
Astle_et_al_2016_Eosinophil_counts ENSG00000175305.17 Esophagus_Muscularis 0.0003311
Astle_et_al_2016_Eosinophil_counts ENSG00000175895.3 Whole_Blood 0.0009984
Astle_et_al_2016_Eosinophil_counts ENSG00000253878.5 Pancreas 0.000324
Astle_et_al_2016_Eosinophil_counts ENSG00000156170.12 Adipose_Subcutaneous 0.0003801
Astle_et_al_2016_Eosinophil_counts ENSG00000164938.13 Testis 0.0003328
Astle_et_al_2016_Eosinophil_counts ENSG00000272509.1 Lung 0.002305
Astle_et_al_2016_Eosinophil_counts ENSG00000245080.7 Lung 0.0009642
Astle_et_al_2016_Eosinophil_counts ENSG00000254248.1 Testis 0.0002971
Astle_et_al_2016_Eosinophil_counts ENSG00000244052.1 Testis 0.001146
Astle_et_al_2016_Eosinophil_counts ENSG00000164761.8 Ovary 0.0007846
Astle_et_al_2016_Eosinophil_counts ENSG00000147676.13 Adrenal_Gland 2.898e-05
Astle_et_al_2016_Eosinophil_counts ENSG00000184374.2 Lung 2.938e-06
Astle_et_al_2016_Eosinophil_counts ENSG00000253972.5 Brain_Cerebellum 3.493e-05
Astle_et_al_2016_Eosinophil_counts ENSG00000136999.4 Brain_Cerebellum 0.0001278
Astle_et_al_2016_Eosinophil_counts ENSG00000254278.1 Artery_Aorta 1.523e-06
Astle_et_al_2016_Eosinophil_counts ENSG00000173334.3 Brain_Spinal_cord_cervical_c-1 8.977e-05
Astle_et_al_2016_Eosinophil_counts ENSG00000168672.3 Pituitary 2.157e-06
Astle_et_al_2016_Eosinophil_counts ENSG00000254286.5 Adipose_Subcutaneous 3.368e-05
Astle_et_al_2016_Eosinophil_counts ENSG00000207110.1 Ovary 4.134e-09
Astle_et_al_2016_Eosinophil_counts ENSG00000249859.9 Skin_Sun_Exposed 3.331e-16
Astle_et_al_2016_Eosinophil_counts ENSG00000280055.1 Small_Intestine_Terminal_Ileum 0.001406
Astle_et_al_2016_Eosinophil_counts ENSG00000155926.13 Brain_Nucleus_accumbens_basal_ganglia 0.0001467
Astle_et_al_2016_Eosinophil_counts ENSG00000104415.13 Heart_Atrial_Appendage 0.001242
Astle_et_al_2016_Eosinophil_counts ENSG00000254372.1 Testis 0.004234
Astle_et_al_2016_Eosinophil_counts ENSG00000277494.1 Skin_Sun_Exposed 0.00122
Astle_et_al_2016_Eosinophil_counts ENSG00000279605.1 Esophagus_Gastroesophageal_Junction 0.001838
Astle_et_al_2016_Eosinophil_counts ENSG00000178719.16 Artery_Tibial 4.863e-05
Astle_et_al_2016_Eosinophil_counts ENSG00000178209.14 Small_Intestine_Terminal_Ileum 0.001093
Astle_et_al_2016_Eosinophil_counts ENSG00000182325.10 Whole_Blood 0.0001203
Astle_et_al_2016_Eosinophil_counts ENSG00000179526.16 Thyroid 1.499e-14
Astle_et_al_2016_Eosinophil_counts ENSG00000147852.15 Whole_Blood 9.541e-05
Astle_et_al_2016_Eosinophil_counts ENSG00000120158.11 Brain_Hypothalamus 6.436e-08
Astle_et_al_2016_Eosinophil_counts ENSG00000234534.1 Skin_Sun_Exposed 2.721e-17
Astle_et_al_2016_Eosinophil_counts ENSG00000254017.1 Adipose_Visceral_Omentum 1.399e-14
Astle_et_al_2016_Eosinophil_counts ENSG00000147853.16 Esophagus_Mucosa 0.002285
Astle_et_al_2016_Eosinophil_counts ENSG00000182347.10 Artery_Coronary 1.11e-16
Astle_et_al_2016_Eosinophil_counts ENSG00000224083.1 Whole_Blood 2.932e-13
Astle_et_al_2016_Eosinophil_counts ENSG00000228166.1 Skin_Not_Sun_Exposed 1.332e-13
Astle_et_al_2016_Eosinophil_counts ENSG00000230225.1 Testis 8.04e-13
Astle_et_al_2016_Eosinophil_counts ENSG00000096968.13 Heart_Left_Ventricle 3.331e-16
Astle_et_al_2016_Eosinophil_counts ENSG00000120217.13 Esophagus_Mucosa 0.003149
Astle_et_al_2016_Eosinophil_counts ENSG00000236254.1 Testis 2.098e-14
Astle_et_al_2016_Eosinophil_counts ENSG00000237711.1 Adipose_Subcutaneous 2.887e-15
Astle_et_al_2016_Eosinophil_counts ENSG00000236567.2 Spleen 3.986e-14
Astle_et_al_2016_Eosinophil_counts ENSG00000235917.1 Testis 2.302e-12
Astle_et_al_2016_Eosinophil_counts ENSG00000099219.13 Prostate 0.0001255
Astle_et_al_2016_Eosinophil_counts ENSG00000197646.7 Liver 0.003663
Astle_et_al_2016_Eosinophil_counts ENSG00000183354.11 Cells_Cultured_fibroblasts 2.22e-16
Astle_et_al_2016_Eosinophil_counts ENSG00000137033.11 Artery_Aorta 1.11e-16
Astle_et_al_2016_Eosinophil_counts ENSG00000147854.16 Nerve_Tibial 5.049e-10
Astle_et_al_2016_Eosinophil_counts ENSG00000137040.9 Brain_Cortex 4.308e-08
Astle_et_al_2016_Eosinophil_counts ENSG00000178445.9 Lung 9.275e-10
Astle_et_al_2016_Eosinophil_counts ENSG00000236924.1 Thyroid 5.918e-10
Astle_et_al_2016_Eosinophil_counts ENSG00000231381.2 Thyroid 3.668e-06
Astle_et_al_2016_Eosinophil_counts ENSG00000230581.2 Thyroid 0.001972
Astle_et_al_2016_Eosinophil_counts ENSG00000232946.1 Thyroid 3.165e-07
Astle_et_al_2016_Eosinophil_counts ENSG00000229057.1 Thyroid 2.944e-08
Astle_et_al_2016_Eosinophil_counts ENSG00000147889.17 Cells_Cultured_fibroblasts 0.0001386
Astle_et_al_2016_Eosinophil_counts ENSG00000205108.5 Skin_Not_Sun_Exposed 0.003566
Astle_et_al_2016_Eosinophil_counts ENSG00000122733.12 Lung 0.001875
Astle_et_al_2016_Eosinophil_counts ENSG00000221829.9 Brain_Cortex 0.0005089
Astle_et_al_2016_Eosinophil_counts ENSG00000257198.6 Testis 0.0006197
Astle_et_al_2016_Eosinophil_counts ENSG00000107372.12 Adipose_Visceral_Omentum 0.002397
Astle_et_al_2016_Eosinophil_counts ENSG00000148057.15 Brain_Cortex 0.0004335
Astle_et_al_2016_Eosinophil_counts ENSG00000231616.8 Muscle_Skeletal 0.0001841
Astle_et_al_2016_Eosinophil_counts ENSG00000165113.12 Prostate 1.904e-05
Astle_et_al_2016_Eosinophil_counts ENSG00000178966.16 Breast_Mammary_Tissue 5.21e-05
Astle_et_al_2016_Eosinophil_counts ENSG00000165119.20 Pancreas 5.365e-05
Astle_et_al_2016_Eosinophil_counts ENSG00000235298.1 Artery_Aorta 3.666e-06
Astle_et_al_2016_Eosinophil_counts ENSG00000083223.17 Thyroid 0.004093
Astle_et_al_2016_Eosinophil_counts ENSG00000273381.1 Ovary 2.099e-12
Astle_et_al_2016_Eosinophil_counts ENSG00000230147.2 Brain_Cerebellum 1.776e-05
Astle_et_al_2016_Eosinophil_counts ENSG00000229694.6 Brain_Nucleus_accumbens_basal_ganglia 0.001204
Astle_et_al_2016_Eosinophil_counts ENSG00000230537.1 Brain_Cerebellum 2.132e-05
Astle_et_al_2016_Eosinophil_counts ENSG00000235641.4 Artery_Aorta 0.0001477
Astle_et_al_2016_Eosinophil_counts ENSG00000148090.11 Whole_Blood 9.568e-10
Astle_et_al_2016_Eosinophil_counts ENSG00000165030.3 Whole_Blood 1.078e-13
Astle_et_al_2016_Eosinophil_counts ENSG00000131668.13 Testis 0.0001918
Astle_et_al_2016_Eosinophil_counts ENSG00000235601.1 Adipose_Visceral_Omentum 8.152e-05
Astle_et_al_2016_Eosinophil_counts ENSG00000136938.8 Nerve_Tibial 0.0005941
Astle_et_al_2016_Eosinophil_counts ENSG00000095380.10 Vagina 0.0006793
Astle_et_al_2016_Eosinophil_counts ENSG00000271086.5 Nerve_Tibial 0.00204
Astle_et_al_2016_Eosinophil_counts ENSG00000119318.12 Artery_Tibial 0.0001032
Astle_et_al_2016_Eosinophil_counts ENSG00000198121.13 Brain_Hippocampus 3.331e-16
Astle_et_al_2016_Eosinophil_counts ENSG00000181634.7 Cells_Cultured_fibroblasts 7.442e-08
Astle_et_al_2016_Eosinophil_counts ENSG00000106952.7 Adipose_Visceral_Omentum 1.202e-05
Astle_et_al_2016_Eosinophil_counts ENSG00000119408.16 Thyroid 0.004187
Astle_et_al_2016_Eosinophil_counts ENSG00000136930.12 Brain_Hippocampus 0.003224
Astle_et_al_2016_Eosinophil_counts ENSG00000235204.1 Thyroid 0.003623
Astle_et_al_2016_Eosinophil_counts ENSG00000095370.19 Whole_Blood 0.0001769
Astle_et_al_2016_Eosinophil_counts ENSG00000160404.17 Pancreas 0.001674
Astle_et_al_2016_Eosinophil_counts ENSG00000136807.13 Cells_Cultured_fibroblasts 0.0006158
Astle_et_al_2016_Eosinophil_counts ENSG00000136840.18 Artery_Tibial 0.00411
Astle_et_al_2016_Eosinophil_counts ENSG00000160408.14 Artery_Tibial 0.0008132
Astle_et_al_2016_Eosinophil_counts ENSG00000160446.18 Liver 0.004373
Astle_et_al_2016_Eosinophil_counts ENSG00000107021.15 Esophagus_Muscularis 0.001762
Astle_et_al_2016_Eosinophil_counts ENSG00000167136.6 Brain_Cerebellar_Hemisphere 0.003317
Astle_et_al_2016_Eosinophil_counts ENSG00000175283.7 Skin_Not_Sun_Exposed 0.001582
Astle_et_al_2016_Eosinophil_counts ENSG00000160447.6 Cells_EBV-transformed_lymphocytes 0.0007561
Astle_et_al_2016_Eosinophil_counts ENSG00000160445.10 Heart_Atrial_Appendage 0.0001743
Astle_et_al_2016_Eosinophil_counts ENSG00000283526.1 Pancreas 0.0005003
Astle_et_al_2016_Eosinophil_counts ENSG00000148308.17 Artery_Aorta 0.0009363
Astle_et_al_2016_Eosinophil_counts ENSG00000196205.8 Brain_Cerebellum 4.322e-07
Astle_et_al_2016_Eosinophil_counts ENSG00000175164.13 Artery_Tibial 0.0008763
Astle_et_al_2016_Eosinophil_counts ENSG00000160325.14 Brain_Cerebellar_Hemisphere 0.001361
Astle_et_al_2016_Eosinophil_counts ENSG00000235138.1 Nerve_Tibial 1.213e-11
Astle_et_al_2016_Eosinophil_counts ENSG00000235106.9 Brain_Cerebellum 6.368e-09
Astle_et_al_2016_Eosinophil_counts ENSG00000169925.16 Muscle_Skeletal 9.952e-11
Astle_et_al_2016_Eosinophil_counts ENSG00000165689.16 Testis 4.011e-07
Astle_et_al_2016_Eosinophil_counts ENSG00000165688.11 Cells_Cultured_fibroblasts 2.292e-07
Astle_et_al_2016_Eosinophil_counts ENSG00000148396.18 Liver 2.922e-07
Astle_et_al_2016_Eosinophil_counts ENSG00000165716.10 Muscle_Skeletal 0.002555
Astle_et_al_2016_Eosinophil_counts ENSG00000165684.4 Brain_Substantia_nigra 0.003189
Astle_et_al_2016_Eosinophil_counts ENSG00000180549.7 Small_Intestine_Terminal_Ileum 0.001696
Astle_et_al_2016_Eosinophil_counts ENSG00000107187.15 Testis 0.002278
Astle_et_al_2016_Eosinophil_counts ENSG00000186193.8 Whole_Blood 0.0002253
Astle_et_al_2016_Eosinophil_counts ENSG00000197355.10 Artery_Tibial 0.0002103
Astle_et_al_2016_Eosinophil_counts ENSG00000148384.12 Thyroid 6.753e-08
Astle_et_al_2016_Eosinophil_counts ENSG00000196366.3 Pancreas 3.458e-08
Astle_et_al_2016_Eosinophil_counts ENSG00000180539.7 Esophagus_Muscularis 0.0002847
Astle_et_al_2016_Eosinophil_counts ENSG00000177239.14 Heart_Left_Ventricle 0.001658
Astle_et_al_2016_Eosinophil_counts ENSG00000107937.18 Stomach 2.22e-16
Astle_et_al_2016_Eosinophil_counts ENSG00000067064.10 Adrenal_Gland 7.439e-11
Astle_et_al_2016_Eosinophil_counts ENSG00000107929.14 Whole_Blood 1.11e-16
Astle_et_al_2016_Eosinophil_counts ENSG00000047056.14 Ovary 1.85e-10
Astle_et_al_2016_Eosinophil_counts ENSG00000232656.7 Adrenal_Gland 9.022e-07
Astle_et_al_2016_Eosinophil_counts ENSG00000205740.2 Adipose_Subcutaneous 3.975e-06
Astle_et_al_2016_Eosinophil_counts ENSG00000229869.1 Testis 2.191e-21
Astle_et_al_2016_Eosinophil_counts ENSG00000148377.5 Muscle_Skeletal 0.0001196
Astle_et_al_2016_Eosinophil_counts ENSG00000134453.15 Brain_Putamen_basal_ganglia 0.003324
Astle_et_al_2016_Eosinophil_counts ENSG00000237943.6 Stomach 0.000351
Astle_et_al_2016_Eosinophil_counts ENSG00000134460.15 Lung 0.001859
Astle_et_al_2016_Eosinophil_counts ENSG00000065675.14 Whole_Blood 0.0001673
Astle_et_al_2016_Eosinophil_counts ENSG00000225948.2 Esophagus_Muscularis 0.0003951
Astle_et_al_2016_Eosinophil_counts ENSG00000197308.9 Cells_Cultured_fibroblasts 1.11e-16
Astle_et_al_2016_Eosinophil_counts ENSG00000107485.15 Cells_Cultured_fibroblasts 2.392e-21
Astle_et_al_2016_Eosinophil_counts ENSG00000234752.1 Testis 1.113e-09
Astle_et_al_2016_Eosinophil_counts ENSG00000107863.17 Cells_Cultured_fibroblasts 1.844e-05
Astle_et_al_2016_Eosinophil_counts ENSG00000099256.18 Testis 0.0001002
Astle_et_al_2016_Eosinophil_counts ENSG00000077420.15 Cells_EBV-transformed_lymphocytes 1.725e-24
Astle_et_al_2016_Eosinophil_counts ENSG00000233261.3 Pituitary 1.11e-16
Astle_et_al_2016_Eosinophil_counts ENSG00000095787.21 Spleen 0.0001221
Astle_et_al_2016_Eosinophil_counts ENSG00000095739.10 Colon_Transverse 0.004139
Astle_et_al_2016_Eosinophil_counts ENSG00000254635.5 Brain_Caudate_basal_ganglia 1.123e-10
Astle_et_al_2016_Eosinophil_counts ENSG00000230534.6 Brain_Caudate_basal_ganglia 0.00101
Astle_et_al_2016_Eosinophil_counts ENSG00000269952.1 Artery_Tibial 0.001221
Astle_et_al_2016_Eosinophil_counts ENSG00000095794.19 Cells_Cultured_fibroblasts 0.0009864
Astle_et_al_2016_Eosinophil_counts ENSG00000108094.14 Skin_Sun_Exposed 0.002385
Astle_et_al_2016_Eosinophil_counts ENSG00000165731.18 Prostate 0.001822
Astle_et_al_2016_Eosinophil_counts ENSG00000150201.14 Stomach 5.237e-05
Astle_et_al_2016_Eosinophil_counts ENSG00000198915.11 Artery_Aorta 0.0005941
Astle_et_al_2016_Eosinophil_counts ENSG00000243660.9 Spleen 0.0001501
Astle_et_al_2016_Eosinophil_counts ENSG00000236114.1 Skin_Sun_Exposed 0.0008733
Astle_et_al_2016_Eosinophil_counts ENSG00000273008.1 Skin_Not_Sun_Exposed 0.000326
Astle_et_al_2016_Eosinophil_counts ENSG00000169813.16 Adipose_Subcutaneous 0.0001673
Astle_et_al_2016_Eosinophil_counts ENSG00000230555.2 Testis 0.00273
Astle_et_al_2016_Eosinophil_counts ENSG00000122877.15 Skin_Sun_Exposed 1.356e-07
Astle_et_al_2016_Eosinophil_counts ENSG00000181915.4 Skin_Not_Sun_Exposed 6.005e-07
Astle_et_al_2016_Eosinophil_counts ENSG00000148572.15 Adipose_Visceral_Omentum 5.715e-05
Astle_et_al_2016_Eosinophil_counts ENSG00000165476.13 Colon_Transverse 0.003629
Astle_et_al_2016_Eosinophil_counts ENSG00000224195.1 Skin_Sun_Exposed 0.003037
Astle_et_al_2016_Eosinophil_counts ENSG00000166507.17 Nerve_Tibial 0.00338
Astle_et_al_2016_Eosinophil_counts ENSG00000222047.8 Esophagus_Mucosa 0.003357
Astle_et_al_2016_Eosinophil_counts ENSG00000237523.1 Skin_Not_Sun_Exposed 0.002569
Astle_et_al_2016_Eosinophil_counts ENSG00000138138.13 Esophagus_Mucosa 1.082e-10
Astle_et_al_2016_Eosinophil_counts ENSG00000213613.2 Esophagus_Mucosa 1.003e-06
Astle_et_al_2016_Eosinophil_counts ENSG00000223820.5 Brain_Cerebellar_Hemisphere 0.003667
Astle_et_al_2016_Eosinophil_counts ENSG00000224745.1 Pancreas 5.995e-05
Astle_et_al_2016_Eosinophil_counts ENSG00000171862.10 Esophagus_Mucosa 1.827e-08
Astle_et_al_2016_Eosinophil_counts ENSG00000138135.6 Muscle_Skeletal 0.00015
Astle_et_al_2016_Eosinophil_counts ENSG00000261438.1 Brain_Putamen_basal_ganglia 8.255e-06
Astle_et_al_2016_Eosinophil_counts ENSG00000026103.21 Stomach 1.222e-06
Astle_et_al_2016_Eosinophil_counts ENSG00000275693.1 Cells_EBV-transformed_lymphocytes 2.183e-06
Astle_et_al_2016_Eosinophil_counts ENSG00000107796.13 Cells_EBV-transformed_lymphocytes 5.976e-06
Astle_et_al_2016_Eosinophil_counts ENSG00000138160.5 Skin_Not_Sun_Exposed 7.361e-14
Astle_et_al_2016_Eosinophil_counts ENSG00000236493.2 Adipose_Subcutaneous 4.885e-15
Astle_et_al_2016_Eosinophil_counts ENSG00000152804.10 Adipose_Subcutaneous 4.441e-16
Astle_et_al_2016_Eosinophil_counts ENSG00000138190.16 Esophagus_Mucosa 0.0009993
Astle_et_al_2016_Eosinophil_counts ENSG00000232709.1 Thyroid 1.761e-06
Astle_et_al_2016_Eosinophil_counts ENSG00000187553.8 Brain_Cerebellar_Hemisphere 0.0002898
Astle_et_al_2016_Eosinophil_counts ENSG00000095596.11 Nerve_Tibial 0.0001469
Astle_et_al_2016_Eosinophil_counts ENSG00000187122.16 Kidney_Cortex 0.0002369
Astle_et_al_2016_Eosinophil_counts ENSG00000165879.8 Skin_Sun_Exposed 0.0001164
Astle_et_al_2016_Eosinophil_counts ENSG00000171311.12 Spleen 0.001088
Astle_et_al_2016_Eosinophil_counts ENSG00000181274.6 Esophagus_Mucosa 0.0002905
Astle_et_al_2016_Eosinophil_counts ENSG00000213390.10 Nerve_Tibial 0.0009828
Astle_et_al_2016_Eosinophil_counts ENSG00000052749.13 Stomach 0.003588
Astle_et_al_2016_Eosinophil_counts ENSG00000225850.3 Testis 0.002286
Astle_et_al_2016_Eosinophil_counts ENSG00000107593.16 Adipose_Subcutaneous 0.00358
Astle_et_al_2016_Eosinophil_counts ENSG00000236308.1 Nerve_Tibial 0.003291
Astle_et_al_2016_Eosinophil_counts ENSG00000196072.11 Pancreas 0.004362
Astle_et_al_2016_Eosinophil_counts ENSG00000227492.1 Testis 0.000696
Astle_et_al_2016_Eosinophil_counts ENSG00000138111.14 Breast_Mammary_Tissue 0.004282
Astle_et_al_2016_Eosinophil_counts ENSG00000120055.7 Thyroid 0.0009541
Astle_et_al_2016_Eosinophil_counts ENSG00000166272.16 Skin_Not_Sun_Exposed 0.0004879
Astle_et_al_2016_Eosinophil_counts ENSG00000107882.11 Testis 0.0003793
Astle_et_al_2016_Eosinophil_counts ENSG00000138107.12 Brain_Putamen_basal_ganglia 0.001764
Astle_et_al_2016_Eosinophil_counts ENSG00000272933.1 Skin_Sun_Exposed 3.404e-05
Astle_et_al_2016_Eosinophil_counts ENSG00000171206.13 Brain_Cerebellar_Hemisphere 5.669e-05
Astle_et_al_2016_Eosinophil_counts ENSG00000156398.12 Artery_Aorta 0.0004717
Astle_et_al_2016_Eosinophil_counts ENSG00000203876.9 Brain_Cerebellum 3.178e-06
Astle_et_al_2016_Eosinophil_counts ENSG00000148700.14 Vagina 5.529e-06
Astle_et_al_2016_Eosinophil_counts ENSG00000108039.17 Stomach 3.516e-06
Astle_et_al_2016_Eosinophil_counts ENSG00000177234.7 Cells_Cultured_fibroblasts 0.001619
Astle_et_al_2016_Eosinophil_counts ENSG00000279982.1 Adrenal_Gland 0.000424
Astle_et_al_2016_Eosinophil_counts ENSG00000283095.1 Testis 0.001776
Astle_et_al_2016_Eosinophil_counts ENSG00000175470.18 Testis 0.00193
Astle_et_al_2016_Eosinophil_counts ENSG00000240707.2 Nerve_Tibial 0.003054
Astle_et_al_2016_Eosinophil_counts ENSG00000148824.18 Colon_Transverse 0.001527
Astle_et_al_2016_Eosinophil_counts ENSG00000142082.14 Whole_Blood 0.001239
Astle_et_al_2016_Eosinophil_counts ENSG00000255328.1 Muscle_Skeletal 7.312e-10
Astle_et_al_2016_Eosinophil_counts ENSG00000254910.1 Stomach 2.88e-09
Astle_et_al_2016_Eosinophil_counts ENSG00000270030.1 Minor_Salivary_Gland 1.405e-05
Astle_et_al_2016_Eosinophil_counts ENSG00000185885.15 Brain_Anterior_cingulate_cortex_BA24 7.755e-08
Astle_et_al_2016_Eosinophil_counts ENSG00000270972.1 Small_Intestine_Terminal_Ileum 1.458e-10
Astle_et_al_2016_Eosinophil_counts ENSG00000142089.15 Adipose_Visceral_Omentum 2.634e-12
Astle_et_al_2016_Eosinophil_counts ENSG00000185201.16 Whole_Blood 1.335e-10
Astle_et_al_2016_Eosinophil_counts ENSG00000251661.3 Brain_Anterior_cingulate_cortex_BA24 0.0002885
Astle_et_al_2016_Eosinophil_counts ENSG00000270105.1 Whole_Blood 0.004021
Astle_et_al_2016_Eosinophil_counts ENSG00000255108.1 Lung 0.004377
Astle_et_al_2016_Eosinophil_counts ENSG00000255284.1 Brain_Putamen_basal_ganglia 0.004307
Astle_et_al_2016_Eosinophil_counts ENSG00000183734.4 Whole_Blood 0.0001655
Astle_et_al_2016_Eosinophil_counts ENSG00000236264.4 Pituitary 0.0005313
Astle_et_al_2016_Eosinophil_counts ENSG00000064201.15 Muscle_Skeletal 0.001319
Astle_et_al_2016_Eosinophil_counts ENSG00000110651.11 Brain_Caudate_basal_ganglia 0.0006855
Astle_et_al_2016_Eosinophil_counts ENSG00000110665.11 Testis 1.187e-05
Astle_et_al_2016_Eosinophil_counts ENSG00000110619.17 Nerve_Tibial 0.0006182
Astle_et_al_2016_Eosinophil_counts ENSG00000205531.12 Muscle_Skeletal 5.187e-05
Astle_et_al_2016_Eosinophil_counts ENSG00000181649.5 Artery_Aorta 0.0001334
Astle_et_al_2016_Eosinophil_counts ENSG00000224295.2 Whole_Blood 0.002791
Astle_et_al_2016_Eosinophil_counts ENSG00000166444.18 Lung 0.003654
Astle_et_al_2016_Eosinophil_counts ENSG00000166441.12 Pituitary 0.003416
Astle_et_al_2016_Eosinophil_counts ENSG00000133789.14 Thyroid 0.003435
Astle_et_al_2016_Eosinophil_counts ENSG00000254598.2 Artery_Tibial 0.003973
Astle_et_al_2016_Eosinophil_counts ENSG00000170242.17 Nerve_Tibial 0.0007939
Astle_et_al_2016_Eosinophil_counts ENSG00000255260.1 Artery_Tibial 0.004404
Astle_et_al_2016_Eosinophil_counts ENSG00000070081.15 Artery_Tibial 0.0004204
Astle_et_al_2016_Eosinophil_counts ENSG00000260196.1 Muscle_Skeletal 0.0006987
Astle_et_al_2016_Eosinophil_counts ENSG00000187486.5 Artery_Coronary 0.002628
Astle_et_al_2016_Eosinophil_counts ENSG00000255035.2 Brain_Cerebellum 0.0004871
Astle_et_al_2016_Eosinophil_counts ENSG00000110756.17 Cells_EBV-transformed_lymphocytes 0.00129
Astle_et_al_2016_Eosinophil_counts ENSG00000148965.9 Artery_Tibial 0.0004904
Astle_et_al_2016_Eosinophil_counts ENSG00000149187.17 Whole_Blood 0.003541
Astle_et_al_2016_Eosinophil_counts ENSG00000109920.12 Testis 0.001813
Astle_et_al_2016_Eosinophil_counts ENSG00000134802.17 Cells_Cultured_fibroblasts 4.524e-07
Astle_et_al_2016_Eosinophil_counts ENSG00000255240.5 Skin_Sun_Exposed 0.003969
Astle_et_al_2016_Eosinophil_counts ENSG00000124920.13 Thyroid 8.882e-05
Astle_et_al_2016_Eosinophil_counts ENSG00000134825.15 Heart_Left_Ventricle 9.747e-11
Astle_et_al_2016_Eosinophil_counts ENSG00000221968.8 Brain_Cerebellum 1.27e-11
Astle_et_al_2016_Eosinophil_counts ENSG00000149485.18 Lung 6.265e-12
Astle_et_al_2016_Eosinophil_counts ENSG00000134824.13 Muscle_Skeletal 1.609e-10
Astle_et_al_2016_Eosinophil_counts ENSG00000124915.10 Pancreas 0.0005447
Astle_et_al_2016_Eosinophil_counts ENSG00000279491.1 Testis 0.001179
Astle_et_al_2016_Eosinophil_counts ENSG00000168496.3 Adipose_Subcutaneous 3.429e-11
Astle_et_al_2016_Eosinophil_counts ENSG00000149499.11 Testis 0.001035
Astle_et_al_2016_Eosinophil_counts ENSG00000254772.9 Whole_Blood 0.001197
Astle_et_al_2016_Eosinophil_counts ENSG00000149489.8 Colon_Sigmoid 0.001695
Astle_et_al_2016_Eosinophil_counts ENSG00000124942.13 Pancreas 0.001979
Astle_et_al_2016_Eosinophil_counts ENSG00000162194.12 Brain_Hypothalamus 0.004277
Astle_et_al_2016_Eosinophil_counts ENSG00000149541.9 Esophagus_Gastroesophageal_Junction 0.00155
Astle_et_al_2016_Eosinophil_counts ENSG00000149480.6 Adrenal_Gland 0.0004354
Astle_et_al_2016_Eosinophil_counts ENSG00000204922.4 Breast_Mammary_Tissue 0.002907
Astle_et_al_2016_Eosinophil_counts ENSG00000185085.2 Whole_Blood 0.001578
Astle_et_al_2016_Eosinophil_counts ENSG00000256940.1 Breast_Mammary_Tissue 0.001502
Astle_et_al_2016_Eosinophil_counts ENSG00000149782.11 Spleen 0.0002239
Astle_et_al_2016_Eosinophil_counts ENSG00000173457.10 Skin_Not_Sun_Exposed 0.0004372
Astle_et_al_2016_Eosinophil_counts ENSG00000002330.13 Esophagus_Mucosa 1.571e-05
Astle_et_al_2016_Eosinophil_counts ENSG00000126432.13 Esophagus_Gastroesophageal_Junction 0.002104
Astle_et_al_2016_Eosinophil_counts ENSG00000173486.12 Artery_Tibial 0.001608
Astle_et_al_2016_Eosinophil_counts ENSG00000168071.21 Nerve_Tibial 4.608e-06
Astle_et_al_2016_Eosinophil_counts ENSG00000110011.13 Brain_Nucleus_accumbens_basal_ganglia 0.000316
Astle_et_al_2016_Eosinophil_counts ENSG00000126500.3 Small_Intestine_Terminal_Ileum 0.001126
Astle_et_al_2016_Eosinophil_counts ENSG00000173511.9 Spleen 0.0002975
Astle_et_al_2016_Eosinophil_counts ENSG00000162302.12 Adipose_Visceral_Omentum 4.619e-05
Astle_et_al_2016_Eosinophil_counts ENSG00000168061.14 Adipose_Subcutaneous 0.0003716
Astle_et_al_2016_Eosinophil_counts ENSG00000173113.6 Artery_Aorta 0.0009524
Astle_et_al_2016_Eosinophil_counts ENSG00000236935.1 Adipose_Subcutaneous 2.52e-05
Astle_et_al_2016_Eosinophil_counts ENSG00000133895.14 Brain_Cortex 0.003541
Astle_et_al_2016_Eosinophil_counts ENSG00000149806.10 Brain_Cerebellar_Hemisphere 0.003411
Astle_et_al_2016_Eosinophil_counts ENSG00000162241.12 Colon_Transverse 0.0001946
Astle_et_al_2016_Eosinophil_counts ENSG00000146670.9 Thyroid 0.00147
Astle_et_al_2016_Eosinophil_counts ENSG00000149792.8 Cells_Cultured_fibroblasts 0.0009458
Astle_et_al_2016_Eosinophil_counts ENSG00000173338.12 Adipose_Subcutaneous 1.167e-09
Astle_et_al_2016_Eosinophil_counts ENSG00000168056.15 Brain_Substantia_nigra 1.977e-08
Astle_et_al_2016_Eosinophil_counts ENSG00000173039.18 Esophagus_Mucosa 3.187e-11
Astle_et_al_2016_Eosinophil_counts ENSG00000254470.2 Pancreas 4.441e-16
Astle_et_al_2016_Eosinophil_counts ENSG00000172922.8 Uterus 0.0005605
Astle_et_al_2016_Eosinophil_counts ENSG00000173727.12 Breast_Mammary_Tissue 7.11e-05
Astle_et_al_2016_Eosinophil_counts ENSG00000172543.7 Kidney_Cortex 1.153e-12
Astle_et_al_2016_Eosinophil_counts ENSG00000176973.7 Heart_Left_Ventricle 3.169e-07
Astle_et_al_2016_Eosinophil_counts ENSG00000168060.15 Artery_Aorta 0.0008215
Astle_et_al_2016_Eosinophil_counts ENSG00000213445.9 Stomach 2.083e-10
Astle_et_al_2016_Eosinophil_counts ENSG00000175573.6 Thyroid 5.274e-12
Astle_et_al_2016_Eosinophil_counts ENSG00000255557.1 Brain_Cortex 9.48e-08
Astle_et_al_2016_Eosinophil_counts ENSG00000172977.12 Nerve_Tibial 0.000135
Astle_et_al_2016_Eosinophil_counts ENSG00000172638.12 Skin_Sun_Exposed 5.485e-23
Astle_et_al_2016_Eosinophil_counts ENSG00000175467.14 Muscle_Skeletal 8.327e-15
Astle_et_al_2016_Eosinophil_counts ENSG00000173825.6 Spleen 0.003222
Astle_et_al_2016_Eosinophil_counts ENSG00000173442.12 Prostate 4.473e-09
Astle_et_al_2016_Eosinophil_counts ENSG00000175229.6 Pituitary 0.0005667
Astle_et_al_2016_Eosinophil_counts ENSG00000173327.7 Brain_Cerebellar_Hemisphere 2.337e-09
Astle_et_al_2016_Eosinophil_counts ENSG00000142186.16 Whole_Blood 0.001037
Astle_et_al_2016_Eosinophil_counts ENSG00000254461.1 Ovary 2.409e-08
Astle_et_al_2016_Eosinophil_counts ENSG00000179292.4 Pituitary 0.0001259
Astle_et_al_2016_Eosinophil_counts ENSG00000197136.4 Pancreas 4.189e-11
Astle_et_al_2016_Eosinophil_counts ENSG00000172500.12 Thyroid 1.998e-15
Astle_et_al_2016_Eosinophil_counts ENSG00000172757.12 Thyroid 2.22e-16
Astle_et_al_2016_Eosinophil_counts ENSG00000251562.7 Thyroid 0.002206
Astle_et_al_2016_Eosinophil_counts ENSG00000175602.3 Adipose_Visceral_Omentum 4.441e-16
Astle_et_al_2016_Eosinophil_counts ENSG00000172732.11 Colon_Sigmoid 2.22e-16
Astle_et_al_2016_Eosinophil_counts ENSG00000214659.4 Testis 4.052e-11
Astle_et_al_2016_Eosinophil_counts ENSG00000245156.1 Prostate 5.401e-05
Astle_et_al_2016_Eosinophil_counts ENSG00000255120.5 Skin_Not_Sun_Exposed 3.664e-15
Astle_et_al_2016_Eosinophil_counts ENSG00000172818.9 Pancreas 4.563e-14
Astle_et_al_2016_Eosinophil_counts ENSG00000175376.8 Breast_Mammary_Tissue 7.933e-21
Astle_et_al_2016_Eosinophil_counts ENSG00000175334.7 Brain_Cortex 2.608e-20
Astle_et_al_2016_Eosinophil_counts ENSG00000175294.5 Heart_Left_Ventricle 2.309e-05
Astle_et_al_2016_Eosinophil_counts ENSG00000175315.2 Pancreas 4.441e-16
Astle_et_al_2016_Eosinophil_counts ENSG00000175550.7 Brain_Cerebellum 1.149e-21
Astle_et_al_2016_Eosinophil_counts ENSG00000172803.17 Esophagus_Muscularis 2.22e-16
Astle_et_al_2016_Eosinophil_counts ENSG00000175592.8 Skin_Sun_Exposed 9.349e-24
Astle_et_al_2016_Eosinophil_counts ENSG00000175513.9 Thyroid 1.057e-08
Astle_et_al_2016_Eosinophil_counts ENSG00000174996.11 Nerve_Tibial 0.0008733
Astle_et_al_2016_Eosinophil_counts ENSG00000254855.1 Thyroid 4.069e-07
Astle_et_al_2016_Eosinophil_counts ENSG00000173599.13 Cells_Cultured_fibroblasts 0.003744
Astle_et_al_2016_Eosinophil_counts ENSG00000254762.1 Testis 0.00191
Astle_et_al_2016_Eosinophil_counts ENSG00000239306.4 Pancreas 0.001827
Astle_et_al_2016_Eosinophil_counts ENSG00000213409.4 Brain_Cerebellar_Hemisphere 0.0006574
Astle_et_al_2016_Eosinophil_counts ENSG00000110711.9 Esophagus_Muscularis 0.002784
Astle_et_al_2016_Eosinophil_counts ENSG00000175634.14 Skin_Sun_Exposed 0.003419
Astle_et_al_2016_Eosinophil_counts ENSG00000175544.13 Brain_Hippocampus 0.002838
Astle_et_al_2016_Eosinophil_counts ENSG00000172725.13 Muscle_Skeletal 0.001973
Astle_et_al_2016_Eosinophil_counts ENSG00000131620.17 Esophagus_Mucosa 0.004096
Astle_et_al_2016_Eosinophil_counts ENSG00000179240.9 Muscle_Skeletal 1.796e-10
Astle_et_al_2016_Eosinophil_counts ENSG00000158636.16 Brain_Nucleus_accumbens_basal_ganglia 0.001068
Astle_et_al_2016_Eosinophil_counts ENSG00000236304.1 Colon_Transverse 1.406e-20
Astle_et_al_2016_Eosinophil_counts ENSG00000137492.7 Artery_Tibial 8.108e-05
Astle_et_al_2016_Eosinophil_counts ENSG00000272301.1 Thyroid 1.151e-10
Astle_et_al_2016_Eosinophil_counts ENSG00000254810.1 Adrenal_Gland 4.328e-09
Astle_et_al_2016_Eosinophil_counts ENSG00000137507.11 Cells_Cultured_fibroblasts 0.0009921
Astle_et_al_2016_Eosinophil_counts ENSG00000271757.1 Thyroid 5.087e-11
Astle_et_al_2016_Eosinophil_counts ENSG00000268635.2 Thyroid 0.0007905
Astle_et_al_2016_Eosinophil_counts ENSG00000254783.1 Nerve_Tibial 0.000138
Astle_et_al_2016_Eosinophil_counts ENSG00000255222.1 Skin_Sun_Exposed 0.0001031
Astle_et_al_2016_Eosinophil_counts ENSG00000074266.19 Liver 5.441e-05
Astle_et_al_2016_Eosinophil_counts ENSG00000149196.15 Artery_Tibial 0.0006379
Astle_et_al_2016_Eosinophil_counts ENSG00000149201.9 Heart_Left_Ventricle 0.003301
Astle_et_al_2016_Eosinophil_counts ENSG00000249489.1 Nerve_Tibial 0.002137
Astle_et_al_2016_Eosinophil_counts ENSG00000170647.3 Pancreas 0.003823
Astle_et_al_2016_Eosinophil_counts ENSG00000165895.17 Brain_Putamen_basal_ganglia 0.003904
Astle_et_al_2016_Eosinophil_counts ENSG00000166266.13 Muscle_Skeletal 0.000399
Astle_et_al_2016_Eosinophil_counts ENSG00000166323.12 Skin_Not_Sun_Exposed 5.031e-12
Astle_et_al_2016_Eosinophil_counts ENSG00000075239.13 Heart_Left_Ventricle 8.689e-07
Astle_et_al_2016_Eosinophil_counts ENSG00000149308.16 Brain_Cerebellum 3.681e-13
Astle_et_al_2016_Eosinophil_counts ENSG00000149311.18 Thyroid 3.855e-13
Astle_et_al_2016_Eosinophil_counts ENSG00000196167.9 Prostate 0.00183
Astle_et_al_2016_Eosinophil_counts ENSG00000254990.5 Testis 0.002222
Astle_et_al_2016_Eosinophil_counts ENSG00000170145.4 Whole_Blood 0.001923
Astle_et_al_2016_Eosinophil_counts ENSG00000110777.11 Esophagus_Mucosa 0.0006148
Astle_et_al_2016_Eosinophil_counts ENSG00000137656.11 Artery_Tibial 1.291e-08
Astle_et_al_2016_Eosinophil_counts ENSG00000160584.15 Cells_Cultured_fibroblasts 2.813e-05
Astle_et_al_2016_Eosinophil_counts ENSG00000235910.1 Artery_Aorta 1.596e-10
Astle_et_al_2016_Eosinophil_counts ENSG00000168092.13 Ovary 7.487e-09
Astle_et_al_2016_Eosinophil_counts ENSG00000160613.12 Colon_Sigmoid 1.091e-08
Astle_et_al_2016_Eosinophil_counts ENSG00000109917.10 Whole_Blood 3.81e-09
Astle_et_al_2016_Eosinophil_counts ENSG00000149577.15 Esophagus_Mucosa 4.132e-09
Astle_et_al_2016_Eosinophil_counts ENSG00000149591.16 Esophagus_Muscularis 2.296e-08
Astle_et_al_2016_Eosinophil_counts ENSG00000255176.1 Nerve_Tibial 0.002642
Astle_et_al_2016_Eosinophil_counts ENSG00000019144.18 Spleen 0.0008607
Astle_et_al_2016_Eosinophil_counts ENSG00000118094.11 Nerve_Tibial 0.001452
Astle_et_al_2016_Eosinophil_counts ENSG00000165526.8 Brain_Cerebellar_Hemisphere 0.003303
Astle_et_al_2016_Eosinophil_counts ENSG00000280832.1 Liver 9.596e-06
Astle_et_al_2016_Eosinophil_counts ENSG00000110063.8 Liver 0.0001092
Astle_et_al_2016_Eosinophil_counts ENSG00000150455.13 Brain_Anterior_cingulate_cortex_BA24 0.002475
Astle_et_al_2016_Eosinophil_counts ENSG00000197798.8 Spleen 8.056e-05
Astle_et_al_2016_Eosinophil_counts ENSG00000243607.3 Whole_Blood 0.0008013
Astle_et_al_2016_Eosinophil_counts ENSG00000182934.11 Whole_Blood 0.000211
Astle_et_al_2016_Eosinophil_counts ENSG00000110074.10 Brain_Hippocampus 0.0009386
Astle_et_al_2016_Eosinophil_counts ENSG00000110080.18 Whole_Blood 0.0008192
Astle_et_al_2016_Eosinophil_counts ENSG00000245008.3 Brain_Frontal_Cortex_BA9 0.001178
Astle_et_al_2016_Eosinophil_counts ENSG00000250132.6 Brain_Hippocampus 0.002148
Astle_et_al_2016_Eosinophil_counts ENSG00000118971.7 Skin_Sun_Exposed 0.0002503
Astle_et_al_2016_Eosinophil_counts ENSG00000256433.2 Thyroid 1.893e-06
Astle_et_al_2016_Eosinophil_counts ENSG00000067182.7 Cells_Cultured_fibroblasts 1.418e-06
Astle_et_al_2016_Eosinophil_counts ENSG00000256937.1 Spleen 0.001489
Astle_et_al_2016_Eosinophil_counts ENSG00000003056.7 Brain_Cerebellar_Hemisphere 2.268e-06
Astle_et_al_2016_Eosinophil_counts ENSG00000282022.1 Pituitary 6.011e-07
Astle_et_al_2016_Eosinophil_counts ENSG00000139187.9 Breast_Mammary_Tissue 1.024e-06
Astle_et_al_2016_Eosinophil_counts ENSG00000237248.4 Adipose_Subcutaneous 5.103e-06
Astle_et_al_2016_Eosinophil_counts ENSG00000214851.4 Adipose_Visceral_Omentum 4.404e-07
Astle_et_al_2016_Eosinophil_counts ENSG00000245105.2 Heart_Atrial_Appendage 0.0007134
Astle_et_al_2016_Eosinophil_counts ENSG00000175899.14 Artery_Tibial 0.0005803
Astle_et_al_2016_Eosinophil_counts ENSG00000126838.9 Minor_Salivary_Gland 0.003351
Astle_et_al_2016_Eosinophil_counts ENSG00000111752.10 Esophagus_Mucosa 2.992e-07
Astle_et_al_2016_Eosinophil_counts ENSG00000060138.12 Esophagus_Gastroesophageal_Junction 0.001961
Astle_et_al_2016_Eosinophil_counts ENSG00000255760.1 Whole_Blood 0.001029
Astle_et_al_2016_Eosinophil_counts ENSG00000197376.2 Esophagus_Gastroesophageal_Junction 0.004028
Astle_et_al_2016_Eosinophil_counts ENSG00000170421.12 Skin_Not_Sun_Exposed 0.0005143
Astle_et_al_2016_Eosinophil_counts ENSG00000189182.9 Adipose_Subcutaneous 2.257e-05
Astle_et_al_2016_Eosinophil_counts ENSG00000167768.4 Colon_Transverse 2.67e-06
Astle_et_al_2016_Eosinophil_counts ENSG00000186442.7 Skin_Sun_Exposed 0.002042
Astle_et_al_2016_Eosinophil_counts ENSG00000257700.1 Skin_Not_Sun_Exposed 3.326e-06
Astle_et_al_2016_Eosinophil_counts ENSG00000250742.2 Thyroid 0.003093
Astle_et_al_2016_Eosinophil_counts ENSG00000139572.3 Adipose_Visceral_Omentum 0.0003391
Astle_et_al_2016_Eosinophil_counts ENSG00000094916.15 Esophagus_Mucosa 0.001817
Astle_et_al_2016_Eosinophil_counts ENSG00000111481.9 Cells_Cultured_fibroblasts 0.002529
Astle_et_al_2016_Eosinophil_counts ENSG00000123405.13 Thyroid 1.143e-05
Astle_et_al_2016_Eosinophil_counts ENSG00000258137.5 Esophagus_Gastroesophageal_Junction 0.003132
Astle_et_al_2016_Eosinophil_counts ENSG00000135486.17 Whole_Blood 1.153e-05
Astle_et_al_2016_Eosinophil_counts ENSG00000135482.6 Skin_Sun_Exposed 5.601e-09
Astle_et_al_2016_Eosinophil_counts ENSG00000139641.12 Thyroid 0.0001371
Astle_et_al_2016_Eosinophil_counts ENSG00000273890.1 Nerve_Tibial 4.052e-14
Astle_et_al_2016_Eosinophil_counts ENSG00000170515.13 Skin_Not_Sun_Exposed 8.795e-08
Astle_et_al_2016_Eosinophil_counts ENSG00000065361.14 Brain_Putamen_basal_ganglia 5.013e-13
Astle_et_al_2016_Eosinophil_counts ENSG00000139531.12 Artery_Coronary 8.882e-16
Astle_et_al_2016_Eosinophil_counts ENSG00000111540.15 Muscle_Skeletal 1.818e-12
Astle_et_al_2016_Eosinophil_counts ENSG00000123411.14 Adipose_Subcutaneous 1.486e-12
Astle_et_al_2016_Eosinophil_counts ENSG00000237493.3 Testis 8.846e-13
Astle_et_al_2016_Eosinophil_counts ENSG00000197728.9 Kidney_Cortex 2.548e-13
Astle_et_al_2016_Eosinophil_counts ENSG00000166881.9 Artery_Coronary 5.775e-05
Astle_et_al_2016_Eosinophil_counts ENSG00000170426.1 Brain_Cortex 9.263e-11
Astle_et_al_2016_Eosinophil_counts ENSG00000139547.7 Skin_Sun_Exposed 2.058e-09
Astle_et_al_2016_Eosinophil_counts ENSG00000025423.11 Lung 1.995e-06
Astle_et_al_2016_Eosinophil_counts ENSG00000166866.12 Brain_Spinal_cord_cervical_c-1 0.0002306
Astle_et_al_2016_Eosinophil_counts ENSG00000123384.13 Brain_Cerebellar_Hemisphere 3.973e-07
Astle_et_al_2016_Eosinophil_counts ENSG00000166888.11 Cells_Cultured_fibroblasts 2.22e-16
Astle_et_al_2016_Eosinophil_counts ENSG00000258316.1 Testis 0.001636
Astle_et_al_2016_Eosinophil_counts ENSG00000174206.12 Brain_Cerebellar_Hemisphere 0.002375
Astle_et_al_2016_Eosinophil_counts ENSG00000270344.2 Brain_Cerebellum 0.0008634
Astle_et_al_2016_Eosinophil_counts ENSG00000139323.13 Uterus 6.754e-06
Astle_et_al_2016_Eosinophil_counts ENSG00000258302.2 Thyroid 0.0002712
Astle_et_al_2016_Eosinophil_counts ENSG00000257594.3 Lung 0.0002371
Astle_et_al_2016_Eosinophil_counts ENSG00000070961.15 Brain_Anterior_cingulate_cortex_BA24 0.001448
Astle_et_al_2016_Eosinophil_counts ENSG00000271614.1 Testis 0.001357
Astle_et_al_2016_Eosinophil_counts ENSG00000257194.2 Testis 0.0006439
Astle_et_al_2016_Eosinophil_counts ENSG00000245904.3 Stomach 1.553e-09
Astle_et_al_2016_Eosinophil_counts ENSG00000133639.4 Heart_Atrial_Appendage 2.61e-07
Astle_et_al_2016_Eosinophil_counts ENSG00000257242.7 Adrenal_Gland 0.0005689
Astle_et_al_2016_Eosinophil_counts ENSG00000277851.1 Artery_Coronary 0.001178
Astle_et_al_2016_Eosinophil_counts ENSG00000205057.4 Cells_EBV-transformed_lymphocytes 0.004007
Astle_et_al_2016_Eosinophil_counts ENSG00000257127.6 Cells_EBV-transformed_lymphocytes 0.00365
Astle_et_al_2016_Eosinophil_counts ENSG00000173598.13 Brain_Caudate_basal_ganglia 0.0009283
Astle_et_al_2016_Eosinophil_counts ENSG00000198015.12 Skin_Sun_Exposed 0.0003162
Astle_et_al_2016_Eosinophil_counts ENSG00000177889.9 Lung 5.882e-05
Astle_et_al_2016_Eosinophil_counts ENSG00000136040.8 Pituitary 0.0005494
Astle_et_al_2016_Eosinophil_counts ENSG00000258035.1 Pituitary 0.001445
Astle_et_al_2016_Eosinophil_counts ENSG00000059758.7 Whole_Blood 4.662e-05
Astle_et_al_2016_Eosinophil_counts ENSG00000120805.13 Brain_Amygdala 0.004035
Astle_et_al_2016_Eosinophil_counts ENSG00000111670.14 Artery_Tibial 0.002154
Astle_et_al_2016_Eosinophil_counts ENSG00000166598.14 Brain_Cortex 0.002414
Astle_et_al_2016_Eosinophil_counts ENSG00000139372.14 Cells_Cultured_fibroblasts 0.003041
Astle_et_al_2016_Eosinophil_counts ENSG00000204954.9 Breast_Mammary_Tissue 0.0001295
Astle_et_al_2016_Eosinophil_counts ENSG00000256139.2 Skin_Not_Sun_Exposed 1.149e-08
Astle_et_al_2016_Eosinophil_counts ENSG00000189046.10 Minor_Salivary_Gland 0.001707
Astle_et_al_2016_Eosinophil_counts ENSG00000076555.15 Skin_Not_Sun_Exposed 1.594e-07
Astle_et_al_2016_Eosinophil_counts ENSG00000139445.17 Skin_Sun_Exposed 1.335e-08
Astle_et_al_2016_Eosinophil_counts ENSG00000110921.13 Thyroid 2.948e-05
Astle_et_al_2016_Eosinophil_counts ENSG00000076248.10 Skin_Not_Sun_Exposed 8.588e-08
Astle_et_al_2016_Eosinophil_counts ENSG00000174527.9 Brain_Frontal_Cortex_BA9 4.3e-07
Astle_et_al_2016_Eosinophil_counts ENSG00000111199.10 Skin_Not_Sun_Exposed 2.525e-05
Astle_et_al_2016_Eosinophil_counts ENSG00000139428.11 Adrenal_Gland 0.001118
Astle_et_al_2016_Eosinophil_counts ENSG00000139436.20 Brain_Cerebellum 0.002232
Astle_et_al_2016_Eosinophil_counts ENSG00000255650.5 Minor_Salivary_Gland 0.003146
Astle_et_al_2016_Eosinophil_counts ENSG00000256560.1 Testis 7.83e-06
Astle_et_al_2016_Eosinophil_counts ENSG00000174437.16 Cells_Cultured_fibroblasts 0.00399
Astle_et_al_2016_Eosinophil_counts ENSG00000255655.1 Testis 0.0006099
Astle_et_al_2016_Eosinophil_counts ENSG00000076513.16 Colon_Sigmoid 0.003021
Astle_et_al_2016_Eosinophil_counts ENSG00000204852.15 Muscle_Skeletal 0.0005794
Astle_et_al_2016_Eosinophil_counts ENSG00000174456.13 Brain_Cerebellar_Hemisphere 0.001478
Astle_et_al_2016_Eosinophil_counts ENSG00000122970.15 Skin_Sun_Exposed 0.0005393
Astle_et_al_2016_Eosinophil_counts ENSG00000122986.13 Muscle_Skeletal 0.0001534
Astle_et_al_2016_Eosinophil_counts ENSG00000111229.15 Brain_Cerebellum 0.00225
Astle_et_al_2016_Eosinophil_counts ENSG00000278993.1 Esophagus_Muscularis 0.001464
Astle_et_al_2016_Eosinophil_counts ENSG00000111237.18 Pancreas 0.00135
Astle_et_al_2016_Eosinophil_counts ENSG00000111231.8 Adipose_Visceral_Omentum 0.003101
Astle_et_al_2016_Eosinophil_counts ENSG00000173093.12 Heart_Left_Ventricle 1.716e-07
Astle_et_al_2016_Eosinophil_counts ENSG00000111245.14 Heart_Atrial_Appendage 1.816e-36
Astle_et_al_2016_Eosinophil_counts ENSG00000185847.7 Esophagus_Mucosa 3.888e-40
Astle_et_al_2016_Eosinophil_counts ENSG00000258099.1 Liver 4.101e-35
Astle_et_al_2016_Eosinophil_counts ENSG00000258240.5 Testis 3.801e-39
Astle_et_al_2016_Eosinophil_counts ENSG00000198324.13 Whole_Blood 5.122e-43
Astle_et_al_2016_Eosinophil_counts ENSG00000257595.2 Heart_Atrial_Appendage 4.056e-48
Astle_et_al_2016_Eosinophil_counts ENSG00000111249.13 Muscle_Skeletal 6.469e-40
Astle_et_al_2016_Eosinophil_counts ENSG00000111271.14 Testis 8.342e-46
Astle_et_al_2016_Eosinophil_counts ENSG00000111275.12 Esophagus_Mucosa 3.621e-44
Astle_et_al_2016_Eosinophil_counts ENSG00000111252.10 Pancreas 8.131e-32
Astle_et_al_2016_Eosinophil_counts ENSG00000226469.1 Brain_Cerebellum 6.248e-29
Astle_et_al_2016_Eosinophil_counts ENSG00000204842.14 Adrenal_Gland 4.482e-43
Astle_et_al_2016_Eosinophil_counts ENSG00000111300.9 Cells_Cultured_fibroblasts 2.495e-36
Astle_et_al_2016_Eosinophil_counts ENSG00000135148.11 Lung 1.11e-16
Astle_et_al_2016_Eosinophil_counts ENSG00000234608.7 Artery_Aorta 7.956e-36
Astle_et_al_2016_Eosinophil_counts ENSG00000198270.12 Ovary 2.22e-16
Astle_et_al_2016_Eosinophil_counts ENSG00000089022.13 Muscle_Skeletal 1.11e-16
Astle_et_al_2016_Eosinophil_counts ENSG00000089234.15 Testis 2.467e-30
Astle_et_al_2016_Eosinophil_counts ENSG00000173064.12 Brain_Cerebellum 4.455e-32
Astle_et_al_2016_Eosinophil_counts ENSG00000179295.17 Muscle_Skeletal 6.805e-31
Astle_et_al_2016_Eosinophil_counts ENSG00000089248.6 Skin_Sun_Exposed 9.548e-15
Astle_et_al_2016_Eosinophil_counts ENSG00000089127.12 Skin_Sun_Exposed 0.001012
Astle_et_al_2016_Eosinophil_counts ENSG00000111412.5 Nerve_Tibial 0.003775
Astle_et_al_2016_Eosinophil_counts ENSG00000088992.17 Brain_Hippocampus 0.0005356
Astle_et_al_2016_Eosinophil_counts ENSG00000255857.5 Brain_Nucleus_accumbens_basal_ganglia 0.002094
Astle_et_al_2016_Eosinophil_counts ENSG00000277423.1 Brain_Hypothalamus 0.002361
Astle_et_al_2016_Eosinophil_counts ENSG00000275936.1 Testis 0.0007379
Astle_et_al_2016_Eosinophil_counts ENSG00000089163.4 Brain_Cerebellum 0.0004662
Astle_et_al_2016_Eosinophil_counts ENSG00000175970.10 Brain_Anterior_cingulate_cortex_BA24 0.0001031
Astle_et_al_2016_Eosinophil_counts ENSG00000157837.15 Skin_Sun_Exposed 1.887e-07
Astle_et_al_2016_Eosinophil_counts ENSG00000122971.8 Thyroid 0.0001934
Astle_et_al_2016_Eosinophil_counts ENSG00000135100.17 Testis 5.402e-06
Astle_et_al_2016_Eosinophil_counts ENSG00000139722.6 Adipose_Visceral_Omentum 0.001628
Astle_et_al_2016_Eosinophil_counts ENSG00000111325.16 Esophagus_Muscularis 0.0001118
Astle_et_al_2016_Eosinophil_counts ENSG00000235423.8 Stomach 5.021e-06
Astle_et_al_2016_Eosinophil_counts ENSG00000280120.1 Thyroid 3.411e-06
Astle_et_al_2016_Eosinophil_counts ENSG00000184209.14 Pituitary 0.0001491
Astle_et_al_2016_Eosinophil_counts ENSG00000130921.7 Pituitary 2.727e-06
Astle_et_al_2016_Eosinophil_counts ENSG00000280138.1 Thyroid 0.001248
Astle_et_al_2016_Eosinophil_counts ENSG00000139697.13 Liver 4.382e-06
Astle_et_al_2016_Eosinophil_counts ENSG00000090975.12 Thyroid 1.427e-06
Astle_et_al_2016_Eosinophil_counts ENSG00000150967.17 Muscle_Skeletal 1.378e-05
Astle_et_al_2016_Eosinophil_counts ENSG00000051825.14 Pituitary 5.903e-06
Astle_et_al_2016_Eosinophil_counts ENSG00000197653.15 Esophagus_Gastroesophageal_Junction 0.001263
Astle_et_al_2016_Eosinophil_counts ENSG00000183955.12 Skin_Sun_Exposed 5.931e-06
Astle_et_al_2016_Eosinophil_counts ENSG00000111328.6 Nerve_Tibial 2.235e-08
Astle_et_al_2016_Eosinophil_counts ENSG00000270048.1 Testis 0.0002044
Astle_et_al_2016_Eosinophil_counts ENSG00000270095.1 Adipose_Subcutaneous 0.0001404
Astle_et_al_2016_Eosinophil_counts ENSG00000179195.15 Ovary 0.0002267
Astle_et_al_2016_Eosinophil_counts ENSG00000270028.1 Brain_Caudate_basal_ganglia 6.058e-05
Astle_et_al_2016_Eosinophil_counts ENSG00000119242.8 Liver 0.0003657
Astle_et_al_2016_Eosinophil_counts ENSG00000250091.2 Nerve_Tibial 4.563e-05
Astle_et_al_2016_Eosinophil_counts ENSG00000270130.1 Artery_Tibial 8.145e-05
Astle_et_al_2016_Eosinophil_counts ENSG00000269938.1 Spleen 0.0001399
Astle_et_al_2016_Eosinophil_counts ENSG00000275389.1 Adipose_Visceral_Omentum 0.0007789
Astle_et_al_2016_Eosinophil_counts ENSG00000269997.1 Thyroid 0.0007765
Astle_et_al_2016_Eosinophil_counts ENSG00000270061.1 Pituitary 0.0004866
Astle_et_al_2016_Eosinophil_counts ENSG00000196199.13 Heart_Left_Ventricle 0.0004973
Astle_et_al_2016_Eosinophil_counts ENSG00000121390.18 Adipose_Visceral_Omentum 0.003197
Astle_et_al_2016_Eosinophil_counts ENSG00000244754.8 Artery_Tibial 0.002059
Astle_et_al_2016_Eosinophil_counts ENSG00000281026.1 Adipose_Visceral_Omentum 0.001767
Astle_et_al_2016_Eosinophil_counts ENSG00000083642.18 Esophagus_Mucosa 0.0008927
Astle_et_al_2016_Eosinophil_counts ENSG00000229800.1 Adipose_Visceral_Omentum 0.001822
Astle_et_al_2016_Eosinophil_counts ENSG00000277151.1 Testis 0.001284
Astle_et_al_2016_Eosinophil_counts ENSG00000133103.16 Prostate 2.092e-09
Astle_et_al_2016_Eosinophil_counts ENSG00000102738.7 Skin_Sun_Exposed 4.3e-07
Astle_et_al_2016_Eosinophil_counts ENSG00000229456.1 Nerve_Tibial 3.103e-13
Astle_et_al_2016_Eosinophil_counts ENSG00000229473.2 Breast_Mammary_Tissue 1.92e-07
Astle_et_al_2016_Eosinophil_counts ENSG00000150907.7 Brain_Cerebellar_Hemisphere 5.84e-14
Astle_et_al_2016_Eosinophil_counts ENSG00000120690.15 Heart_Atrial_Appendage 7.158e-07
Astle_et_al_2016_Eosinophil_counts ENSG00000102743.14 Esophagus_Mucosa 9.202e-07
Astle_et_al_2016_Eosinophil_counts ENSG00000168852.12 Thyroid 1.575e-07
Astle_et_al_2016_Eosinophil_counts ENSG00000176268.5 Brain_Amygdala 3.958e-06
Astle_et_al_2016_Eosinophil_counts ENSG00000239827.8 Heart_Left_Ventricle 4.726e-07
Astle_et_al_2016_Eosinophil_counts ENSG00000120659.14 Esophagus_Mucosa 0.001289
Astle_et_al_2016_Eosinophil_counts ENSG00000102753.9 Heart_Atrial_Appendage 0.001639
Astle_et_al_2016_Eosinophil_counts ENSG00000274270.1 Cells_Cultured_fibroblasts 0.003974
Astle_et_al_2016_Eosinophil_counts ENSG00000176124.11 Pancreas 0.001948
Astle_et_al_2016_Eosinophil_counts ENSG00000123179.13 Muscle_Skeletal 0.0001633
Astle_et_al_2016_Eosinophil_counts ENSG00000231607.10 Esophagus_Mucosa 0.0009894
Astle_et_al_2016_Eosinophil_counts ENSG00000181358.3 Testis 0.001063
Astle_et_al_2016_Eosinophil_counts ENSG00000229323.1 Muscle_Skeletal 0.002289
Astle_et_al_2016_Eosinophil_counts ENSG00000118922.17 Skin_Sun_Exposed 0.0001375
Astle_et_al_2016_Eosinophil_counts ENSG00000125245.12 Lung 1.332e-15
Astle_et_al_2016_Eosinophil_counts ENSG00000234005.3 Testis 2.618e-18
Astle_et_al_2016_Eosinophil_counts ENSG00000134882.15 Whole_Blood 1.11e-16
Astle_et_al_2016_Eosinophil_counts ENSG00000125246.15 Stomach 7.984e-07
Astle_et_al_2016_Eosinophil_counts ENSG00000125304.8 Prostate 1.276e-06
Astle_et_al_2016_Eosinophil_counts ENSG00000228889.6 Heart_Left_Ventricle 2.975e-17
Astle_et_al_2016_Eosinophil_counts ENSG00000280734.2 Pituitary 6.558e-05
Astle_et_al_2016_Eosinophil_counts ENSG00000169508.6 Adipose_Subcutaneous 5.662e-15
Astle_et_al_2016_Eosinophil_counts ENSG00000228808.1 Skin_Sun_Exposed 2.462e-06
Astle_et_al_2016_Eosinophil_counts ENSG00000280710.2 Cells_Cultured_fibroblasts 7.704e-10
Astle_et_al_2016_Eosinophil_counts ENSG00000041515.15 Colon_Transverse 7.599e-07
Astle_et_al_2016_Eosinophil_counts ENSG00000260910.1 Whole_Blood 5.215e-07
Astle_et_al_2016_Eosinophil_counts ENSG00000229373.8 Muscle_Skeletal 0.0006294
Astle_et_al_2016_Eosinophil_counts ENSG00000185989.10 Stomach 0.0001776
Astle_et_al_2016_Eosinophil_counts ENSG00000283199.1 Thyroid 0.0007426
Astle_et_al_2016_Eosinophil_counts ENSG00000283361.1 Brain_Putamen_basal_ganglia 2.959e-06
Astle_et_al_2016_Eosinophil_counts ENSG00000283347.1 Pancreas 1.598e-06
Astle_et_al_2016_Eosinophil_counts ENSG00000169385.2 Skin_Sun_Exposed 8.25e-06
Astle_et_al_2016_Eosinophil_counts ENSG00000169397.3 Colon_Transverse 9.405e-06
Astle_et_al_2016_Eosinophil_counts ENSG00000092199.17 Brain_Hypothalamus 0.0003187
Astle_et_al_2016_Eosinophil_counts ENSG00000136315.4 Brain_Hypothalamus 0.0004467
Astle_et_al_2016_Eosinophil_counts ENSG00000258918.1 Esophagus_Mucosa 7.28e-07
Astle_et_al_2016_Eosinophil_counts ENSG00000211789.2 Whole_Blood 0.002928
Astle_et_al_2016_Eosinophil_counts ENSG00000129474.15 Nerve_Tibial 0.001333
Astle_et_al_2016_Eosinophil_counts ENSG00000257285.5 Stomach 0.0005989
Astle_et_al_2016_Eosinophil_counts ENSG00000100462.15 Adipose_Subcutaneous 0.00247
Astle_et_al_2016_Eosinophil_counts ENSG00000100842.12 Thyroid 0.0001642
Astle_et_al_2016_Eosinophil_counts ENSG00000092036.18 Muscle_Skeletal 0.002823
Astle_et_al_2016_Eosinophil_counts ENSG00000157306.14 Artery_Aorta 0.00126
Astle_et_al_2016_Eosinophil_counts ENSG00000213983.11 Artery_Aorta 0.0003427
Astle_et_al_2016_Eosinophil_counts ENSG00000092068.19 Cells_Cultured_fibroblasts 2.79e-07
Astle_et_al_2016_Eosinophil_counts ENSG00000092096.16 Skin_Sun_Exposed 0.0003489
Astle_et_al_2016_Eosinophil_counts ENSG00000092067.5 Nerve_Tibial 3.756e-29
Astle_et_al_2016_Eosinophil_counts ENSG00000215271.7 Cells_Cultured_fibroblasts 0.002689
Astle_et_al_2016_Eosinophil_counts ENSG00000237054.9 Testis 0.001997
Astle_et_al_2016_Eosinophil_counts ENSG00000166090.8 Brain_Spinal_cord_cervical_c-1 0.0009042
Astle_et_al_2016_Eosinophil_counts ENSG00000215277.8 Thyroid 0.0006351
Astle_et_al_2016_Eosinophil_counts ENSG00000136367.13 Esophagus_Muscularis 0.00137
Astle_et_al_2016_Eosinophil_counts ENSG00000259431.5 Artery_Aorta 0.001512
Astle_et_al_2016_Eosinophil_counts ENSG00000258727.1 Artery_Aorta 0.0008482
Astle_et_al_2016_Eosinophil_counts ENSG00000168952.15 Esophagus_Gastroesophageal_Junction 5.523e-05
Astle_et_al_2016_Eosinophil_counts ENSG00000226677.3 Stomach 5.712e-05
Astle_et_al_2016_Eosinophil_counts ENSG00000092020.10 Cells_EBV-transformed_lymphocytes 1.586e-05
Astle_et_al_2016_Eosinophil_counts ENSG00000100902.10 Adipose_Subcutaneous 4.075e-05
Astle_et_al_2016_Eosinophil_counts ENSG00000279434.1 Whole_Blood 2.107e-05
Astle_et_al_2016_Eosinophil_counts ENSG00000100883.11 Testis 0.0005682
Astle_et_al_2016_Eosinophil_counts ENSG00000100890.15 Heart_Left_Ventricle 3.453e-05
Astle_et_al_2016_Eosinophil_counts ENSG00000151327.12 Prostate 3.194e-06
Astle_et_al_2016_Eosinophil_counts ENSG00000240023.1 Artery_Tibial 0.0002281
Astle_et_al_2016_Eosinophil_counts ENSG00000100906.10 Esophagus_Muscularis 0.0009136
Astle_et_al_2016_Eosinophil_counts ENSG00000282308.1 Skin_Not_Sun_Exposed 0.001197
Astle_et_al_2016_Eosinophil_counts ENSG00000183032.11 Lung 8.255e-06
Astle_et_al_2016_Eosinophil_counts ENSG00000151338.18 Adrenal_Gland 7.316e-06
Astle_et_al_2016_Eosinophil_counts ENSG00000258708.1 Small_Intestine_Terminal_Ileum 2.194e-05
Astle_et_al_2016_Eosinophil_counts ENSG00000259087.5 Colon_Transverse 0.001006
Astle_et_al_2016_Eosinophil_counts ENSG00000258414.1 Artery_Aorta 0.0004576
Astle_et_al_2016_Eosinophil_counts ENSG00000129514.5 Testis 0.0003852
Astle_et_al_2016_Eosinophil_counts ENSG00000139865.16 Liver 0.0003872
Astle_et_al_2016_Eosinophil_counts ENSG00000131981.15 Pancreas 1.76e-06
Astle_et_al_2016_Eosinophil_counts ENSG00000180008.8 Heart_Atrial_Appendage 0.0001776
Astle_et_al_2016_Eosinophil_counts ENSG00000178974.9 Brain_Anterior_cingulate_cortex_BA24 1.861e-07
Astle_et_al_2016_Eosinophil_counts ENSG00000168175.14 Esophagus_Muscularis 1.174e-06
Astle_et_al_2016_Eosinophil_counts ENSG00000126775.8 Ovary 3.22e-07
Astle_et_al_2016_Eosinophil_counts ENSG00000198554.11 Esophagus_Mucosa 0.0001288
Astle_et_al_2016_Eosinophil_counts ENSG00000258469.1 Stomach 6.407e-06
Astle_et_al_2016_Eosinophil_counts ENSG00000259318.1 Esophagus_Gastroesophageal_Junction 7.618e-06
Astle_et_al_2016_Eosinophil_counts ENSG00000126787.12 Skin_Not_Sun_Exposed 6.121e-05
Astle_et_al_2016_Eosinophil_counts ENSG00000258413.1 Brain_Cortex 1.81e-07
Astle_et_al_2016_Eosinophil_counts ENSG00000181619.11 Brain_Amygdala 0.002979
Astle_et_al_2016_Eosinophil_counts ENSG00000100614.17 Brain_Caudate_basal_ganglia 0.002463
Astle_et_al_2016_Eosinophil_counts ENSG00000254718.6 Artery_Tibial 0.0007897
Astle_et_al_2016_Eosinophil_counts ENSG00000258556.1 Testis 0.001011
Astle_et_al_2016_Eosinophil_counts ENSG00000100625.8 Artery_Aorta 0.001995
Astle_et_al_2016_Eosinophil_counts ENSG00000020426.10 Artery_Aorta 0.0001838
Astle_et_al_2016_Eosinophil_counts ENSG00000126803.9 Esophagus_Muscularis 0.002128
Astle_et_al_2016_Eosinophil_counts ENSG00000259116.1 Artery_Tibial 0.001385
Astle_et_al_2016_Eosinophil_counts ENSG00000258824.2 Lung 0.002592
Astle_et_al_2016_Eosinophil_counts ENSG00000259118.5 Muscle_Skeletal 0.0003006
Astle_et_al_2016_Eosinophil_counts ENSG00000100647.7 Testis 0.001943
Astle_et_al_2016_Eosinophil_counts ENSG00000274818.1 Muscle_Skeletal 0.0002442
Astle_et_al_2016_Eosinophil_counts ENSG00000269927.1 Nerve_Tibial 0.001523
Astle_et_al_2016_Eosinophil_counts ENSG00000258571.1 Lung 0.0007595
Astle_et_al_2016_Eosinophil_counts ENSG00000100731.15 Pituitary 0.002941
Astle_et_al_2016_Eosinophil_counts ENSG00000205683.11 Heart_Atrial_Appendage 0.0008861
Astle_et_al_2016_Eosinophil_counts ENSG00000165861.13 Brain_Cortex 0.003629
Astle_et_al_2016_Eosinophil_counts ENSG00000119707.13 Thyroid 0.001476
Astle_et_al_2016_Eosinophil_counts ENSG00000080815.18 Skin_Sun_Exposed 0.0001486
Astle_et_al_2016_Eosinophil_counts ENSG00000258376.2 Whole_Blood 5.932e-05
Astle_et_al_2016_Eosinophil_counts ENSG00000100767.15 Colon_Sigmoid 0.0009301
Astle_et_al_2016_Eosinophil_counts ENSG00000156030.13 Stomach 0.002792
Astle_et_al_2016_Eosinophil_counts ENSG00000198208.11 Minor_Salivary_Gland 0.003762
Astle_et_al_2016_Eosinophil_counts ENSG00000119596.17 Brain_Spinal_cord_cervical_c-1 0.003031
Astle_et_al_2016_Eosinophil_counts ENSG00000119608.12 Heart_Atrial_Appendage 0.001726
Astle_et_al_2016_Eosinophil_counts ENSG00000224721.1 Lung 0.003291
Astle_et_al_2016_Eosinophil_counts ENSG00000156127.6 Skin_Sun_Exposed 7.445e-09
Astle_et_al_2016_Eosinophil_counts ENSG00000100583.4 Colon_Transverse 0.0007016
Astle_et_al_2016_Eosinophil_counts ENSG00000100580.7 Adipose_Visceral_Omentum 0.002095
Astle_et_al_2016_Eosinophil_counts ENSG00000009830.11 Liver 0.0004037
Astle_et_al_2016_Eosinophil_counts ENSG00000100591.7 Esophagus_Muscularis 0.001517
Astle_et_al_2016_Eosinophil_counts ENSG00000151445.15 Small_Intestine_Terminal_Ileum 0.001212
Astle_et_al_2016_Eosinophil_counts ENSG00000165555.9 Adipose_Subcutaneous 0.0009112
Astle_et_al_2016_Eosinophil_counts ENSG00000100784.10 Esophagus_Muscularis 0.0002126
Astle_et_al_2016_Eosinophil_counts ENSG00000100599.15 Small_Intestine_Terminal_Ileum 2.164e-11
Astle_et_al_2016_Eosinophil_counts ENSG00000100628.11 Spleen 7.831e-05
Astle_et_al_2016_Eosinophil_counts ENSG00000140067.6 Brain_Hippocampus 0.002877
Astle_et_al_2016_Eosinophil_counts ENSG00000279593.1 Testis 0.003533
Astle_et_al_2016_Eosinophil_counts ENSG00000176438.12 Testis 1.515e-05
Astle_et_al_2016_Eosinophil_counts ENSG00000258572.1 Adrenal_Gland 5.797e-06
Astle_et_al_2016_Eosinophil_counts ENSG00000183576.12 Skin_Sun_Exposed 0.0006012
Astle_et_al_2016_Eosinophil_counts ENSG00000090061.17 Brain_Cerebellum 0.0006482
Astle_et_al_2016_Eosinophil_counts ENSG00000089902.9 Muscle_Skeletal 0.003829
Astle_et_al_2016_Eosinophil_counts ENSG00000100664.10 Skin_Not_Sun_Exposed 0.0009009
Astle_et_al_2016_Eosinophil_counts ENSG00000166166.12 Stomach 0.002128
Astle_et_al_2016_Eosinophil_counts ENSG00000260285.1 Testis 0.002542
Astle_et_al_2016_Eosinophil_counts ENSG00000075413.17 Testis 0.003369
Astle_et_al_2016_Eosinophil_counts ENSG00000166165.12 Thyroid 0.002143
Astle_et_al_2016_Eosinophil_counts ENSG00000259775.1 Esophagus_Muscularis 0.0024
Astle_et_al_2016_Eosinophil_counts ENSG00000270938.1 Brain_Cerebellum 0.000501
Astle_et_al_2016_Eosinophil_counts ENSG00000184887.13 Whole_Blood 0.002698
Astle_et_al_2016_Eosinophil_counts ENSG00000257556.1 Skin_Not_Sun_Exposed 0.004014
Astle_et_al_2016_Eosinophil_counts ENSG00000185024.16 Brain_Putamen_basal_ganglia 0.003137
Astle_et_al_2016_Eosinophil_counts ENSG00000259814.1 Brain_Anterior_cingulate_cortex_BA24 0.00416
Astle_et_al_2016_Eosinophil_counts ENSG00000172575.11 Spleen 0.0008197
Astle_et_al_2016_Eosinophil_counts ENSG00000259326.1 Cells_EBV-transformed_lymphocytes 2.414e-05
Astle_et_al_2016_Eosinophil_counts ENSG00000247556.6 Pituitary 0.002798
Astle_et_al_2016_Eosinophil_counts ENSG00000187446.11 Esophagus_Mucosa 0.0001403
Astle_et_al_2016_Eosinophil_counts ENSG00000137806.8 Brain_Substantia_nigra 0.002863
Astle_et_al_2016_Eosinophil_counts ENSG00000104147.8 Brain_Cortex 8.245e-05
Astle_et_al_2016_Eosinophil_counts ENSG00000137815.14 Thyroid 1.5e-05
Astle_et_al_2016_Eosinophil_counts ENSG00000137804.12 Heart_Atrial_Appendage 0.0005237
Astle_et_al_2016_Eosinophil_counts ENSG00000137825.10 Stomach 1.555e-05
Astle_et_al_2016_Eosinophil_counts ENSG00000103966.10 Muscle_Skeletal 6.595e-06
Astle_et_al_2016_Eosinophil_counts ENSG00000168806.7 Esophagus_Mucosa 0.001071
Astle_et_al_2016_Eosinophil_counts ENSG00000137822.12 Skin_Sun_Exposed 0.0001076
Astle_et_al_2016_Eosinophil_counts ENSG00000237289.9 Brain_Cerebellum 0.003463
Astle_et_al_2016_Eosinophil_counts ENSG00000242866.9 Testis 0.0003147
Astle_et_al_2016_Eosinophil_counts ENSG00000104055.15 Esophagus_Muscularis 0.0006449
Astle_et_al_2016_Eosinophil_counts ENSG00000224677.1 Minor_Salivary_Gland 0.001243
Astle_et_al_2016_Eosinophil_counts ENSG00000140265.12 Prostate 0.001273
Astle_et_al_2016_Eosinophil_counts ENSG00000242028.6 Lung 0.0002705
Astle_et_al_2016_Eosinophil_counts ENSG00000166963.12 Artery_Aorta 0.000877
Astle_et_al_2016_Eosinophil_counts ENSG00000140264.19 Lung 0.0002024
Astle_et_al_2016_Eosinophil_counts ENSG00000159495.7 Vagina 9.887e-05
Astle_et_al_2016_Eosinophil_counts ENSG00000128886.11 Cells_Cultured_fibroblasts 0.001117
Astle_et_al_2016_Eosinophil_counts ENSG00000170236.14 Skin_Sun_Exposed 0.002573
Astle_et_al_2016_Eosinophil_counts ENSG00000241130.1 Muscle_Skeletal 0.002129
Astle_et_al_2016_Eosinophil_counts ENSG00000245975.2 Spleen 0.001154
Astle_et_al_2016_Eosinophil_counts ENSG00000128923.10 Whole_Blood 8.156e-07
Astle_et_al_2016_Eosinophil_counts ENSG00000137845.14 Lung 0.0003112
Astle_et_al_2016_Eosinophil_counts ENSG00000128918.14 Whole_Blood 0.0009213
Astle_et_al_2016_Eosinophil_counts ENSG00000259738.1 Testis 0.0003732
Astle_et_al_2016_Eosinophil_counts ENSG00000259293.1 Whole_Blood 0.0003759
Astle_et_al_2016_Eosinophil_counts ENSG00000259591.1 Brain_Cerebellum 0.0004413
Astle_et_al_2016_Eosinophil_counts ENSG00000140455.16 Adipose_Subcutaneous 0.002792
Astle_et_al_2016_Eosinophil_counts ENSG00000259248.5 Whole_Blood 0.002155
Astle_et_al_2016_Eosinophil_counts ENSG00000180357.9 Brain_Cerebellar_Hemisphere 0.002235
Astle_et_al_2016_Eosinophil_counts ENSG00000140451.12 Skin_Sun_Exposed 0.003435
Astle_et_al_2016_Eosinophil_counts ENSG00000103599.19 Vagina 7.086e-08
Astle_et_al_2016_Eosinophil_counts ENSG00000103591.12 Thyroid 3.552e-08
Astle_et_al_2016_Eosinophil_counts ENSG00000166949.15 Thyroid 2.589e-08
Astle_et_al_2016_Eosinophil_counts ENSG00000129007.14 Muscle_Skeletal 0.003146
Astle_et_al_2016_Eosinophil_counts ENSG00000270964.1 Brain_Putamen_basal_ganglia 0.001432
Astle_et_al_2016_Eosinophil_counts ENSG00000280639.1 Pituitary 0.002101
Astle_et_al_2016_Eosinophil_counts ENSG00000259642.2 Esophagus_Mucosa 2.22e-16
Astle_et_al_2016_Eosinophil_counts ENSG00000278600.1 Heart_Atrial_Appendage 6.661e-16
Astle_et_al_2016_Eosinophil_counts ENSG00000180953.11 Small_Intestine_Terminal_Ileum 1.014e-10
Astle_et_al_2016_Eosinophil_counts ENSG00000140379.7 Small_Intestine_Terminal_Ileum 1.706e-19
Astle_et_al_2016_Eosinophil_counts ENSG00000136371.10 Whole_Blood 3.895e-11
Astle_et_al_2016_Eosinophil_counts ENSG00000271983.1 Lung 0.001954
Astle_et_al_2016_Eosinophil_counts ENSG00000186628.12 Heart_Left_Ventricle 0.002813
Astle_et_al_2016_Eosinophil_counts ENSG00000169612.3 Uterus 0.001343
Astle_et_al_2016_Eosinophil_counts ENSG00000170776.21 Brain_Frontal_Cortex_BA9 0.0003938
Astle_et_al_2016_Eosinophil_counts ENSG00000073417.14 Brain_Caudate_basal_ganglia 0.0001005
Astle_et_al_2016_Eosinophil_counts ENSG00000259544.1 Skin_Sun_Exposed 4.047e-06
Astle_et_al_2016_Eosinophil_counts ENSG00000259407.1 Adipose_Visceral_Omentum 2.495e-06
Astle_et_al_2016_Eosinophil_counts ENSG00000259416.2 Colon_Transverse 0.000538
Astle_et_al_2016_Eosinophil_counts ENSG00000183655.12 Heart_Atrial_Appendage 4.5e-05
Astle_et_al_2016_Eosinophil_counts ENSG00000259762.1 Stomach 9.975e-05
Astle_et_al_2016_Eosinophil_counts ENSG00000259367.1 Heart_Atrial_Appendage 2.188e-05
Astle_et_al_2016_Eosinophil_counts ENSG00000196391.10 Liver 0.001565
Astle_et_al_2016_Eosinophil_counts ENSG00000140548.9 Artery_Tibial 0.003721
Astle_et_al_2016_Eosinophil_counts ENSG00000140577.15 Brain_Cerebellar_Hemisphere 9.146e-07
Astle_et_al_2016_Eosinophil_counts ENSG00000259212.1 Spleen 2.749e-07
Astle_et_al_2016_Eosinophil_counts ENSG00000259262.1 Brain_Putamen_basal_ganglia 0.003004
Astle_et_al_2016_Eosinophil_counts ENSG00000259746.1 Whole_Blood 4.043e-07
Astle_et_al_2016_Eosinophil_counts ENSG00000259314.1 Artery_Tibial 3.633e-07
Astle_et_al_2016_Eosinophil_counts ENSG00000140575.12 Cells_EBV-transformed_lymphocytes 0.004201
Astle_et_al_2016_Eosinophil_counts ENSG00000245479.2 Pituitary 1.841e-08
Astle_et_al_2016_Eosinophil_counts ENSG00000196557.12 Skin_Sun_Exposed 2.661e-05
Astle_et_al_2016_Eosinophil_counts ENSG00000197253.13 Vagina 0.002872
Astle_et_al_2016_Eosinophil_counts ENSG00000261294.1 Esophagus_Muscularis 0.0001062
Astle_et_al_2016_Eosinophil_counts ENSG00000269937.1 Cells_EBV-transformed_lymphocytes 0.003107
Astle_et_al_2016_Eosinophil_counts ENSG00000279568.1 Thyroid 2.669e-09
Astle_et_al_2016_Eosinophil_counts ENSG00000140992.18 Esophagus_Gastroesophageal_Junction 0.001201
Astle_et_al_2016_Eosinophil_counts ENSG00000008710.19 Pancreas 0.002508
Astle_et_al_2016_Eosinophil_counts ENSG00000205918.9 Brain_Nucleus_accumbens_basal_ganglia 0.00125
Astle_et_al_2016_Eosinophil_counts ENSG00000167977.8 Testis 0.0008607
Astle_et_al_2016_Eosinophil_counts ENSG00000103363.14 Colon_Sigmoid 5.329e-15
Astle_et_al_2016_Eosinophil_counts ENSG00000280402.1 Colon_Transverse 5.612e-14
Astle_et_al_2016_Eosinophil_counts ENSG00000279162.1 Esophagus_Muscularis 0.0007874
Astle_et_al_2016_Eosinophil_counts ENSG00000276791.1 Kidney_Cortex 7.216e-15
Astle_et_al_2016_Eosinophil_counts ENSG00000172382.9 Brain_Cerebellum 0.0003736
Astle_et_al_2016_Eosinophil_counts ENSG00000279901.1 Colon_Transverse 0.002872
Astle_et_al_2016_Eosinophil_counts ENSG00000205913.6 Nerve_Tibial 0.002489
Astle_et_al_2016_Eosinophil_counts ENSG00000260176.1 Pituitary 0.0004663
Astle_et_al_2016_Eosinophil_counts ENSG00000008517.16 Whole_Blood 0.0001877
Astle_et_al_2016_Eosinophil_counts ENSG00000261613.2 Cells_EBV-transformed_lymphocytes 0.001301
Astle_et_al_2016_Eosinophil_counts ENSG00000260565.6 Brain_Anterior_cingulate_cortex_BA24 0.000408
Astle_et_al_2016_Eosinophil_counts ENSG00000162069.14 Minor_Salivary_Gland 0.0001693
Astle_et_al_2016_Eosinophil_counts ENSG00000261971.6 Ovary 0.003846
Astle_et_al_2016_Eosinophil_counts ENSG00000167981.5 Liver 0.002165
Astle_et_al_2016_Eosinophil_counts ENSG00000103355.13 Pituitary 3.331e-15
Astle_et_al_2016_Eosinophil_counts ENSG00000262899.1 Esophagus_Muscularis 5.352e-05
Astle_et_al_2016_Eosinophil_counts ENSG00000205890.3 Thyroid 0.0001341
Astle_et_al_2016_Eosinophil_counts ENSG00000122390.17 Colon_Sigmoid 7.7e-06
Astle_et_al_2016_Eosinophil_counts ENSG00000240311.1 Pituitary 0.003503
Astle_et_al_2016_Eosinophil_counts ENSG00000262246.5 Esophagus_Gastroesophageal_Junction 5.052e-05
Astle_et_al_2016_Eosinophil_counts ENSG00000205832.7 Adipose_Visceral_Omentum 9.151e-05
Astle_et_al_2016_Eosinophil_counts ENSG00000168140.4 Brain_Cerebellum 0.0001721
Astle_et_al_2016_Eosinophil_counts ENSG00000277170.1 Artery_Tibial 0.0001231
Astle_et_al_2016_Eosinophil_counts ENSG00000153406.13 Adrenal_Gland 0.0003667
Astle_et_al_2016_Eosinophil_counts ENSG00000103423.13 Spleen 4.044e-05
Astle_et_al_2016_Eosinophil_counts ENSG00000103415.11 Brain_Cerebellum 0.0004574
Astle_et_al_2016_Eosinophil_counts ENSG00000277440.1 Cells_EBV-transformed_lymphocytes 0.0003862
Astle_et_al_2016_Eosinophil_counts ENSG00000089486.16 Artery_Aorta 0.0002033
Astle_et_al_2016_Eosinophil_counts ENSG00000118898.15 Heart_Atrial_Appendage 0.003359
Astle_et_al_2016_Eosinophil_counts ENSG00000187555.14 Lung 9.868e-05
Astle_et_al_2016_Eosinophil_counts ENSG00000260979.1 Muscle_Skeletal 0.002986
Astle_et_al_2016_Eosinophil_counts ENSG00000262222.1 Brain_Cortex 2.22e-16
Astle_et_al_2016_Eosinophil_counts ENSG00000038532.14 Testis 7.017e-28
Astle_et_al_2016_Eosinophil_counts ENSG00000182108.9 Artery_Tibial 1.677e-05
Astle_et_al_2016_Eosinophil_counts ENSG00000263033.2 Artery_Tibial 1.145e-11
Astle_et_al_2016_Eosinophil_counts ENSG00000175643.8 Liver 1.503e-06
Astle_et_al_2016_Eosinophil_counts ENSG00000262636.1 Skin_Not_Sun_Exposed 4.836e-05
Astle_et_al_2016_Eosinophil_counts ENSG00000263013.1 Nerve_Tibial 4.224e-29
Astle_et_al_2016_Eosinophil_counts ENSG00000274038.1 Lung 3.331e-14
Astle_et_al_2016_Eosinophil_counts ENSG00000263179.1 Artery_Aorta 2.22e-16
Astle_et_al_2016_Eosinophil_counts ENSG00000185338.4 Artery_Aorta 1.11e-16
Astle_et_al_2016_Eosinophil_counts ENSG00000262703.1 Cells_Cultured_fibroblasts 1.432e-14
Astle_et_al_2016_Eosinophil_counts ENSG00000178257.3 Testis 3.105e-09
Astle_et_al_2016_Eosinophil_counts ENSG00000263080.1 Cells_EBV-transformed_lymphocytes 8.845e-07
Astle_et_al_2016_Eosinophil_counts ENSG00000207425.1 Thyroid 0.003365
Astle_et_al_2016_Eosinophil_counts ENSG00000157045.8 Lung 0.0005159
Astle_et_al_2016_Eosinophil_counts ENSG00000280429.1 Stomach 0.001674
Astle_et_al_2016_Eosinophil_counts ENSG00000166783.21 Testis 0.0002632
Astle_et_al_2016_Eosinophil_counts ENSG00000283399.1 Nerve_Tibial 1.75e-05
Astle_et_al_2016_Eosinophil_counts ENSG00000066654.13 Brain_Cerebellum 4.891e-05
Astle_et_al_2016_Eosinophil_counts ENSG00000102897.9 Brain_Cerebellar_Hemisphere 2.017e-05
Astle_et_al_2016_Eosinophil_counts ENSG00000188215.9 Cells_Cultured_fibroblasts 0.0002984
Astle_et_al_2016_Eosinophil_counts ENSG00000005187.11 Skin_Not_Sun_Exposed 7.231e-05
Astle_et_al_2016_Eosinophil_counts ENSG00000196678.13 Pituitary 1.917e-05
Astle_et_al_2016_Eosinophil_counts ENSG00000166743.9 Brain_Spinal_cord_cervical_c-1 0.0009025
Astle_et_al_2016_Eosinophil_counts ENSG00000166869.2 Stomach 0.003145
Astle_et_al_2016_Eosinophil_counts ENSG00000090905.18 Whole_Blood 0.003752
Astle_et_al_2016_Eosinophil_counts ENSG00000169189.16 Nerve_Tibial 4.026e-09
Astle_et_al_2016_Eosinophil_counts ENSG00000155666.11 Colon_Sigmoid 0.001793
Astle_et_al_2016_Eosinophil_counts ENSG00000077238.13 Brain_Cerebellar_Hemisphere 1.495e-11
Astle_et_al_2016_Eosinophil_counts ENSG00000047578.12 Cells_Cultured_fibroblasts 2.55e-05
Astle_et_al_2016_Eosinophil_counts ENSG00000259940.2 Thyroid 0.0003339
Astle_et_al_2016_Eosinophil_counts ENSG00000245888.6 Spleen 1.979e-08
Astle_et_al_2016_Eosinophil_counts ENSG00000103522.15 Brain_Cortex 8.778e-05
Astle_et_al_2016_Eosinophil_counts ENSG00000174943.9 Skin_Not_Sun_Exposed 1.177e-10
Astle_et_al_2016_Eosinophil_counts ENSG00000260114.2 Whole_Blood 3.663e-11
Astle_et_al_2016_Eosinophil_counts ENSG00000149930.17 Brain_Frontal_Cortex_BA9 1.245e-10
Astle_et_al_2016_Eosinophil_counts ENSG00000169203.16 Cells_Cultured_fibroblasts 1.131e-08
Astle_et_al_2016_Eosinophil_counts ENSG00000174939.10 Brain_Hippocampus 6.723e-08
Astle_et_al_2016_Eosinophil_counts ENSG00000149927.17 Artery_Aorta 6.661e-16
Astle_et_al_2016_Eosinophil_counts ENSG00000183336.8 Pituitary 1.594e-08
Astle_et_al_2016_Eosinophil_counts ENSG00000149923.13 Adipose_Subcutaneous 1.11e-16
Astle_et_al_2016_Eosinophil_counts ENSG00000102886.14 Cells_EBV-transformed_lymphocytes 3.331e-15
Astle_et_al_2016_Eosinophil_counts ENSG00000214725.8 Uterus 0.003777
Astle_et_al_2016_Eosinophil_counts ENSG00000090238.11 Brain_Putamen_basal_ganglia 3.331e-16
Astle_et_al_2016_Eosinophil_counts ENSG00000250616.2 Heart_Atrial_Appendage 5.551e-16
Astle_et_al_2016_Eosinophil_counts ENSG00000247735.2 Adrenal_Gland 7.844e-10
Astle_et_al_2016_Eosinophil_counts ENSG00000279789.1 Thyroid 1.738e-08
Astle_et_al_2016_Eosinophil_counts ENSG00000254634.4 Adipose_Subcutaneous 7.263e-08
Astle_et_al_2016_Eosinophil_counts ENSG00000149932.16 Cells_Cultured_fibroblasts 1.309e-13
Astle_et_al_2016_Eosinophil_counts ENSG00000102882.11 Artery_Aorta 1.332e-15
Astle_et_al_2016_Eosinophil_counts ENSG00000183604.14 Thyroid 8.675e-08
Astle_et_al_2016_Eosinophil_counts ENSG00000278922.1 Whole_Blood 0.0003409
Astle_et_al_2016_Eosinophil_counts ENSG00000149926.13 Esophagus_Muscularis 1.776e-15
Astle_et_al_2016_Eosinophil_counts ENSG00000169217.8 Brain_Nucleus_accumbens_basal_ganglia 0.0007425
Astle_et_al_2016_Eosinophil_counts ENSG00000149922.10 Brain_Substantia_nigra 1.11e-16
Astle_et_al_2016_Eosinophil_counts ENSG00000275371.1 Brain_Nucleus_accumbens_basal_ganglia 7.272e-14
Astle_et_al_2016_Eosinophil_counts ENSG00000080603.16 Esophagus_Mucosa 6.968e-07
Astle_et_al_2016_Eosinophil_counts ENSG00000280211.1 Thyroid 2.168e-12
Astle_et_al_2016_Eosinophil_counts ENSG00000169592.14 Brain_Spinal_cord_cervical_c-1 3.01e-11
Astle_et_al_2016_Eosinophil_counts ENSG00000169221.13 Brain_Cortex 5.663e-07
Astle_et_al_2016_Eosinophil_counts ENSG00000102879.15 Adipose_Subcutaneous 6.87e-10
Astle_et_al_2016_Eosinophil_counts ENSG00000280137.1 Spleen 1.29e-05
Astle_et_al_2016_Eosinophil_counts ENSG00000179965.11 Artery_Aorta 4.623e-08
Astle_et_al_2016_Eosinophil_counts ENSG00000179918.18 Brain_Cerebellar_Hemisphere 1.426e-05
Astle_et_al_2016_Eosinophil_counts ENSG00000273724.1 Testis 1.365e-07
Astle_et_al_2016_Eosinophil_counts ENSG00000005844.17 Esophagus_Muscularis 0.000117
Astle_et_al_2016_Eosinophil_counts ENSG00000279196.1 Skin_Not_Sun_Exposed 0.0007593
Astle_et_al_2016_Eosinophil_counts ENSG00000198064.13 Artery_Aorta 1.03e-07
Astle_et_al_2016_Eosinophil_counts ENSG00000180209.11 Thyroid 0.002137
Astle_et_al_2016_Eosinophil_counts ENSG00000099381.17 Adipose_Visceral_Omentum 6.367e-07
Astle_et_al_2016_Eosinophil_counts ENSG00000156873.15 Esophagus_Gastroesophageal_Junction 3.95e-07
Astle_et_al_2016_Eosinophil_counts ENSG00000274678.1 Esophagus_Mucosa 1.378e-07
Astle_et_al_2016_Eosinophil_counts ENSG00000169957.9 Muscle_Skeletal 3.559e-08
Astle_et_al_2016_Eosinophil_counts ENSG00000261346.1 Adrenal_Gland 0.002217
Astle_et_al_2016_Eosinophil_counts ENSG00000156858.11 Esophagus_Mucosa 1.027e-10
Astle_et_al_2016_Eosinophil_counts ENSG00000260487.1 Testis 3.206e-05
Astle_et_al_2016_Eosinophil_counts ENSG00000103549.21 Heart_Left_Ventricle 1.978e-08
Astle_et_al_2016_Eosinophil_counts ENSG00000196118.11 Muscle_Skeletal 2.174e-07
Astle_et_al_2016_Eosinophil_counts ENSG00000261332.1 Testis 4.497e-06
Astle_et_al_2016_Eosinophil_counts ENSG00000099385.11 Thyroid 2.819e-07
Astle_et_al_2016_Eosinophil_counts ENSG00000151006.7 Brain_Cerebellum 0.00257
Astle_et_al_2016_Eosinophil_counts ENSG00000280160.1 Whole_Blood 0.0007369
Astle_et_al_2016_Eosinophil_counts ENSG00000167394.12 Colon_Transverse 0.0004296
Astle_et_al_2016_Eosinophil_counts ENSG00000167395.10 Brain_Putamen_basal_ganglia 0.004348
Astle_et_al_2016_Eosinophil_counts ENSG00000099377.13 Brain_Cortex 0.002091
Astle_et_al_2016_Eosinophil_counts ENSG00000156860.15 Nerve_Tibial 2.174e-06
Astle_et_al_2016_Eosinophil_counts ENSG00000103510.19 Brain_Anterior_cingulate_cortex_BA24 5.344e-06
Astle_et_al_2016_Eosinophil_counts ENSG00000052344.15 Cells_Cultured_fibroblasts 0.003882
Astle_et_al_2016_Eosinophil_counts ENSG00000260083.1 Brain_Cortex 0.0004405
Astle_et_al_2016_Eosinophil_counts ENSG00000232748.3 Prostate 0.0004588
Astle_et_al_2016_Eosinophil_counts ENSG00000262766.1 Skin_Not_Sun_Exposed 0.001093
Astle_et_al_2016_Eosinophil_counts ENSG00000167397.14 Kidney_Cortex 0.002454
Astle_et_al_2016_Eosinophil_counts ENSG00000103507.13 Skin_Sun_Exposed 0.0005604
Astle_et_al_2016_Eosinophil_counts ENSG00000129636.12 Cells_Cultured_fibroblasts 0.004319
Astle_et_al_2016_Eosinophil_counts ENSG00000260450.1 Testis 0.003125
Astle_et_al_2016_Eosinophil_counts ENSG00000260086.2 Whole_Blood 1.615e-07
Astle_et_al_2016_Eosinophil_counts ENSG00000102921.7 Thyroid 2.085e-09
Astle_et_al_2016_Eosinophil_counts ENSG00000260052.1 Adipose_Subcutaneous 4.77e-10
Astle_et_al_2016_Eosinophil_counts ENSG00000261267.1 Whole_Blood 3.93e-10
Astle_et_al_2016_Eosinophil_counts ENSG00000260818.2 Thyroid 0.001871
Astle_et_al_2016_Eosinophil_counts ENSG00000088682.13 Colon_Sigmoid 0.002172
Astle_et_al_2016_Eosinophil_counts ENSG00000125170.10 Skin_Sun_Exposed 0.003065
Astle_et_al_2016_Eosinophil_counts ENSG00000260145.1 Whole_Blood 0.0008304
Astle_et_al_2016_Eosinophil_counts ENSG00000102978.12 Testis 0.0002226
Astle_et_al_2016_Eosinophil_counts ENSG00000103005.11 Esophagus_Mucosa 8.682e-05
Astle_et_al_2016_Eosinophil_counts ENSG00000166188.2 Whole_Blood 1.917e-05
Astle_et_al_2016_Eosinophil_counts ENSG00000159648.11 Uterus 1.112e-05
Astle_et_al_2016_Eosinophil_counts ENSG00000070729.13 Whole_Blood 0.0003291
Astle_et_al_2016_Eosinophil_counts ENSG00000150394.13 Brain_Hippocampus 0.0008932
Astle_et_al_2016_Eosinophil_counts ENSG00000166548.15 Brain_Caudate_basal_ganglia 0.0002616
Astle_et_al_2016_Eosinophil_counts ENSG00000172828.12 Skin_Not_Sun_Exposed 0.001869
Astle_et_al_2016_Eosinophil_counts ENSG00000102878.16 Artery_Tibial 0.0005052
Astle_et_al_2016_Eosinophil_counts ENSG00000067955.13 Muscle_Skeletal 7.212e-05
Astle_et_al_2016_Eosinophil_counts ENSG00000140939.14 Artery_Tibial 0.0002143
Astle_et_al_2016_Eosinophil_counts ENSG00000125149.11 Whole_Blood 0.0001836
Astle_et_al_2016_Eosinophil_counts ENSG00000125122.15 Brain_Amygdala 5.615e-05
Astle_et_al_2016_Eosinophil_counts ENSG00000140931.19 Colon_Sigmoid 0.0006566
Astle_et_al_2016_Eosinophil_counts ENSG00000168701.18 Uterus 1.715e-06
Astle_et_al_2016_Eosinophil_counts ENSG00000196123.12 Nerve_Tibial 9.538e-06
Astle_et_al_2016_Eosinophil_counts ENSG00000270049.2 Esophagus_Muscularis 0.002784
Astle_et_al_2016_Eosinophil_counts ENSG00000159713.10 Heart_Left_Ventricle 0.0006007
Astle_et_al_2016_Eosinophil_counts ENSG00000159753.13 Skin_Sun_Exposed 0.0004892
Astle_et_al_2016_Eosinophil_counts ENSG00000135722.8 Esophagus_Mucosa 4.228e-05
Astle_et_al_2016_Eosinophil_counts ENSG00000124074.11 Esophagus_Gastroesophageal_Junction 5.604e-05
Astle_et_al_2016_Eosinophil_counts ENSG00000102871.15 Nerve_Tibial 4.895e-05
Astle_et_al_2016_Eosinophil_counts ENSG00000280163.1 Muscle_Skeletal 4.707e-05
Astle_et_al_2016_Eosinophil_counts ENSG00000135723.13 Prostate 0.001499
Astle_et_al_2016_Eosinophil_counts ENSG00000135740.16 Prostate 0.0002148
Astle_et_al_2016_Eosinophil_counts ENSG00000102890.14 Adipose_Subcutaneous 3.889e-05
Astle_et_al_2016_Eosinophil_counts ENSG00000205250.8 Adipose_Visceral_Omentum 0.0001148
Astle_et_al_2016_Eosinophil_counts ENSG00000141098.12 Brain_Amygdala 0.001491
Astle_et_al_2016_Eosinophil_counts ENSG00000179044.15 Brain_Cortex 5.777e-05
Astle_et_al_2016_Eosinophil_counts ENSG00000102977.13 Whole_Blood 0.000485
Astle_et_al_2016_Eosinophil_counts ENSG00000102981.9 Esophagus_Mucosa 0.002291
Astle_et_al_2016_Eosinophil_counts ENSG00000182810.6 Muscle_Skeletal 0.0005616
Astle_et_al_2016_Eosinophil_counts ENSG00000141086.17 Brain_Spinal_cord_cervical_c-1 0.00295
Astle_et_al_2016_Eosinophil_counts ENSG00000103066.12 Esophagus_Muscularis 1.261e-09
Astle_et_al_2016_Eosinophil_counts ENSG00000141096.4 Whole_Blood 0.0003536
Astle_et_al_2016_Eosinophil_counts ENSG00000039523.19 Whole_Blood 0.000262
Astle_et_al_2016_Eosinophil_counts ENSG00000103061.12 Thyroid 0.0001011
Astle_et_al_2016_Eosinophil_counts ENSG00000124067.16 Thyroid 0.0008835
Astle_et_al_2016_Eosinophil_counts ENSG00000132600.16 Brain_Cerebellum 3.236e-05
Astle_et_al_2016_Eosinophil_counts ENSG00000103056.11 Spleen 1.236e-06
Astle_et_al_2016_Eosinophil_counts ENSG00000188038.7 Adipose_Subcutaneous 8.515e-05
Astle_et_al_2016_Eosinophil_counts ENSG00000213398.7 Whole_Blood 0.003113
Astle_et_al_2016_Eosinophil_counts ENSG00000184939.15 Brain_Cortex 3.1e-06
Astle_et_al_2016_Eosinophil_counts ENSG00000263276.1 Spleen 7.418e-08
Astle_et_al_2016_Eosinophil_counts ENSG00000072736.18 Pituitary 1.047e-08
Astle_et_al_2016_Eosinophil_counts ENSG00000275383.1 Brain_Substantia_nigra 1.871e-05
Astle_et_al_2016_Eosinophil_counts ENSG00000159792.9 Testis 0.001526
Astle_et_al_2016_Eosinophil_counts ENSG00000279649.1 Whole_Blood 1.512e-07
Astle_et_al_2016_Eosinophil_counts ENSG00000103067.13 Pancreas 0.000255
Astle_et_al_2016_Eosinophil_counts ENSG00000103064.13 Whole_Blood 3.715e-07
Astle_et_al_2016_Eosinophil_counts ENSG00000279693.1 Brain_Cerebellum 7.155e-08
Astle_et_al_2016_Eosinophil_counts ENSG00000274698.1 Brain_Cerebellum 2.992e-06
Astle_et_al_2016_Eosinophil_counts ENSG00000260441.5 Testis 0.0008898
Astle_et_al_2016_Eosinophil_counts ENSG00000062038.13 Brain_Nucleus_accumbens_basal_ganglia 6.126e-06
Astle_et_al_2016_Eosinophil_counts ENSG00000039068.18 Brain_Putamen_basal_ganglia 0.001666
Astle_et_al_2016_Eosinophil_counts ENSG00000181019.12 Whole_Blood 0.000224
Astle_et_al_2016_Eosinophil_counts ENSG00000262136.1 Adrenal_Gland 3.786e-05
Astle_et_al_2016_Eosinophil_counts ENSG00000168928.12 Pancreas 0.001838
Astle_et_al_2016_Eosinophil_counts ENSG00000168925.10 Pancreas 0.001974
Astle_et_al_2016_Eosinophil_counts ENSG00000261476.1 Nerve_Tibial 0.001662
Astle_et_al_2016_Eosinophil_counts ENSG00000184517.11 Liver 0.001372
Astle_et_al_2016_Eosinophil_counts ENSG00000276007.1 Adrenal_Gland 0.0001274
Astle_et_al_2016_Eosinophil_counts ENSG00000186153.16 Esophagus_Gastroesophageal_Junction 1.103e-05
Astle_et_al_2016_Eosinophil_counts ENSG00000277214.1 Artery_Tibial 0.0008236
Astle_et_al_2016_Eosinophil_counts ENSG00000275040.1 Brain_Cerebellum 4.388e-07
Astle_et_al_2016_Eosinophil_counts ENSG00000278058.1 Brain_Nucleus_accumbens_basal_ganglia 1.403e-06
Astle_et_al_2016_Eosinophil_counts ENSG00000178573.6 Skin_Not_Sun_Exposed 0.0003401
Astle_et_al_2016_Eosinophil_counts ENSG00000261390.5 Heart_Atrial_Appendage 0.001165
Astle_et_al_2016_Eosinophil_counts ENSG00000131148.8 Stomach 7.342e-08
Astle_et_al_2016_Eosinophil_counts ENSG00000131143.8 Whole_Blood 0.001067
Astle_et_al_2016_Eosinophil_counts ENSG00000154102.10 Brain_Cerebellar_Hemisphere 3.243e-09
Astle_et_al_2016_Eosinophil_counts ENSG00000140968.10 Brain_Cerebellar_Hemisphere 0.0001666
Astle_et_al_2016_Eosinophil_counts ENSG00000270184.1 Artery_Aorta 1.347e-07
Astle_et_al_2016_Eosinophil_counts ENSG00000269667.1 Small_Intestine_Terminal_Ileum 2.032e-08
Astle_et_al_2016_Eosinophil_counts ENSG00000270159.1 Testis 1.057e-07
Astle_et_al_2016_Eosinophil_counts ENSG00000269186.1 Stomach 0.004321
Astle_et_al_2016_Eosinophil_counts ENSG00000179588.8 Whole_Blood 2.255e-05
Astle_et_al_2016_Eosinophil_counts ENSG00000261744.1 Colon_Transverse 0.0006948
Astle_et_al_2016_Eosinophil_counts ENSG00000167522.14 Nerve_Tibial 0.002312
Astle_et_al_2016_Eosinophil_counts ENSG00000197912.14 Brain_Cortex 0.002298
Astle_et_al_2016_Eosinophil_counts ENSG00000167526.13 Brain_Hypothalamus 0.0004661
Astle_et_al_2016_Eosinophil_counts ENSG00000200084.1 Adipose_Subcutaneous 0.0005321
Astle_et_al_2016_Eosinophil_counts ENSG00000274627.1 Brain_Nucleus_accumbens_basal_ganglia 0.002513
Astle_et_al_2016_Eosinophil_counts ENSG00000132359.14 Skin_Not_Sun_Exposed 0.000118
Astle_et_al_2016_Eosinophil_counts ENSG00000213939.4 Brain_Cortex 1.985e-08
Astle_et_al_2016_Eosinophil_counts ENSG00000161920.9 Heart_Left_Ventricle 0.004232
Astle_et_al_2016_Eosinophil_counts ENSG00000141456.14 Artery_Tibial 2.003e-11
Astle_et_al_2016_Eosinophil_counts ENSG00000244184.1 Muscle_Skeletal 2.265e-06
Astle_et_al_2016_Eosinophil_counts ENSG00000129219.13 Testis 3.265e-05
Astle_et_al_2016_Eosinophil_counts ENSG00000161905.12 Skin_Sun_Exposed 2.62e-13
Astle_et_al_2016_Eosinophil_counts ENSG00000141480.17 Thyroid 8.245e-10
Astle_et_al_2016_Eosinophil_counts ENSG00000129194.7 Pituitary 2.938e-06
Astle_et_al_2016_Eosinophil_counts ENSG00000233223.2 Adipose_Visceral_Omentum 1.92e-07
Astle_et_al_2016_Eosinophil_counts ENSG00000239697.10 Esophagus_Gastroesophageal_Junction 1.287e-06
Astle_et_al_2016_Eosinophil_counts ENSG00000141510.16 Adipose_Subcutaneous 0.001441
Astle_et_al_2016_Eosinophil_counts ENSG00000276384.1 Muscle_Skeletal 6.319e-06
Astle_et_al_2016_Eosinophil_counts ENSG00000129214.14 Brain_Cortex 2.084e-06
Astle_et_al_2016_Eosinophil_counts ENSG00000161955.16 Artery_Tibial 1.932e-05
Astle_et_al_2016_Eosinophil_counts ENSG00000238917.1 Skin_Not_Sun_Exposed 1.906e-05
Astle_et_al_2016_Eosinophil_counts ENSG00000182224.11 Spleen 0.002819
Astle_et_al_2016_Eosinophil_counts ENSG00000161956.12 Testis 2.136e-07
Astle_et_al_2016_Eosinophil_counts ENSG00000129255.15 Esophagus_Muscularis 1.686e-06
Astle_et_al_2016_Eosinophil_counts ENSG00000129245.11 Thyroid 3.339e-05
Astle_et_al_2016_Eosinophil_counts ENSG00000141504.11 Brain_Amygdala 2.732e-05
Astle_et_al_2016_Eosinophil_counts ENSG00000129226.13 Brain_Cerebellum 2.255e-06
Astle_et_al_2016_Eosinophil_counts ENSG00000262492.1 Testis 0.001628
Astle_et_al_2016_Eosinophil_counts ENSG00000263427.1 Testis 0.002686
Astle_et_al_2016_Eosinophil_counts ENSG00000276231.4 Brain_Cerebellar_Hemisphere 0.0005228
Astle_et_al_2016_Eosinophil_counts ENSG00000265975.1 Whole_Blood 0.002025
Astle_et_al_2016_Eosinophil_counts ENSG00000141506.13 Testis 0.00111
Astle_et_al_2016_Eosinophil_counts ENSG00000197815.4 Artery_Coronary 0.003571
Astle_et_al_2016_Eosinophil_counts ENSG00000072310.16 Artery_Tibial 0.004222
Astle_et_al_2016_Eosinophil_counts ENSG00000175662.17 Skin_Not_Sun_Exposed 0.002305
Astle_et_al_2016_Eosinophil_counts ENSG00000266733.5 Thyroid 0.003857
Astle_et_al_2016_Eosinophil_counts ENSG00000265791.1 Small_Intestine_Terminal_Ileum 0.0003306
Astle_et_al_2016_Eosinophil_counts ENSG00000176390.11 Ovary 7.331e-05
Astle_et_al_2016_Eosinophil_counts ENSG00000280069.1 Cells_Cultured_fibroblasts 0.001647
Astle_et_al_2016_Eosinophil_counts ENSG00000172171.10 Brain_Caudate_basal_ganglia 0.003768
Astle_et_al_2016_Eosinophil_counts ENSG00000265443.1 Testis 0.002192
Astle_et_al_2016_Eosinophil_counts ENSG00000176208.8 Lung 0.003832
Astle_et_al_2016_Eosinophil_counts ENSG00000276250.1 Brain_Cerebellum 0.002302
Astle_et_al_2016_Eosinophil_counts ENSG00000263860.1 Testis 0.001495
Astle_et_al_2016_Eosinophil_counts ENSG00000263603.1 Small_Intestine_Terminal_Ileum 0.001658
Astle_et_al_2016_Eosinophil_counts ENSG00000264538.6 Cells_Cultured_fibroblasts 0.00131
Astle_et_al_2016_Eosinophil_counts ENSG00000231421.7 Ovary 0.002853
Astle_et_al_2016_Eosinophil_counts ENSG00000226377.1 Thyroid 0.00224
Astle_et_al_2016_Eosinophil_counts ENSG00000276070.4 Brain_Caudate_basal_ganglia 0.0002834
Astle_et_al_2016_Eosinophil_counts ENSG00000277161.1 Thyroid 0.0001474
Astle_et_al_2016_Eosinophil_counts ENSG00000273611.4 Nerve_Tibial 1.043e-05
Astle_et_al_2016_Eosinophil_counts ENSG00000276085.1 Liver 0.0006171
Astle_et_al_2016_Eosinophil_counts ENSG00000274767.1 Vagina 0.000719
Astle_et_al_2016_Eosinophil_counts ENSG00000278259.4 Thyroid 1.419e-05
Astle_et_al_2016_Eosinophil_counts ENSG00000274756.1 Esophagus_Muscularis 0.003574
Astle_et_al_2016_Eosinophil_counts ENSG00000260287.4 Testis 0.0007008
Astle_et_al_2016_Eosinophil_counts ENSG00000278311.4 Brain_Putamen_basal_ganglia 4.356e-05
Astle_et_al_2016_Eosinophil_counts ENSG00000278535.4 Whole_Blood 4.941e-05
Astle_et_al_2016_Eosinophil_counts ENSG00000273604.1 Spleen 0.00296
Astle_et_al_2016_Eosinophil_counts ENSG00000277969.1 Spleen 0.0006379
Astle_et_al_2016_Eosinophil_counts ENSG00000275532.1 Muscle_Skeletal 0.0001935
Astle_et_al_2016_Eosinophil_counts ENSG00000275023.4 Whole_Blood 0.0002519
Astle_et_al_2016_Eosinophil_counts ENSG00000161395.13 Breast_Mammary_Tissue 0.001219
Astle_et_al_2016_Eosinophil_counts ENSG00000141736.13 Breast_Mammary_Tissue 2.106e-07
Astle_et_al_2016_Eosinophil_counts ENSG00000073605.18 Heart_Left_Ventricle 3.192e-06
Astle_et_al_2016_Eosinophil_counts ENSG00000141741.11 Cells_Cultured_fibroblasts 7.405e-09
Astle_et_al_2016_Eosinophil_counts ENSG00000141738.13 Stomach 1.975e-06
Astle_et_al_2016_Eosinophil_counts ENSG00000108349.16 Colon_Sigmoid 0.0002574
Astle_et_al_2016_Eosinophil_counts ENSG00000108344.14 Esophagus_Mucosa 0.0006182
Astle_et_al_2016_Eosinophil_counts ENSG00000186075.12 Testis 0.003007
Astle_et_al_2016_Eosinophil_counts ENSG00000161405.16 Adipose_Subcutaneous 3.786e-09
Astle_et_al_2016_Eosinophil_counts ENSG00000172057.9 Brain_Nucleus_accumbens_basal_ganglia 2.682e-05
Astle_et_al_2016_Eosinophil_counts ENSG00000278834.1 Testis 0.0007854
Astle_et_al_2016_Eosinophil_counts ENSG00000171475.13 Spleen 0.0009974
Astle_et_al_2016_Eosinophil_counts ENSG00000265799.1 Cells_Cultured_fibroblasts 0.0003747
Astle_et_al_2016_Eosinophil_counts ENSG00000008838.19 Uterus 2.445e-05
Astle_et_al_2016_Eosinophil_counts ENSG00000126351.12 Whole_Blood 0.0001725
Astle_et_al_2016_Eosinophil_counts ENSG00000094804.9 Stomach 0.003968
Astle_et_al_2016_Eosinophil_counts ENSG00000167916.4 Adipose_Visceral_Omentum 0.001964
Astle_et_al_2016_Eosinophil_counts ENSG00000073584.18 Pituitary 0.002064
Astle_et_al_2016_Eosinophil_counts ENSG00000280295.1 Skin_Sun_Exposed 0.0003925
Astle_et_al_2016_Eosinophil_counts ENSG00000108830.9 Brain_Cerebellum 0.003903
Astle_et_al_2016_Eosinophil_counts ENSG00000267002.2 Esophagus_Muscularis 0.00278
Astle_et_al_2016_Eosinophil_counts ENSG00000175906.4 Artery_Tibial 0.0006983
Astle_et_al_2016_Eosinophil_counts ENSG00000188825.13 Brain_Cerebellum 0.001835
Astle_et_al_2016_Eosinophil_counts ENSG00000012048.20 Esophagus_Mucosa 0.00165
Astle_et_al_2016_Eosinophil_counts ENSG00000184988.8 Brain_Hypothalamus 0.001624
Astle_et_al_2016_Eosinophil_counts ENSG00000131480.8 Brain_Cerebellar_Hemisphere 0.002345
Astle_et_al_2016_Eosinophil_counts ENSG00000267681.1 Cells_EBV-transformed_lymphocytes 0.002731
Astle_et_al_2016_Eosinophil_counts ENSG00000188554.13 Thyroid 0.001474
Astle_et_al_2016_Eosinophil_counts ENSG00000236383.8 Brain_Putamen_basal_ganglia 0.0008818
Astle_et_al_2016_Eosinophil_counts ENSG00000198496.10 Heart_Atrial_Appendage 0.00317
Astle_et_al_2016_Eosinophil_counts ENSG00000267747.1 Skin_Sun_Exposed 0.0007448
Astle_et_al_2016_Eosinophil_counts ENSG00000267151.5 Skin_Not_Sun_Exposed 0.001368
Astle_et_al_2016_Eosinophil_counts ENSG00000267440.1 Skin_Sun_Exposed 0.0007466
Astle_et_al_2016_Eosinophil_counts ENSG00000237888.1 Skin_Not_Sun_Exposed 0.0008792
Astle_et_al_2016_Eosinophil_counts ENSG00000108852.14 Brain_Caudate_basal_ganglia 0.002617
Astle_et_al_2016_Eosinophil_counts ENSG00000108849.7 Thyroid 0.0003231
Astle_et_al_2016_Eosinophil_counts ENSG00000108312.14 Brain_Anterior_cingulate_cortex_BA24 0.0001021
Astle_et_al_2016_Eosinophil_counts ENSG00000172992.11 Brain_Anterior_cingulate_cortex_BA24 0.0007055
Astle_et_al_2016_Eosinophil_counts ENSG00000184922.13 Brain_Cerebellum 1.033e-14
Astle_et_al_2016_Eosinophil_counts ENSG00000236234.1 Brain_Cerebellum 5.551e-16
Astle_et_al_2016_Eosinophil_counts ENSG00000006062.14 Artery_Aorta 0.0004879
Astle_et_al_2016_Eosinophil_counts ENSG00000225190.10 Adrenal_Gland 9.992e-15
Astle_et_al_2016_Eosinophil_counts ENSG00000186834.3 Muscle_Skeletal 0.003013
Astle_et_al_2016_Eosinophil_counts ENSG00000181513.14 Brain_Cerebellar_Hemisphere 0.001723
Astle_et_al_2016_Eosinophil_counts ENSG00000267121.5 Brain_Cerebellum 8.216e-15
Astle_et_al_2016_Eosinophil_counts ENSG00000136448.11 Skin_Not_Sun_Exposed 0.0009132
Astle_et_al_2016_Eosinophil_counts ENSG00000267198.1 Vagina 3.21e-05
Astle_et_al_2016_Eosinophil_counts ENSG00000159314.11 Brain_Nucleus_accumbens_basal_ganglia 1.31e-14
Astle_et_al_2016_Eosinophil_counts ENSG00000120088.14 Brain_Frontal_Cortex_BA9 1.377e-14
Astle_et_al_2016_Eosinophil_counts ENSG00000279685.2 Brain_Caudate_basal_ganglia 2.331e-15
Astle_et_al_2016_Eosinophil_counts ENSG00000267344.1 Testis 1.51e-08
Astle_et_al_2016_Eosinophil_counts ENSG00000214425.7 Skin_Not_Sun_Exposed 1.998e-15
Astle_et_al_2016_Eosinophil_counts ENSG00000186868.15 Brain_Putamen_basal_ganglia 3.775e-15
Astle_et_al_2016_Eosinophil_counts ENSG00000266918.1 Brain_Amygdala 8.66e-14
Astle_et_al_2016_Eosinophil_counts ENSG00000262372.1 Esophagus_Muscularis 5.551e-16
Astle_et_al_2016_Eosinophil_counts ENSG00000280022.1 Ovary 1.443e-15
Astle_et_al_2016_Eosinophil_counts ENSG00000185294.6 Brain_Frontal_Cortex_BA9 5.773e-15
Astle_et_al_2016_Eosinophil_counts ENSG00000204650.14 Brain_Cerebellum 1.665e-15
Astle_et_al_2016_Eosinophil_counts ENSG00000264589.2 Brain_Spinal_cord_cervical_c-1 2.109e-15
Astle_et_al_2016_Eosinophil_counts ENSG00000264070.1 Brain_Cerebellar_Hemisphere 9.992e-16
Astle_et_al_2016_Eosinophil_counts ENSG00000261575.2 Esophagus_Gastroesophageal_Junction 5.165e-12
Astle_et_al_2016_Eosinophil_counts ENSG00000263503.1 Colon_Sigmoid 6.661e-16
Astle_et_al_2016_Eosinophil_counts ENSG00000131484.4 Spleen 2.035e-05
Astle_et_al_2016_Eosinophil_counts ENSG00000262539.1 Thyroid 7.128e-14
Astle_et_al_2016_Eosinophil_counts ENSG00000204652.6 Ovary 2.22e-15
Astle_et_al_2016_Eosinophil_counts ENSG00000262500.1 Small_Intestine_Terminal_Ileum 2.165e-14
Astle_et_al_2016_Eosinophil_counts ENSG00000265964.1 Testis 1.357e-09
Astle_et_al_2016_Eosinophil_counts ENSG00000214401.4 Kidney_Cortex 1.403e-13
Astle_et_al_2016_Eosinophil_counts ENSG00000232300.1 Pituitary 6.217e-15
Astle_et_al_2016_Eosinophil_counts ENSG00000238083.7 Kidney_Cortex 4.186e-14
Astle_et_al_2016_Eosinophil_counts ENSG00000228696.8 Whole_Blood 5.143e-07
Astle_et_al_2016_Eosinophil_counts ENSG00000185829.17 Brain_Anterior_cingulate_cortex_BA24 1.132e-14
Astle_et_al_2016_Eosinophil_counts ENSG00000120071.13 Pancreas 0.0006675
Astle_et_al_2016_Eosinophil_counts ENSG00000073969.18 Ovary 5.906e-14
Astle_et_al_2016_Eosinophil_counts ENSG00000262881.1 Kidney_Cortex 1.554e-15
Astle_et_al_2016_Eosinophil_counts ENSG00000274883.1 Liver 1.65e-15
Astle_et_al_2016_Eosinophil_counts ENSG00000176681.14 Liver 4.929e-14
Astle_et_al_2016_Eosinophil_counts ENSG00000108379.9 Artery_Coronary 9.67e-14
Astle_et_al_2016_Eosinophil_counts ENSG00000260075.1 Brain_Cortex 9.442e-09
Astle_et_al_2016_Eosinophil_counts ENSG00000263142.5 Testis 3.965e-13
Astle_et_al_2016_Eosinophil_counts ENSG00000004897.11 Heart_Left_Ventricle 0.0004506
Astle_et_al_2016_Eosinophil_counts ENSG00000158955.10 Esophagus_Muscularis 0.0007504
Astle_et_al_2016_Eosinophil_counts ENSG00000179673.4 Brain_Frontal_Cortex_BA9 0.001567
Astle_et_al_2016_Eosinophil_counts ENSG00000276790.1 Nerve_Tibial 0.0007852
Astle_et_al_2016_Eosinophil_counts ENSG00000263293.2 Brain_Cerebellar_Hemisphere 0.003219
Astle_et_al_2016_Eosinophil_counts ENSG00000178852.15 Uterus 0.003504
Astle_et_al_2016_Eosinophil_counts ENSG00000259207.7 Small_Intestine_Terminal_Ileum 0.004378
Astle_et_al_2016_Eosinophil_counts ENSG00000141279.15 Skin_Not_Sun_Exposed 6.569e-06
Astle_et_al_2016_Eosinophil_counts ENSG00000189120.4 Testis 0.003138
Astle_et_al_2016_Eosinophil_counts ENSG00000264920.1 Kidney_Cortex 4.179e-05
Astle_et_al_2016_Eosinophil_counts ENSG00000264701.1 Esophagus_Gastroesophageal_Junction 0.0004408
Astle_et_al_2016_Eosinophil_counts ENSG00000108424.9 Brain_Frontal_Cortex_BA9 0.001381
Astle_et_al_2016_Eosinophil_counts ENSG00000082641.15 Artery_Tibial 1.656e-06
Astle_et_al_2016_Eosinophil_counts ENSG00000159111.12 Esophagus_Gastroesophageal_Junction 0.003044
Astle_et_al_2016_Eosinophil_counts ENSG00000005243.9 Muscle_Skeletal 0.001499
Astle_et_al_2016_Eosinophil_counts ENSG00000167183.2 Brain_Cortex 0.0001423
Astle_et_al_2016_Eosinophil_counts ENSG00000108439.9 Esophagus_Muscularis 4.731e-05
Astle_et_al_2016_Eosinophil_counts ENSG00000073861.2 Skin_Sun_Exposed 7.961e-05
Astle_et_al_2016_Eosinophil_counts ENSG00000266821.1 Spleen 0.001269
Astle_et_al_2016_Eosinophil_counts ENSG00000266601.1 Pancreas 8.34e-05
Astle_et_al_2016_Eosinophil_counts ENSG00000167182.13 Nerve_Tibial 0.0004436
Astle_et_al_2016_Eosinophil_counts ENSG00000234494.7 Artery_Aorta 0.0001006
Astle_et_al_2016_Eosinophil_counts ENSG00000239552.2 Muscle_Skeletal 0.001128
Astle_et_al_2016_Eosinophil_counts ENSG00000230148.8 Testis 0.000528
Astle_et_al_2016_Eosinophil_counts ENSG00000173917.10 Muscle_Skeletal 0.0008046
Astle_et_al_2016_Eosinophil_counts ENSG00000120075.5 Heart_Atrial_Appendage 0.0024
Astle_et_al_2016_Eosinophil_counts ENSG00000141293.15 Spleen 0.003797
Astle_et_al_2016_Eosinophil_counts ENSG00000260027.4 Lung 0.003884
Astle_et_al_2016_Eosinophil_counts ENSG00000159202.17 Thyroid 0.004209
Astle_et_al_2016_Eosinophil_counts ENSG00000264451.1 Testis 0.00289
Astle_et_al_2016_Eosinophil_counts ENSG00000120093.11 Muscle_Skeletal 0.0005394
Astle_et_al_2016_Eosinophil_counts ENSG00000120094.6 Skin_Not_Sun_Exposed 0.001284
Astle_et_al_2016_Eosinophil_counts ENSG00000230532.1 Thyroid 0.003237
Astle_et_al_2016_Eosinophil_counts ENSG00000248278.1 Brain_Anterior_cingulate_cortex_BA24 0.003621
Astle_et_al_2016_Eosinophil_counts ENSG00000159184.7 Adipose_Subcutaneous 0.0022
Astle_et_al_2016_Eosinophil_counts ENSG00000108798.8 Thyroid 0.000408
Astle_et_al_2016_Eosinophil_counts ENSG00000167085.11 Testis 0.003154
Astle_et_al_2016_Eosinophil_counts ENSG00000229637.3 Cells_Cultured_fibroblasts 0.001735
Astle_et_al_2016_Eosinophil_counts ENSG00000167083.6 Artery_Aorta 2.769e-09
Astle_et_al_2016_Eosinophil_counts ENSG00000198740.8 Minor_Salivary_Gland 9.549e-12
Astle_et_al_2016_Eosinophil_counts ENSG00000248714.6 Prostate 1.554e-12
Astle_et_al_2016_Eosinophil_counts ENSG00000011143.16 Adipose_Subcutaneous 0.004426
Astle_et_al_2016_Eosinophil_counts ENSG00000005379.15 Esophagus_Mucosa 0.004335
Astle_et_al_2016_Eosinophil_counts ENSG00000213246.6 Vagina 0.001151
Astle_et_al_2016_Eosinophil_counts ENSG00000265148.5 Small_Intestine_Terminal_Ileum 0.001876
Astle_et_al_2016_Eosinophil_counts ENSG00000273702.1 Skin_Sun_Exposed 0.000151
Astle_et_al_2016_Eosinophil_counts ENSG00000108406.9 Lung 0.0009033
Astle_et_al_2016_Eosinophil_counts ENSG00000267302.5 Colon_Transverse 2.604e-06
Astle_et_al_2016_Eosinophil_counts ENSG00000265313.5 Brain_Frontal_Cortex_BA9 0.0007804
Astle_et_al_2016_Eosinophil_counts ENSG00000108423.14 Thyroid 2.223e-06
Astle_et_al_2016_Eosinophil_counts ENSG00000270264.1 Whole_Blood 1.7e-05
Astle_et_al_2016_Eosinophil_counts ENSG00000108443.13 Esophagus_Gastroesophageal_Junction 0.0003353
Astle_et_al_2016_Eosinophil_counts ENSG00000141378.14 Muscle_Skeletal 0.0001167
Astle_et_al_2016_Eosinophil_counts ENSG00000062716.12 Thyroid 0.0002369
Astle_et_al_2016_Eosinophil_counts ENSG00000186665.9 Pituitary 1.11e-16
Astle_et_al_2016_Eosinophil_counts ENSG00000267731.1 Brain_Frontal_Cortex_BA9 0.002727
Astle_et_al_2016_Eosinophil_counts ENSG00000279880.1 Thyroid 2.258e-11
Astle_et_al_2016_Eosinophil_counts ENSG00000279573.1 Minor_Salivary_Gland 1.811e-18
Astle_et_al_2016_Eosinophil_counts ENSG00000267708.1 Testis 4.681e-06
Astle_et_al_2016_Eosinophil_counts ENSG00000277476.1 Ovary 6.635e-13
Astle_et_al_2016_Eosinophil_counts ENSG00000237854.3 Brain_Frontal_Cortex_BA9 5.551e-16
Astle_et_al_2016_Eosinophil_counts ENSG00000267472.1 Adipose_Visceral_Omentum 1.783e-06
Astle_et_al_2016_Eosinophil_counts ENSG00000171634.16 Brain_Cortex 1.325e-18
Astle_et_al_2016_Eosinophil_counts ENSG00000274712.1 Brain_Cerebellum 0.001176
Astle_et_al_2016_Eosinophil_counts ENSG00000182481.8 Brain_Caudate_basal_ganglia 3.331e-16
Astle_et_al_2016_Eosinophil_counts ENSG00000274561.1 Cells_Cultured_fibroblasts 2.483e-10
Astle_et_al_2016_Eosinophil_counts ENSG00000267023.5 Esophagus_Mucosa 5.069e-11
Astle_et_al_2016_Eosinophil_counts ENSG00000278740.1 Uterus 2.955e-05
Astle_et_al_2016_Eosinophil_counts ENSG00000278730.1 Cells_Cultured_fibroblasts 1.018e-08
Astle_et_al_2016_Eosinophil_counts ENSG00000265055.1 Skin_Not_Sun_Exposed 2.448e-13
Astle_et_al_2016_Eosinophil_counts ENSG00000267203.1 Nerve_Tibial 0.001374
Astle_et_al_2016_Eosinophil_counts ENSG00000154265.15 Esophagus_Gastroesophageal_Junction 0.0003185
Astle_et_al_2016_Eosinophil_counts ENSG00000267365.1 Skin_Sun_Exposed 7.558e-06
Astle_et_al_2016_Eosinophil_counts ENSG00000123700.4 Muscle_Skeletal 0.0002521
Astle_et_al_2016_Eosinophil_counts ENSG00000260785.1 Testis 0.001646
Astle_et_al_2016_Eosinophil_counts ENSG00000263586.1 Heart_Atrial_Appendage 0.002568
Astle_et_al_2016_Eosinophil_counts ENSG00000092929.11 Stomach 1.052e-05
Astle_et_al_2016_Eosinophil_counts ENSG00000132471.11 Spleen 5.129e-06
Astle_et_al_2016_Eosinophil_counts ENSG00000204316.12 Ovary 0.0005539
Astle_et_al_2016_Eosinophil_counts ENSG00000182938.4 Esophagus_Mucosa 0.004364
Astle_et_al_2016_Eosinophil_counts ENSG00000267801.1 Nerve_Tibial 0.0006924
Astle_et_al_2016_Eosinophil_counts ENSG00000132481.6 Esophagus_Mucosa 0.0005141
Astle_et_al_2016_Eosinophil_counts ENSG00000132475.10 Prostate 6.297e-06
Astle_et_al_2016_Eosinophil_counts ENSG00000108479.11 Liver 1.903e-06
Astle_et_al_2016_Eosinophil_counts ENSG00000132478.9 Whole_Blood 2.023e-06
Astle_et_al_2016_Eosinophil_counts ENSG00000267342.1 Pancreas 9.131e-06
Astle_et_al_2016_Eosinophil_counts ENSG00000266980.1 Artery_Aorta 4.53e-06
Astle_et_al_2016_Eosinophil_counts ENSG00000228218.1 Cells_EBV-transformed_lymphocytes 0.003061
Astle_et_al_2016_Eosinophil_counts ENSG00000279801.1 Esophagus_Mucosa 0.004419
Astle_et_al_2016_Eosinophil_counts ENSG00000183077.15 Heart_Left_Ventricle 0.0009461
Astle_et_al_2016_Eosinophil_counts ENSG00000267676.1 Breast_Mammary_Tissue 2.593e-06
Astle_et_al_2016_Eosinophil_counts ENSG00000267737.1 Nerve_Tibial 5.035e-05
Astle_et_al_2016_Eosinophil_counts ENSG00000204278.12 Pituitary 0.0002395
Astle_et_al_2016_Eosinophil_counts ENSG00000204277.1 Prostate 4.733e-06
Astle_et_al_2016_Eosinophil_counts ENSG00000283914.1 Brain_Spinal_cord_cervical_c-1 7.222e-07
Astle_et_al_2016_Eosinophil_counts ENSG00000261888.1 Brain_Frontal_Cortex_BA9 0.003284
Astle_et_al_2016_Eosinophil_counts ENSG00000262898.1 Brain_Cerebellar_Hemisphere 0.004308
Astle_et_al_2016_Eosinophil_counts ENSG00000176845.12 Brain_Frontal_Cortex_BA9 0.001541
Astle_et_al_2016_Eosinophil_counts ENSG00000279143.1 Thyroid 0.0002624
Astle_et_al_2016_Eosinophil_counts ENSG00000101574.14 Brain_Putamen_basal_ganglia 0.001138
Astle_et_al_2016_Eosinophil_counts ENSG00000080986.12 Whole_Blood 0.003359
Astle_et_al_2016_Eosinophil_counts ENSG00000175354.18 Esophagus_Gastroesophageal_Junction 0.0001487
Astle_et_al_2016_Eosinophil_counts ENSG00000260302.1 Prostate 5.898e-05
Astle_et_al_2016_Eosinophil_counts ENSG00000101773.18 Heart_Atrial_Appendage 1.509e-06
Astle_et_al_2016_Eosinophil_counts ENSG00000265939.1 Artery_Aorta 3.014e-05
Astle_et_al_2016_Eosinophil_counts ENSG00000265943.1 Skin_Not_Sun_Exposed 0.0002647
Astle_et_al_2016_Eosinophil_counts ENSG00000273232.1 Testis 7.441e-05
Astle_et_al_2016_Eosinophil_counts ENSG00000266850.1 Testis 1.301e-05
Astle_et_al_2016_Eosinophil_counts ENSG00000141642.8 Skin_Sun_Exposed 0.0009319
Astle_et_al_2016_Eosinophil_counts ENSG00000141646.13 Pancreas 0.0001511
Astle_et_al_2016_Eosinophil_counts ENSG00000166845.13 Heart_Atrial_Appendage 0.001456
Astle_et_al_2016_Eosinophil_counts ENSG00000174448.8 Brain_Amygdala 0.00016
Astle_et_al_2016_Eosinophil_counts ENSG00000277324.1 Adipose_Visceral_Omentum 0.0001316
Astle_et_al_2016_Eosinophil_counts ENSG00000101751.10 Cells_Cultured_fibroblasts 0.0001322
Astle_et_al_2016_Eosinophil_counts ENSG00000198796.6 Spleen 4.601e-05
Astle_et_al_2016_Eosinophil_counts ENSG00000172175.12 Muscle_Skeletal 0.002462
Astle_et_al_2016_Eosinophil_counts ENSG00000267257.1 Muscle_Skeletal 2.621e-06
Astle_et_al_2016_Eosinophil_counts ENSG00000267501.1 Muscle_Skeletal 0.0003069
Astle_et_al_2016_Eosinophil_counts ENSG00000119541.9 Nerve_Tibial 0.001982
Astle_et_al_2016_Eosinophil_counts ENSG00000206072.12 Pituitary 7.608e-10
Astle_et_al_2016_Eosinophil_counts ENSG00000171791.12 Heart_Atrial_Appendage 1.657e-07
Astle_et_al_2016_Eosinophil_counts ENSG00000057149.15 Testis 2.091e-08
Astle_et_al_2016_Eosinophil_counts ENSG00000269989.1 Skin_Not_Sun_Exposed 0.0007085
Astle_et_al_2016_Eosinophil_counts ENSG00000166634.6 Testis 2.071e-10
Astle_et_al_2016_Eosinophil_counts ENSG00000214318.3 Skin_Not_Sun_Exposed 0.0006341
Astle_et_al_2016_Eosinophil_counts ENSG00000197641.11 Brain_Hippocampus 1.305e-09
Astle_et_al_2016_Eosinophil_counts ENSG00000206073.10 Esophagus_Mucosa 1.161e-05
Astle_et_al_2016_Eosinophil_counts ENSG00000150637.8 Testis 0.0008893
Astle_et_al_2016_Eosinophil_counts ENSG00000206052.10 Spleen 0.001214
Astle_et_al_2016_Eosinophil_counts ENSG00000265352.1 Testis 0.0005353
Astle_et_al_2016_Eosinophil_counts ENSG00000260457.2 Kidney_Cortex 0.0002237
Astle_et_al_2016_Eosinophil_counts ENSG00000263812.5 Cells_Cultured_fibroblasts 0.001392
Astle_et_al_2016_Eosinophil_counts ENSG00000278330.1 Colon_Transverse 0.002914
Astle_et_al_2016_Eosinophil_counts ENSG00000279637.1 Nerve_Tibial 0.002832
Astle_et_al_2016_Eosinophil_counts ENSG00000011304.19 Esophagus_Gastroesophageal_Junction 1.873e-06
Astle_et_al_2016_Eosinophil_counts ENSG00000064932.15 Brain_Cerebellar_Hemisphere 3.76e-08
Astle_et_al_2016_Eosinophil_counts ENSG00000167468.16 Adrenal_Gland 3.172e-11
Astle_et_al_2016_Eosinophil_counts ENSG00000129951.18 Brain_Nucleus_accumbens_basal_ganglia 0.00386
Astle_et_al_2016_Eosinophil_counts ENSG00000064687.12 Brain_Amygdala 0.00154
Astle_et_al_2016_Eosinophil_counts ENSG00000099817.11 Cells_Cultured_fibroblasts 1.744e-06
Astle_et_al_2016_Eosinophil_counts ENSG00000180448.10 Testis 9.492e-10
Astle_et_al_2016_Eosinophil_counts ENSG00000182087.12 Brain_Nucleus_accumbens_basal_ganglia 3.532e-05
Astle_et_al_2016_Eosinophil_counts ENSG00000133275.15 Thyroid 0.001548
Astle_et_al_2016_Eosinophil_counts ENSG00000133243.8 Muscle_Skeletal 0.0004987
Astle_et_al_2016_Eosinophil_counts ENSG00000125910.5 Cells_EBV-transformed_lymphocytes 0.001979
Astle_et_al_2016_Eosinophil_counts ENSG00000268670.1 Spleen 0.004308
Astle_et_al_2016_Eosinophil_counts ENSG00000178951.8 Esophagus_Mucosa 0.002413
Astle_et_al_2016_Eosinophil_counts ENSG00000125652.7 Cells_Cultured_fibroblasts 0.003514
Astle_et_al_2016_Eosinophil_counts ENSG00000125651.13 Skin_Not_Sun_Exposed 0.004454
Astle_et_al_2016_Eosinophil_counts ENSG00000104938.16 Colon_Transverse 0.0009293
Astle_et_al_2016_Eosinophil_counts ENSG00000142459.8 Brain_Cortex 0.002246
Astle_et_al_2016_Eosinophil_counts ENSG00000142347.16 Brain_Substantia_nigra 0.001001
Astle_et_al_2016_Eosinophil_counts ENSG00000130164.13 Artery_Tibial 0.001392
Astle_et_al_2016_Eosinophil_counts ENSG00000127616.17 Adipose_Subcutaneous 0.0008824
Astle_et_al_2016_Eosinophil_counts ENSG00000142444.6 Nerve_Tibial 0.000695
Astle_et_al_2016_Eosinophil_counts ENSG00000130733.10 Skin_Not_Sun_Exposed 0.0004008
Astle_et_al_2016_Eosinophil_counts ENSG00000123146.19 Brain_Cerebellum 5.114e-05
Astle_et_al_2016_Eosinophil_counts ENSG00000266913.1 Whole_Blood 9.25e-05
Astle_et_al_2016_Eosinophil_counts ENSG00000127527.13 Esophagus_Gastroesophageal_Junction 1.309e-08
Astle_et_al_2016_Eosinophil_counts ENSG00000279748.1 Uterus 0.003992
Astle_et_al_2016_Eosinophil_counts ENSG00000269243.1 Skin_Sun_Exposed 0.004451
Astle_et_al_2016_Eosinophil_counts ENSG00000127526.14 Breast_Mammary_Tissue 6e-06
Astle_et_al_2016_Eosinophil_counts ENSG00000267275.1 Testis 3.939e-48
Astle_et_al_2016_Eosinophil_counts ENSG00000085872.14 Testis 1.143e-05
Astle_et_al_2016_Eosinophil_counts ENSG00000188039.13 Stomach 0.0008924
Astle_et_al_2016_Eosinophil_counts ENSG00000254858.9 Breast_Mammary_Tissue 0.001637
Astle_et_al_2016_Eosinophil_counts ENSG00000105650.21 Testis 0.0025
Astle_et_al_2016_Eosinophil_counts ENSG00000099308.10 Whole_Blood 0.0003086
Astle_et_al_2016_Eosinophil_counts ENSG00000130518.16 Brain_Spinal_cord_cervical_c-1 0.000291
Astle_et_al_2016_Eosinophil_counts ENSG00000105647.16 Esophagus_Mucosa 0.0004843
Astle_et_al_2016_Eosinophil_counts ENSG00000130522.5 Cells_Cultured_fibroblasts 0.0001358
Astle_et_al_2016_Eosinophil_counts ENSG00000187664.8 Artery_Tibial 0.0001405
Astle_et_al_2016_Eosinophil_counts ENSG00000213996.12 Artery_Tibial 0.000218
Astle_et_al_2016_Eosinophil_counts ENSG00000105705.15 Thyroid 0.0002568
Astle_et_al_2016_Eosinophil_counts ENSG00000064547.13 Heart_Atrial_Appendage 0.0002198
Astle_et_al_2016_Eosinophil_counts ENSG00000129933.20 Colon_Sigmoid 0.0003053
Astle_et_al_2016_Eosinophil_counts ENSG00000167491.17 Thyroid 7.08e-05
Astle_et_al_2016_Eosinophil_counts ENSG00000178093.13 Spleen 0.0001394
Astle_et_al_2016_Eosinophil_counts ENSG00000105726.16 Brain_Cerebellar_Hemisphere 0.004399
Astle_et_al_2016_Eosinophil_counts ENSG00000089639.10 Whole_Blood 0.00136
Astle_et_al_2016_Eosinophil_counts ENSG00000181896.11 Spleen 0.002588
Astle_et_al_2016_Eosinophil_counts ENSG00000250067.11 Brain_Hippocampus 0.0003127
Astle_et_al_2016_Eosinophil_counts ENSG00000160161.9 Artery_Coronary 0.00019
Astle_et_al_2016_Eosinophil_counts ENSG00000186010.18 Whole_Blood 3.682e-05
Astle_et_al_2016_Eosinophil_counts ENSG00000105717.13 Brain_Cerebellar_Hemisphere 0.0009307
Astle_et_al_2016_Eosinophil_counts ENSG00000259242.2 Thyroid 0.0005438
Astle_et_al_2016_Eosinophil_counts ENSG00000269055.1 Prostate 0.004336
Astle_et_al_2016_Eosinophil_counts ENSG00000245848.2 Whole_Blood 0.001147
Astle_et_al_2016_Eosinophil_counts ENSG00000105695.14 Cells_EBV-transformed_lymphocytes 0.0005471
Astle_et_al_2016_Eosinophil_counts ENSG00000251247.10 Brain_Cerebellar_Hemisphere 0.00214
Astle_et_al_2016_Eosinophil_counts ENSG00000185869.14 Brain_Frontal_Cortex_BA9 0.001069
Astle_et_al_2016_Eosinophil_counts ENSG00000197050.10 Testis 2.906e-05
Astle_et_al_2016_Eosinophil_counts ENSG00000267605.5 Heart_Left_Ventricle 0.0001282
Astle_et_al_2016_Eosinophil_counts ENSG00000267353.1 Brain_Cerebellum 0.004003
Astle_et_al_2016_Eosinophil_counts ENSG00000196967.10 Esophagus_Gastroesophageal_Junction 1.294e-05
Astle_et_al_2016_Eosinophil_counts ENSG00000245680.9 Cells_Cultured_fibroblasts 1.254e-05
Astle_et_al_2016_Eosinophil_counts ENSG00000267682.1 Thyroid 0.003134
Astle_et_al_2016_Eosinophil_counts ENSG00000276846.1 Heart_Left_Ventricle 0.001764
Astle_et_al_2016_Eosinophil_counts ENSG00000120784.15 Artery_Aorta 0.001667
Astle_et_al_2016_Eosinophil_counts ENSG00000130244.12 Lung 8.114e-05
Astle_et_al_2016_Eosinophil_counts ENSG00000171777.15 Adipose_Visceral_Omentum 0.003481
Astle_et_al_2016_Eosinophil_counts ENSG00000099337.4 Esophagus_Muscularis 0.000127
Astle_et_al_2016_Eosinophil_counts ENSG00000188766.12 Testis 0.002104
Astle_et_al_2016_Eosinophil_counts ENSG00000176396.10 Brain_Hippocampus 0.000226
Astle_et_al_2016_Eosinophil_counts ENSG00000105205.6 Heart_Atrial_Appendage 4.18e-54
Astle_et_al_2016_Eosinophil_counts ENSG00000077312.8 Cells_EBV-transformed_lymphocytes 0.0009133
Astle_et_al_2016_Eosinophil_counts ENSG00000279108.1 Esophagus_Muscularis 7.023e-05
Astle_et_al_2016_Eosinophil_counts ENSG00000269843.1 Adipose_Subcutaneous 0.0005248
Astle_et_al_2016_Eosinophil_counts ENSG00000105341.18 Small_Intestine_Terminal_Ileum 3.624e-05
Astle_et_al_2016_Eosinophil_counts ENSG00000105737.9 Liver 1.298e-05
Astle_et_al_2016_Eosinophil_counts ENSG00000028277.21 Skin_Sun_Exposed 1.811e-05
Astle_et_al_2016_Eosinophil_counts ENSG00000160570.13 Whole_Blood 3.44e-06
Astle_et_al_2016_Eosinophil_counts ENSG00000105429.12 Brain_Anterior_cingulate_cortex_BA24 0.00134
Astle_et_al_2016_Eosinophil_counts ENSG00000079432.7 Colon_Transverse 0.002225
Astle_et_al_2016_Eosinophil_counts ENSG00000105732.12 Testis 1.465e-05
Astle_et_al_2016_Eosinophil_counts ENSG00000259436.1 Testis 2.956e-05
Astle_et_al_2016_Eosinophil_counts ENSG00000225877.1 Brain_Caudate_basal_ganglia 0.0001369
Astle_et_al_2016_Eosinophil_counts ENSG00000279539.1 Colon_Transverse 1.449e-05
Astle_et_al_2016_Eosinophil_counts ENSG00000105723.11 Nerve_Tibial 3.045e-05
Astle_et_al_2016_Eosinophil_counts ENSG00000105722.9 Skin_Sun_Exposed 2.27e-05
Astle_et_al_2016_Eosinophil_counts ENSG00000204936.9 Whole_Blood 0.0001395
Astle_et_al_2016_Eosinophil_counts ENSG00000176472.10 Breast_Mammary_Tissue 0.003629
Astle_et_al_2016_Eosinophil_counts ENSG00000263002.7 Esophagus_Gastroesophageal_Junction 0.002801
Astle_et_al_2016_Eosinophil_counts ENSG00000267680.5 Skin_Sun_Exposed 8.75e-05
Astle_et_al_2016_Eosinophil_counts ENSG00000186026.6 Artery_Aorta 0.0006158
Astle_et_al_2016_Eosinophil_counts ENSG00000186019.10 Lung 6.578e-05
Astle_et_al_2016_Eosinophil_counts ENSG00000279103.1 Whole_Blood 0.002428
Astle_et_al_2016_Eosinophil_counts ENSG00000187244.10 Lung 0.001456
Astle_et_al_2016_Eosinophil_counts ENSG00000142273.10 Thyroid 0.0001701
Astle_et_al_2016_Eosinophil_counts ENSG00000130208.9 Thyroid 0.002795
Astle_et_al_2016_Eosinophil_counts ENSG00000069399.14 Whole_Blood 0.001769
Astle_et_al_2016_Eosinophil_counts ENSG00000130203.9 Artery_Aorta 0.002848
Astle_et_al_2016_Eosinophil_counts ENSG00000234906.9 Esophagus_Muscularis 0.0006688
Astle_et_al_2016_Eosinophil_counts ENSG00000267467.3 Spleen 0.004233
Astle_et_al_2016_Eosinophil_counts ENSG00000267114.1 Pituitary 5.582e-05
Astle_et_al_2016_Eosinophil_counts ENSG00000104853.15 Heart_Left_Ventricle 0.00262
Astle_et_al_2016_Eosinophil_counts ENSG00000283632.2 Nerve_Tibial 1.144e-14
Astle_et_al_2016_Eosinophil_counts ENSG00000177051.5 Colon_Transverse 1.334e-06
Astle_et_al_2016_Eosinophil_counts ENSG00000011478.11 Liver 3.535e-08
Astle_et_al_2016_Eosinophil_counts ENSG00000242675.1 Testis 0.001994
Astle_et_al_2016_Eosinophil_counts ENSG00000125755.18 Stomach 1.064e-18
Astle_et_al_2016_Eosinophil_counts ENSG00000170608.2 Kidney_Cortex 1.11e-16
Astle_et_al_2016_Eosinophil_counts ENSG00000177045.7 Muscle_Skeletal 1.974e-12
Astle_et_al_2016_Eosinophil_counts ENSG00000185800.11 Brain_Cerebellum 2.776e-15
Astle_et_al_2016_Eosinophil_counts ENSG00000125743.10 Heart_Left_Ventricle 0.0008097
Astle_et_al_2016_Eosinophil_counts ENSG00000010310.8 Lung 0.0003116
Astle_et_al_2016_Eosinophil_counts ENSG00000170604.4 Thyroid 2.484e-05
Astle_et_al_2016_Eosinophil_counts ENSG00000104936.17 Artery_Coronary 2.129e-10
Astle_et_al_2016_Eosinophil_counts ENSG00000267395.5 Esophagus_Muscularis 3.331e-16
Astle_et_al_2016_Eosinophil_counts ENSG00000268810.1 Spleen 4e-04
Astle_et_al_2016_Eosinophil_counts ENSG00000011485.14 Spleen 0.0005877
Astle_et_al_2016_Eosinophil_counts ENSG00000104941.7 Testis 1.787e-09
Astle_et_al_2016_Eosinophil_counts ENSG00000275719.1 Breast_Mammary_Tissue 0.0005627
Astle_et_al_2016_Eosinophil_counts ENSG00000245598.6 Brain_Substantia_nigra 0.002177
Astle_et_al_2016_Eosinophil_counts ENSG00000105287.12 Esophagus_Muscularis 0.0001458
Astle_et_al_2016_Eosinophil_counts ENSG00000105321.12 Whole_Blood 2.806e-05
Astle_et_al_2016_Eosinophil_counts ENSG00000197405.7 Pancreas 3.037e-05
Astle_et_al_2016_Eosinophil_counts ENSG00000181027.10 Testis 0.003552
Astle_et_al_2016_Eosinophil_counts ENSG00000257704.3 Artery_Aorta 5.537e-05
Astle_et_al_2016_Eosinophil_counts ENSG00000104808.7 Brain_Putamen_basal_ganglia 1.251e-05
Astle_et_al_2016_Eosinophil_counts ENSG00000087088.19 Cells_Cultured_fibroblasts 1.182e-10
Astle_et_al_2016_Eosinophil_counts ENSG00000104812.14 Muscle_Skeletal 2.241e-05
Astle_et_al_2016_Eosinophil_counts ENSG00000104826.12 Heart_Atrial_Appendage 0.00156
Astle_et_al_2016_Eosinophil_counts ENSG00000177380.13 Esophagus_Muscularis 7.083e-05
Astle_et_al_2016_Eosinophil_counts ENSG00000104894.11 Whole_Blood 0.004109
Astle_et_al_2016_Eosinophil_counts ENSG00000268686.1 Kidney_Cortex 0.0003296
Astle_et_al_2016_Eosinophil_counts ENSG00000104805.15 Heart_Left_Ventricle 0.0008357
Astle_et_al_2016_Eosinophil_counts ENSG00000267898.1 Brain_Caudate_basal_ganglia 5.874e-11
Astle_et_al_2016_Eosinophil_counts ENSG00000074219.13 Heart_Left_Ventricle 0.002281
Astle_et_al_2016_Eosinophil_counts ENSG00000087086.14 Artery_Aorta 1.016e-08
Astle_et_al_2016_Eosinophil_counts ENSG00000183207.13 Pituitary 0.0001386
Astle_et_al_2016_Eosinophil_counts ENSG00000063127.15 Cells_Cultured_fibroblasts 0.00152
Astle_et_al_2016_Eosinophil_counts ENSG00000104901.6 Heart_Left_Ventricle 0.001652
Astle_et_al_2016_Eosinophil_counts ENSG00000161609.9 Nerve_Tibial 0.001028
Astle_et_al_2016_Eosinophil_counts ENSG00000104960.15 Testis 0.003326
Astle_et_al_2016_Eosinophil_counts ENSG00000268849.5 Thyroid 1.892e-05
Astle_et_al_2016_Eosinophil_counts ENSG00000105501.12 Muscle_Skeletal 2.948e-06
Astle_et_al_2016_Eosinophil_counts ENSG00000268316.1 Adipose_Subcutaneous 2.635e-05
Astle_et_al_2016_Eosinophil_counts ENSG00000187474.4 Heart_Atrial_Appendage 7.991e-06
Astle_et_al_2016_Eosinophil_counts ENSG00000198482.11 Skin_Sun_Exposed 0.00274
Astle_et_al_2016_Eosinophil_counts ENSG00000243469.1 Spleen 0.004236
Astle_et_al_2016_Eosinophil_counts ENSG00000123870.10 Small_Intestine_Terminal_Ileum 0.001561
Astle_et_al_2016_Eosinophil_counts ENSG00000182986.12 Cells_EBV-transformed_lymphocytes 0.004285
Astle_et_al_2016_Eosinophil_counts ENSG00000167562.12 Adipose_Visceral_Omentum 0.002086
Astle_et_al_2016_Eosinophil_counts ENSG00000269349.1 Testis 0.002869
Astle_et_al_2016_Eosinophil_counts ENSG00000268225.2 Brain_Cerebellar_Hemisphere 0.000624
Astle_et_al_2016_Eosinophil_counts ENSG00000119574.12 Brain_Hypothalamus 0.003016
Astle_et_al_2016_Eosinophil_counts ENSG00000130724.8 Brain_Cerebellar_Hemisphere 0.00132
Astle_et_al_2016_Eosinophil_counts ENSG00000130725.7 Whole_Blood 0.0004757
Astle_et_al_2016_Eosinophil_counts ENSG00000099326.8 Muscle_Skeletal 0.001661
Astle_et_al_2016_Eosinophil_counts ENSG00000269600.1 Testis 0.001766
Astle_et_al_2016_Eosinophil_counts ENSG00000083845.8 Small_Intestine_Terminal_Ileum 0.003059
Astle_et_al_2016_Eosinophil_counts ENSG00000269855.2 Esophagus_Mucosa 0.004336
Astle_et_al_2016_Eosinophil_counts ENSG00000267858.5 Muscle_Skeletal 0.002515
Astle_et_al_2016_Eosinophil_counts ENSG00000125826.20 Lung 0.0009398
Astle_et_al_2016_Eosinophil_counts ENSG00000125900.12 Testis 0.003753
Astle_et_al_2016_Eosinophil_counts ENSG00000101307.15 Brain_Spinal_cord_cervical_c-1 0.001061
Astle_et_al_2016_Eosinophil_counts ENSG00000125877.12 Whole_Blood 0.001721
Astle_et_al_2016_Eosinophil_counts ENSG00000125868.15 Whole_Blood 6.62e-07
Astle_et_al_2016_Eosinophil_counts ENSG00000125888.14 Thyroid 0.0001318
Astle_et_al_2016_Eosinophil_counts ENSG00000233625.1 Spleen 0.001293
Astle_et_al_2016_Eosinophil_counts ENSG00000197586.12 Lung 0.001812
Astle_et_al_2016_Eosinophil_counts ENSG00000227379.2 Brain_Cerebellum 0.001825
Astle_et_al_2016_Eosinophil_counts ENSG00000231081.1 Colon_Sigmoid 4.122e-05
Astle_et_al_2016_Eosinophil_counts ENSG00000125804.13 Brain_Substantia_nigra 0.0004153
Astle_et_al_2016_Eosinophil_counts ENSG00000175170.14 Brain_Substantia_nigra 0.0006427
Astle_et_al_2016_Eosinophil_counts ENSG00000226465.1 Skin_Not_Sun_Exposed 5.397e-05
Astle_et_al_2016_Eosinophil_counts ENSG00000244462.7 Cells_Cultured_fibroblasts 0.0004378
Astle_et_al_2016_Eosinophil_counts ENSG00000149639.14 Thyroid 0.001473
Astle_et_al_2016_Eosinophil_counts ENSG00000132793.11 Stomach 0.0009889
Astle_et_al_2016_Eosinophil_counts ENSG00000124251.10 Cells_Cultured_fibroblasts 0.000376
Astle_et_al_2016_Eosinophil_counts ENSG00000124145.6 Colon_Sigmoid 0.003833
Astle_et_al_2016_Eosinophil_counts ENSG00000204070.9 Testis 0.0009369
Astle_et_al_2016_Eosinophil_counts ENSG00000275894.1 Muscle_Skeletal 0.003622
Astle_et_al_2016_Eosinophil_counts ENSG00000232880.1 Brain_Spinal_cord_cervical_c-1 9.833e-05
Astle_et_al_2016_Eosinophil_counts ENSG00000124126.13 Cells_Cultured_fibroblasts 0.003465
Astle_et_al_2016_Eosinophil_counts ENSG00000124228.14 Testis 0.001842
Astle_et_al_2016_Eosinophil_counts ENSG00000124201.14 Testis 0.00346
Astle_et_al_2016_Eosinophil_counts ENSG00000177410.12 Skin_Not_Sun_Exposed 0.00313
Astle_et_al_2016_Eosinophil_counts ENSG00000124198.8 Testis 0.0009283
Astle_et_al_2016_Eosinophil_counts ENSG00000222365.1 Lung 0.0006568
Astle_et_al_2016_Eosinophil_counts ENSG00000233077.1 Lung 0.0001544
Astle_et_al_2016_Eosinophil_counts ENSG00000196396.9 Brain_Nucleus_accumbens_basal_ganglia 5.235e-06
Astle_et_al_2016_Eosinophil_counts ENSG00000203999.8 Brain_Cortex 0.003925
Astle_et_al_2016_Eosinophil_counts ENSG00000020256.19 Nerve_Tibial 0.002499
Astle_et_al_2016_Eosinophil_counts ENSG00000124253.10 Adipose_Subcutaneous 0.0004885
Astle_et_al_2016_Eosinophil_counts ENSG00000197457.9 Artery_Aorta 0.002763
Astle_et_al_2016_Eosinophil_counts ENSG00000203896.9 Adrenal_Gland 5.835e-05
Astle_et_al_2016_Eosinophil_counts ENSG00000130589.16 Lung 0.001722
Astle_et_al_2016_Eosinophil_counts ENSG00000243509.4 Cells_Cultured_fibroblasts 0.000251
Astle_et_al_2016_Eosinophil_counts ENSG00000274501.1 Esophagus_Muscularis 6.423e-05
Astle_et_al_2016_Eosinophil_counts ENSG00000197114.11 Pituitary 5.811e-05
Astle_et_al_2016_Eosinophil_counts ENSG00000171700.13 Skin_Sun_Exposed 0.001183
Astle_et_al_2016_Eosinophil_counts ENSG00000232442.1 Cells_Cultured_fibroblasts 0.001223
Astle_et_al_2016_Eosinophil_counts ENSG00000101246.19 Esophagus_Gastroesophageal_Junction 0.002318
Astle_et_al_2016_Eosinophil_counts ENSG00000125520.13 Lung 0.0001476
Astle_et_al_2016_Eosinophil_counts ENSG00000125510.15 Ovary 0.001954
Astle_et_al_2016_Eosinophil_counts ENSG00000171695.10 Brain_Putamen_basal_ganglia 0.001898
Astle_et_al_2016_Eosinophil_counts ENSG00000205927.4 Whole_Blood 1.251e-12
Astle_et_al_2016_Eosinophil_counts ENSG00000184221.12 Adipose_Visceral_Omentum 1.157e-10
Astle_et_al_2016_Eosinophil_counts ENSG00000232539.1 Testis 2.603e-09
Astle_et_al_2016_Eosinophil_counts ENSG00000157540.19 Brain_Nucleus_accumbens_basal_ganglia 5.886e-08
Astle_et_al_2016_Eosinophil_counts ENSG00000273210.1 Brain_Nucleus_accumbens_basal_ganglia 7.172e-08
Astle_et_al_2016_Eosinophil_counts ENSG00000157554.18 Esophagus_Mucosa 0.002271
Astle_et_al_2016_Eosinophil_counts ENSG00000205622.9 Muscle_Skeletal 0.003637
Astle_et_al_2016_Eosinophil_counts ENSG00000160183.13 Lung 0.001924
Astle_et_al_2016_Eosinophil_counts ENSG00000160208.12 Cells_Cultured_fibroblasts 0.0002273
Astle_et_al_2016_Eosinophil_counts ENSG00000160207.8 Muscle_Skeletal 9.825e-05
Astle_et_al_2016_Eosinophil_counts ENSG00000160223.16 Colon_Sigmoid 0.00208
Astle_et_al_2016_Eosinophil_counts ENSG00000131100.12 Nerve_Tibial 0.002248
Astle_et_al_2016_Eosinophil_counts ENSG00000177663.13 Esophagus_Muscularis 0.0001942
Astle_et_al_2016_Eosinophil_counts ENSG00000015475.18 Esophagus_Muscularis 0.001141
Astle_et_al_2016_Eosinophil_counts ENSG00000099968.17 Breast_Mammary_Tissue 0.001039
Astle_et_al_2016_Eosinophil_counts ENSG00000099889.13 Artery_Coronary 0.001287
Astle_et_al_2016_Eosinophil_counts ENSG00000230712.2 Adipose_Subcutaneous 1.684e-06
Astle_et_al_2016_Eosinophil_counts ENSG00000099991.17 Pituitary 0.002773
Astle_et_al_2016_Eosinophil_counts ENSG00000128262.8 Uterus 3.004e-08
Astle_et_al_2016_Eosinophil_counts ENSG00000099998.17 Spleen 3.248e-05
Astle_et_al_2016_Eosinophil_counts ENSG00000128271.21 Adipose_Subcutaneous 7.121e-06
Astle_et_al_2016_Eosinophil_counts ENSG00000272787.1 Muscle_Skeletal 0.004163
Astle_et_al_2016_Eosinophil_counts ENSG00000099974.7 Brain_Substantia_nigra 0.002672
Astle_et_al_2016_Eosinophil_counts ENSG00000100024.14 Brain_Nucleus_accumbens_basal_ganglia 9.298e-06
Astle_et_al_2016_Eosinophil_counts ENSG00000240972.1 Brain_Spinal_cord_cervical_c-1 0.002324
Astle_et_al_2016_Eosinophil_counts ENSG00000100028.11 Muscle_Skeletal 0.001017
Astle_et_al_2016_Eosinophil_counts ENSG00000218537.1 Spleen 0.002892
Astle_et_al_2016_Eosinophil_counts ENSG00000100014.19 Testis 0.0001207
Astle_et_al_2016_Eosinophil_counts ENSG00000273295.1 Testis 0.00206
Astle_et_al_2016_Eosinophil_counts ENSG00000225282.1 Adrenal_Gland 0.002023
Astle_et_al_2016_Eosinophil_counts ENSG00000178803.10 Artery_Tibial 0.0002631
Astle_et_al_2016_Eosinophil_counts ENSG00000228923.1 Whole_Blood 1.126e-05
Astle_et_al_2016_Eosinophil_counts ENSG00000225098.1 Cells_Cultured_fibroblasts 0.0001479
Astle_et_al_2016_Eosinophil_counts ENSG00000169184.5 Brain_Cerebellum 0.001853
Astle_et_al_2016_Eosinophil_counts ENSG00000235573.2 Heart_Left_Ventricle 0.0001086
Astle_et_al_2016_Eosinophil_counts ENSG00000228839.5 Kidney_Cortex 0.0001614
Astle_et_al_2016_Eosinophil_counts ENSG00000185133.13 Brain_Nucleus_accumbens_basal_ganglia 1.155e-08
Astle_et_al_2016_Eosinophil_counts ENSG00000182541.17 Skin_Sun_Exposed 4.486e-13
Astle_et_al_2016_Eosinophil_counts ENSG00000100105.17 Brain_Substantia_nigra 1.978e-11
Astle_et_al_2016_Eosinophil_counts ENSG00000237977.1 Nerve_Tibial 0.002221
Astle_et_al_2016_Eosinophil_counts ENSG00000273387.1 Testis 3.236e-11
Astle_et_al_2016_Eosinophil_counts ENSG00000198832.10 Skin_Sun_Exposed 0.0009379
Astle_et_al_2016_Eosinophil_counts ENSG00000138942.15 Lung 1.358e-07
Astle_et_al_2016_Eosinophil_counts ENSG00000185721.12 Nerve_Tibial 7.217e-07
Astle_et_al_2016_Eosinophil_counts ENSG00000100150.16 Whole_Blood 0.0001731
Astle_et_al_2016_Eosinophil_counts ENSG00000214093.3 Esophagus_Mucosa 0.001678
Astle_et_al_2016_Eosinophil_counts ENSG00000100100.12 Artery_Aorta 1.804e-12
Astle_et_al_2016_Eosinophil_counts ENSG00000100078.3 Brain_Cerebellar_Hemisphere 9.643e-07
Astle_et_al_2016_Eosinophil_counts ENSG00000198089.15 Brain_Hippocampus 7.514e-09
Astle_et_al_2016_Eosinophil_counts ENSG00000184708.17 Skin_Not_Sun_Exposed 3.842e-08
Astle_et_al_2016_Eosinophil_counts ENSG00000213888.3 Adipose_Subcutaneous 1.122e-07
Astle_et_al_2016_Eosinophil_counts ENSG00000241878.11 Brain_Hypothalamus 1.239e-06
Astle_et_al_2016_Eosinophil_counts ENSG00000100365.14 Colon_Sigmoid 2.573e-13
Astle_et_al_2016_Eosinophil_counts ENSG00000100362.12 Spleen 0.001088
Astle_et_al_2016_Eosinophil_counts ENSG00000128340.14 Artery_Coronary 0.001374
Astle_et_al_2016_Eosinophil_counts ENSG00000187045.16 Skin_Sun_Exposed 0.001467
Astle_et_al_2016_Eosinophil_counts ENSG00000261202.1 Brain_Frontal_Cortex_BA9 0.002962
Astle_et_al_2016_Eosinophil_counts ENSG00000128285.4 Colon_Sigmoid 0.000128
Astle_et_al_2016_Eosinophil_counts ENSG00000100387.8 Nerve_Tibial 7.636e-11
Astle_et_al_2016_Eosinophil_counts ENSG00000100393.12 Artery_Tibial 2.575e-08
Astle_et_al_2016_Eosinophil_counts ENSG00000231993.1 Adipose_Subcutaneous 1.585e-08
Astle_et_al_2016_Eosinophil_counts ENSG00000100399.15 Heart_Atrial_Appendage 1.524e-08
Astle_et_al_2016_Eosinophil_counts ENSG00000230769.1 Breast_Mammary_Tissue 0.0007813
Astle_et_al_2016_Eosinophil_counts ENSG00000100395.14 Cells_EBV-transformed_lymphocytes 2.243e-07
Astle_et_al_2016_Eosinophil_counts ENSG00000100380.13 Adipose_Subcutaneous 3.448e-05
Astle_et_al_2016_Eosinophil_counts ENSG00000100372.14 Spleen 9.365e-06
Astle_et_al_2016_Eosinophil_counts ENSG00000172404.4 Esophagus_Muscularis 0.002424
Astle_et_al_2016_Eosinophil_counts ENSG00000196419.12 Brain_Cerebellar_Hemisphere 5.666e-06
Astle_et_al_2016_Eosinophil_counts ENSG00000100413.16 Brain_Putamen_basal_ganglia 6.472e-08
Astle_et_al_2016_Eosinophil_counts ENSG00000100418.7 Stomach 2.706e-05
Astle_et_al_2016_Eosinophil_counts ENSG00000183864.4 Muscle_Skeletal 2.027e-08
Astle_et_al_2016_Eosinophil_counts ENSG00000100412.15 Brain_Nucleus_accumbens_basal_ganglia 1.597e-08
Astle_et_al_2016_Eosinophil_counts ENSG00000100401.19 Adrenal_Gland 2.529e-05
Astle_et_al_2016_Eosinophil_counts ENSG00000213857.3 Spleen 1.173e-06
Astle_et_al_2016_Eosinophil_counts ENSG00000100138.13 Prostate 5.748e-06
Astle_et_al_2016_Eosinophil_counts ENSG00000172346.14 Brain_Frontal_Cortex_BA9 3.01e-06
Astle_et_al_2016_Eosinophil_counts ENSG00000100403.11 Esophagus_Mucosa 1.893e-09
Astle_et_al_2016_Eosinophil_counts ENSG00000100147.13 Colon_Sigmoid 9.537e-05
Astle_et_al_2016_Eosinophil_counts ENSG00000167074.14 Adipose_Subcutaneous 1.482e-08
Astle_et_al_2016_Eosinophil_counts ENSG00000100417.11 Muscle_Skeletal 5.693e-06
Astle_et_al_2016_Eosinophil_counts ENSG00000234965.2 Brain_Cerebellum 0.00239
Astle_et_al_2016_Eosinophil_counts ENSG00000100410.7 Thyroid 1.505e-08
Astle_et_al_2016_Eosinophil_counts ENSG00000184068.2 Muscle_Skeletal 8.339e-05
Astle_et_al_2016_Eosinophil_counts ENSG00000159958.6 Cells_Cultured_fibroblasts 0.003609
Astle_et_al_2016_Eosinophil_counts ENSG00000184208.10 Heart_Atrial_Appendage 1.903e-05
Astle_et_al_2016_Eosinophil_counts ENSG00000167077.12 Testis 6.121e-06
Astle_et_al_2016_Eosinophil_counts ENSG00000100300.17 Cells_EBV-transformed_lymphocytes 0.0001961
Astle_et_al_2016_Eosinophil_counts ENSG00000205643.10 Liver 0.0002286
Astle_et_al_2016_Eosinophil_counts ENSG00000186951.16 Artery_Tibial 5.739e-05
Astle_et_al_2016_Eosinophil_counts ENSG00000100416.12 Esophagus_Muscularis 0.002113
Astle_et_al_2016_Eosinophil_counts ENSG00000075218.18 Heart_Atrial_Appendage 0.001209
Astle_et_al_2016_Eosinophil_counts ENSG00000073150.13 Thyroid 0.003204
Astle_et_al_2016_Eosinophil_counts ENSG00000273188.1 Minor_Salivary_Gland 6.954e-06
Astle_et_al_2016_Eosinophil_counts ENSG00000128159.11 Muscle_Skeletal 0.003095
Astle_et_al_2016_Eosinophil_counts ENSG00000272836.1 Artery_Coronary 0.001593
Astle_et_al_2016_Eosinophil_counts ENSG00000073169.13 Prostate 0.002247
Astle_et_al_2016_Eosinophil_counts ENSG00000170638.9 Cells_Cultured_fibroblasts 4.52e-05
Astle_et_al_2016_Granulocyte_count ENSG00000269896.2 Heart_Left_Ventricle 0.0005276
Astle_et_al_2016_Granulocyte_count ENSG00000272420.1 Cells_Cultured_fibroblasts 0.0007867
Astle_et_al_2016_Granulocyte_count ENSG00000235169.7 Heart_Left_Ventricle 0.004258
Astle_et_al_2016_Granulocyte_count ENSG00000227372.11 Brain_Spinal_cord_cervical_c-1 0.001458
Astle_et_al_2016_Granulocyte_count ENSG00000215788.9 Testis 0.003666
Astle_et_al_2016_Granulocyte_count ENSG00000097021.19 Cells_EBV-transformed_lymphocytes 0.004158
Astle_et_al_2016_Granulocyte_count ENSG00000232912.5 Artery_Aorta 2.63e-05
Astle_et_al_2016_Granulocyte_count ENSG00000142583.17 Brain_Caudate_basal_ganglia 0.001872
Astle_et_al_2016_Granulocyte_count ENSG00000142599.17 Brain_Anterior_cingulate_cortex_BA24 8.686e-06
Astle_et_al_2016_Granulocyte_count ENSG00000230679.1 Skin_Not_Sun_Exposed 0.003352
Astle_et_al_2016_Granulocyte_count ENSG00000238249.2 Whole_Blood 0.001111
Astle_et_al_2016_Granulocyte_count ENSG00000272078.1 Lung 0.0006564
Astle_et_al_2016_Granulocyte_count ENSG00000198793.12 Adipose_Subcutaneous 0.002562
Astle_et_al_2016_Granulocyte_count ENSG00000116685.15 Whole_Blood 0.003398
Astle_et_al_2016_Granulocyte_count ENSG00000116688.16 Artery_Coronary 0.0003241
Astle_et_al_2016_Granulocyte_count ENSG00000157191.19 Lung 0.004311
Astle_et_al_2016_Granulocyte_count ENSG00000053372.4 Brain_Caudate_basal_ganglia 0.0003021
Astle_et_al_2016_Granulocyte_count ENSG00000162482.4 Heart_Left_Ventricle 0.001522
Astle_et_al_2016_Granulocyte_count ENSG00000127463.13 Small_Intestine_Terminal_Ileum 0.0003845
Astle_et_al_2016_Granulocyte_count ENSG00000230424.1 Heart_Atrial_Appendage 0.002507
Astle_et_al_2016_Granulocyte_count ENSG00000070831.15 Small_Intestine_Terminal_Ileum 0.0004152
Astle_et_al_2016_Granulocyte_count ENSG00000273610.1 Pancreas 7.653e-05
Astle_et_al_2016_Granulocyte_count ENSG00000225854.2 Skin_Not_Sun_Exposed 0.001292
Astle_et_al_2016_Granulocyte_count ENSG00000175707.8 Pancreas 0.002565
Astle_et_al_2016_Granulocyte_count ENSG00000225891.1 Testis 0.000576
Astle_et_al_2016_Granulocyte_count ENSG00000253368.3 Thyroid 0.001088
Astle_et_al_2016_Granulocyte_count ENSG00000142733.14 Whole_Blood 3.74e-06
Astle_et_al_2016_Granulocyte_count ENSG00000175793.11 Artery_Tibial 4.968e-05
Astle_et_al_2016_Granulocyte_count ENSG00000090273.13 Cells_Cultured_fibroblasts 0.000438
Astle_et_al_2016_Granulocyte_count ENSG00000142751.14 Artery_Tibial 0.001175
Astle_et_al_2016_Granulocyte_count ENSG00000204160.11 Esophagus_Mucosa 7.817e-05
Astle_et_al_2016_Granulocyte_count ENSG00000142765.17 Whole_Blood 6.086e-07
Astle_et_al_2016_Granulocyte_count ENSG00000130775.15 Cells_EBV-transformed_lymphocytes 1.724e-05
Astle_et_al_2016_Granulocyte_count ENSG00000162511.7 Whole_Blood 7.97e-09
Astle_et_al_2016_Granulocyte_count ENSG00000186056.9 Heart_Left_Ventricle 0.002314
Astle_et_al_2016_Granulocyte_count ENSG00000162510.5 Whole_Blood 0.003153
Astle_et_al_2016_Granulocyte_count ENSG00000146463.11 Muscle_Skeletal 0.003921
Astle_et_al_2016_Granulocyte_count ENSG00000214193.10 Testis 0.002291
Astle_et_al_2016_Granulocyte_count ENSG00000116885.18 Muscle_Skeletal 1.496e-08
Astle_et_al_2016_Granulocyte_count ENSG00000116898.11 Thyroid 1.776e-15
Astle_et_al_2016_Granulocyte_count ENSG00000181817.5 Heart_Atrial_Appendage 2.926e-06
Astle_et_al_2016_Granulocyte_count ENSG00000119535.17 Whole_Blood 1.599e-17
Astle_et_al_2016_Granulocyte_count ENSG00000233621.1 Nerve_Tibial 0.0002279
Astle_et_al_2016_Granulocyte_count ENSG00000168653.10 Breast_Mammary_Tissue 0.0008556
Astle_et_al_2016_Granulocyte_count ENSG00000127124.14 Cells_Cultured_fibroblasts 6.702e-07
Astle_et_al_2016_Granulocyte_count ENSG00000117394.20 Cells_Cultured_fibroblasts 4.597e-07
Astle_et_al_2016_Granulocyte_count ENSG00000159479.16 Uterus 0.002607
Astle_et_al_2016_Granulocyte_count ENSG00000227533.5 Spleen 3.171e-06
Astle_et_al_2016_Granulocyte_count ENSG00000070759.16 Nerve_Tibial 2.416e-05
Astle_et_al_2016_Granulocyte_count ENSG00000132763.14 Artery_Coronary 6.956e-05
Astle_et_al_2016_Granulocyte_count ENSG00000117450.13 Brain_Amygdala 0.0001515
Astle_et_al_2016_Granulocyte_count ENSG00000132781.17 Brain_Hypothalamus 0.002488
Astle_et_al_2016_Granulocyte_count ENSG00000159596.6 Nerve_Tibial 1.923e-09
Astle_et_al_2016_Granulocyte_count ENSG00000234329.1 Pancreas 6.141e-06
Astle_et_al_2016_Granulocyte_count ENSG00000230896.1 Adipose_Subcutaneous 4.66e-08
Astle_et_al_2016_Granulocyte_count ENSG00000281912.1 Skin_Not_Sun_Exposed 0.000161
Astle_et_al_2016_Granulocyte_count ENSG00000159588.14 Artery_Aorta 2.069e-06
Astle_et_al_2016_Granulocyte_count ENSG00000197429.10 Thyroid 3.041e-06
Astle_et_al_2016_Granulocyte_count ENSG00000117448.13 Adipose_Visceral_Omentum 9.12e-07
Astle_et_al_2016_Granulocyte_count ENSG00000086015.20 Ovary 3.828e-11
Astle_et_al_2016_Granulocyte_count ENSG00000132780.16 Whole_Blood 6.019e-07
Astle_et_al_2016_Granulocyte_count ENSG00000085999.11 Brain_Hypothalamus 0.0009725
Astle_et_al_2016_Granulocyte_count ENSG00000159592.10 Thyroid 7.512e-07
Astle_et_al_2016_Granulocyte_count ENSG00000280670.2 Heart_Atrial_Appendage 2.431e-05
Astle_et_al_2016_Granulocyte_count ENSG00000117472.9 Adipose_Subcutaneous 2.242e-09
Astle_et_al_2016_Granulocyte_count ENSG00000117461.14 Cells_Cultured_fibroblasts 2.586e-09
Astle_et_al_2016_Granulocyte_count ENSG00000226957.1 Muscle_Skeletal 1.893e-12
Astle_et_al_2016_Granulocyte_count ENSG00000227857.2 Testis 0.0002282
Astle_et_al_2016_Granulocyte_count ENSG00000157216.15 Heart_Left_Ventricle 0.000382
Astle_et_al_2016_Granulocyte_count ENSG00000260971.3 Adrenal_Gland 1.671e-05
Astle_et_al_2016_Granulocyte_count ENSG00000229871.1 Esophagus_Muscularis 0.003607
Astle_et_al_2016_Granulocyte_count ENSG00000162437.14 Spleen 0.002245
Astle_et_al_2016_Granulocyte_count ENSG00000116678.19 Brain_Spinal_cord_cervical_c-1 1.11e-16
Astle_et_al_2016_Granulocyte_count ENSG00000162433.14 Prostate 0.003
Astle_et_al_2016_Granulocyte_count ENSG00000224570.1 Lung 2.22e-16
Astle_et_al_2016_Granulocyte_count ENSG00000213625.8 Pancreas 4.539e-10
Astle_et_al_2016_Granulocyte_count ENSG00000237852.1 Lung 1.11e-16
Astle_et_al_2016_Granulocyte_count ENSG00000184588.17 Pancreas 1.877e-06
Astle_et_al_2016_Granulocyte_count ENSG00000118473.21 Nerve_Tibial 0.001634
Astle_et_al_2016_Granulocyte_count ENSG00000116717.11 Esophagus_Mucosa 0.0009213
Astle_et_al_2016_Granulocyte_count ENSG00000132485.13 Cells_Cultured_fibroblasts 0.004108
Astle_et_al_2016_Granulocyte_count ENSG00000184005.10 Whole_Blood 0.001867
Astle_et_al_2016_Granulocyte_count ENSG00000122484.8 Thyroid 0.0008924
Astle_et_al_2016_Granulocyte_count ENSG00000162676.11 Pituitary 2.106e-05
Astle_et_al_2016_Granulocyte_count ENSG00000203910.8 Brain_Cerebellum 0.001946
Astle_et_al_2016_Granulocyte_count ENSG00000067208.14 Esophagus_Muscularis 3.625e-05
Astle_et_al_2016_Granulocyte_count ENSG00000229052.2 Thyroid 0.0002376
Astle_et_al_2016_Granulocyte_count ENSG00000229992.1 Nerve_Tibial 0.0007181
Astle_et_al_2016_Granulocyte_count ENSG00000207523.1 Esophagus_Muscularis 4.16e-05
Astle_et_al_2016_Granulocyte_count ENSG00000228971.2 Esophagus_Muscularis 0.001906
Astle_et_al_2016_Granulocyte_count ENSG00000079335.18 Spleen 0.003182
Astle_et_al_2016_Granulocyte_count ENSG00000280186.1 Adrenal_Gland 2.931e-10
Astle_et_al_2016_Granulocyte_count ENSG00000085491.15 Thyroid 2.801e-11
Astle_et_al_2016_Granulocyte_count ENSG00000196427.13 Testis 1.783e-06
Astle_et_al_2016_Granulocyte_count ENSG00000226822.2 Skin_Not_Sun_Exposed 0.002531
Astle_et_al_2016_Granulocyte_count ENSG00000121957.12 Artery_Aorta 0.00128
Astle_et_al_2016_Granulocyte_count ENSG00000186086.18 Testis 3.126e-09
Astle_et_al_2016_Granulocyte_count ENSG00000203897.3 Testis 0.0004679
Astle_et_al_2016_Granulocyte_count ENSG00000085433.15 Nerve_Tibial 0.0004901
Astle_et_al_2016_Granulocyte_count ENSG00000184371.13 Muscle_Skeletal 0.0008999
Astle_et_al_2016_Granulocyte_count ENSG00000224965.1 Spleen 0.001648
Astle_et_al_2016_Granulocyte_count ENSG00000168710.17 Artery_Tibial 0.002441
Astle_et_al_2016_Granulocyte_count ENSG00000162775.14 Muscle_Skeletal 0.002042
Astle_et_al_2016_Granulocyte_count ENSG00000224699.8 Brain_Nucleus_accumbens_basal_ganglia 0.002143
Astle_et_al_2016_Granulocyte_count ENSG00000134255.13 Liver 7.468e-06
Astle_et_al_2016_Granulocyte_count ENSG00000064886.13 Esophagus_Gastroesophageal_Junction 0.002636
Astle_et_al_2016_Granulocyte_count ENSG00000156171.14 Spleen 7.055e-05
Astle_et_al_2016_Granulocyte_count ENSG00000231346.5 Artery_Aorta 0.00258
Astle_et_al_2016_Granulocyte_count ENSG00000007341.18 Testis 0.003035
Astle_et_al_2016_Granulocyte_count ENSG00000273483.1 Esophagus_Muscularis 0.003574
Astle_et_al_2016_Granulocyte_count ENSG00000116489.12 Adipose_Subcutaneous 0.002001
Astle_et_al_2016_Granulocyte_count ENSG00000225075.1 Thyroid 0.001677
Astle_et_al_2016_Granulocyte_count ENSG00000226167.1 Cells_Cultured_fibroblasts 0.001031
Astle_et_al_2016_Granulocyte_count ENSG00000118655.4 Artery_Coronary 3.236e-05
Astle_et_al_2016_Granulocyte_count ENSG00000081026.18 Heart_Atrial_Appendage 0.00377
Astle_et_al_2016_Granulocyte_count ENSG00000081019.13 Brain_Hypothalamus 8.061e-05
Astle_et_al_2016_Granulocyte_count ENSG00000116793.15 Lung 6.36e-06
Astle_et_al_2016_Granulocyte_count ENSG00000188761.11 Testis 0.0002887
Astle_et_al_2016_Granulocyte_count ENSG00000134242.15 Brain_Cerebellum 2.445e-05
Astle_et_al_2016_Granulocyte_count ENSG00000235527.6 Brain_Cerebellar_Hemisphere 0.002871
Astle_et_al_2016_Granulocyte_count ENSG00000231128.5 Testis 0.0001369
Astle_et_al_2016_Granulocyte_count ENSG00000134262.12 Adrenal_Gland 0.0003916
Astle_et_al_2016_Granulocyte_count ENSG00000197323.11 Cells_Cultured_fibroblasts 0.001481
Astle_et_al_2016_Granulocyte_count ENSG00000134256.12 Spleen 6.665e-05
Astle_et_al_2016_Granulocyte_count ENSG00000234283.1 Brain_Anterior_cingulate_cortex_BA24 0.003834
Astle_et_al_2016_Granulocyte_count ENSG00000271383.6 Adrenal_Gland 0.000632
Astle_et_al_2016_Granulocyte_count ENSG00000277147.4 Muscle_Skeletal 0.003684
Astle_et_al_2016_Granulocyte_count ENSG00000150337.13 Adipose_Subcutaneous 0.003056
Astle_et_al_2016_Granulocyte_count ENSG00000206828.1 Cells_Cultured_fibroblasts 0.001346
Astle_et_al_2016_Granulocyte_count ENSG00000203814.6 Esophagus_Muscularis 0.002672
Astle_et_al_2016_Granulocyte_count ENSG00000233030.2 Pancreas 0.001224
Astle_et_al_2016_Granulocyte_count ENSG00000270882.2 Artery_Aorta 0.0004348
Astle_et_al_2016_Granulocyte_count ENSG00000178096.8 Artery_Tibial 0.0007132
Astle_et_al_2016_Granulocyte_count ENSG00000223945.2 Brain_Nucleus_accumbens_basal_ganglia 0.001711
Astle_et_al_2016_Granulocyte_count ENSG00000159164.9 Ovary 0.0002032
Astle_et_al_2016_Granulocyte_count ENSG00000143368.9 Colon_Transverse 0.0002507
Astle_et_al_2016_Granulocyte_count ENSG00000023902.13 Lung 0.001933
Astle_et_al_2016_Granulocyte_count ENSG00000184678.10 Brain_Anterior_cingulate_cortex_BA24 0.000318
Astle_et_al_2016_Granulocyte_count ENSG00000264522.5 Whole_Blood 0.003935
Astle_et_al_2016_Granulocyte_count ENSG00000275557.1 Brain_Putamen_basal_ganglia 0.002307
Astle_et_al_2016_Granulocyte_count ENSG00000136631.12 Whole_Blood 0.000277
Astle_et_al_2016_Granulocyte_count ENSG00000143374.16 Pancreas 0.004013
Astle_et_al_2016_Granulocyte_count ENSG00000266472.5 Testis 0.0007728
Astle_et_al_2016_Granulocyte_count ENSG00000163125.15 Cells_Cultured_fibroblasts 0.00377
Astle_et_al_2016_Granulocyte_count ENSG00000228126.1 Esophagus_Mucosa 0.001281
Astle_et_al_2016_Granulocyte_count ENSG00000237781.3 Colon_Sigmoid 0.000476
Astle_et_al_2016_Granulocyte_count ENSG00000143369.14 Heart_Atrial_Appendage 0.001244
Astle_et_al_2016_Granulocyte_count ENSG00000143382.14 Skin_Not_Sun_Exposed 0.0002351
Astle_et_al_2016_Granulocyte_count ENSG00000163221.8 Lung 1.596e-05
Astle_et_al_2016_Granulocyte_count ENSG00000143546.9 Whole_Blood 2.624e-05
Astle_et_al_2016_Granulocyte_count ENSG00000163220.10 Whole_Blood 0.0001216
Astle_et_al_2016_Granulocyte_count ENSG00000160789.19 Whole_Blood 0.00269
Astle_et_al_2016_Granulocyte_count ENSG00000225670.4 Spleen 2.267e-10
Astle_et_al_2016_Granulocyte_count ENSG00000213088.9 Whole_Blood 2.66e-12
Astle_et_al_2016_Granulocyte_count ENSG00000163568.14 Muscle_Skeletal 0.0001663
Astle_et_al_2016_Granulocyte_count ENSG00000233473.2 Breast_Mammary_Tissue 0.0007496
Astle_et_al_2016_Granulocyte_count ENSG00000158731.2 Pancreas 6.752e-08
Astle_et_al_2016_Granulocyte_count ENSG00000143222.11 Whole_Blood 0.001641
Astle_et_al_2016_Granulocyte_count ENSG00000143258.15 Cells_Cultured_fibroblasts 0.001716
Astle_et_al_2016_Granulocyte_count ENSG00000158796.16 Cells_Cultured_fibroblasts 0.002652
Astle_et_al_2016_Granulocyte_count ENSG00000158869.10 Adipose_Subcutaneous 1.083e-07
Astle_et_al_2016_Granulocyte_count ENSG00000143226.13 Prostate 1.264e-09
Astle_et_al_2016_Granulocyte_count ENSG00000158859.9 Cells_Cultured_fibroblasts 1.345e-06
Astle_et_al_2016_Granulocyte_count ENSG00000173110.7 Skin_Not_Sun_Exposed 3.9e-05
Astle_et_al_2016_Granulocyte_count ENSG00000158850.14 Cells_Cultured_fibroblasts 1.043e-05
Astle_et_al_2016_Granulocyte_count ENSG00000158864.12 Breast_Mammary_Tissue 0.00144
Astle_et_al_2016_Granulocyte_count ENSG00000132185.16 Brain_Amygdala 2.691e-05
Astle_et_al_2016_Granulocyte_count ENSG00000072694.20 Kidney_Cortex 1.114e-08
Astle_et_al_2016_Granulocyte_count ENSG00000158882.14 Lung 1.138e-05
Astle_et_al_2016_Granulocyte_count ENSG00000143257.11 Heart_Atrial_Appendage 0.003501
Astle_et_al_2016_Granulocyte_count ENSG00000213075.7 Whole_Blood 9.711e-10
Astle_et_al_2016_Granulocyte_count ENSG00000081721.11 Thyroid 0.0002494
Astle_et_al_2016_Granulocyte_count ENSG00000283317.1 Vagina 0.003141
Astle_et_al_2016_Granulocyte_count ENSG00000162746.14 Skin_Sun_Exposed 0.002314
Astle_et_al_2016_Granulocyte_count ENSG00000234211.2 Whole_Blood 1.742e-07
Astle_et_al_2016_Granulocyte_count ENSG00000225217.1 Nerve_Tibial 1.994e-08
Astle_et_al_2016_Granulocyte_count ENSG00000244682.7 Brain_Nucleus_accumbens_basal_ganglia 2.666e-08
Astle_et_al_2016_Granulocyte_count ENSG00000283360.1 Testis 2.157e-05
Astle_et_al_2016_Granulocyte_count ENSG00000185630.18 Skin_Sun_Exposed 0.002602
Astle_et_al_2016_Granulocyte_count ENSG00000143171.12 Muscle_Skeletal 0.0007814
Astle_et_al_2016_Granulocyte_count ENSG00000143195.12 Esophagus_Gastroesophageal_Junction 0.0002352
Astle_et_al_2016_Granulocyte_count ENSG00000152382.5 Muscle_Skeletal 6.342e-06
Astle_et_al_2016_Granulocyte_count ENSG00000143157.11 Lung 5.842e-05
Astle_et_al_2016_Granulocyte_count ENSG00000143194.12 Testis 0.003859
Astle_et_al_2016_Granulocyte_count ENSG00000198821.10 Lung 0.002411
Astle_et_al_2016_Granulocyte_count ENSG00000241666.2 Nerve_Tibial 0.0006037
Astle_et_al_2016_Granulocyte_count ENSG00000198771.10 Lung 0.000856
Astle_et_al_2016_Granulocyte_count ENSG00000188404.8 Whole_Blood 0.003094
Astle_et_al_2016_Granulocyte_count ENSG00000117601.13 Prostate 0.0009358
Astle_et_al_2016_Granulocyte_count ENSG00000135870.11 Esophagus_Muscularis 0.000914
Astle_et_al_2016_Granulocyte_count ENSG00000183831.6 Brain_Nucleus_accumbens_basal_ganglia 0.0003745
Astle_et_al_2016_Granulocyte_count ENSG00000162753.11 Brain_Caudate_basal_ganglia 0.0002438
Astle_et_al_2016_Granulocyte_count ENSG00000152061.23 Brain_Cerebellar_Hemisphere 0.003245
Astle_et_al_2016_Granulocyte_count ENSG00000135835.11 Lung 0.00257
Astle_et_al_2016_Granulocyte_count ENSG00000279838.1 Esophagus_Muscularis 0.0008933
Astle_et_al_2016_Granulocyte_count ENSG00000121481.10 Cells_Cultured_fibroblasts 0.0007963
Astle_et_al_2016_Granulocyte_count ENSG00000238061.2 Skin_Not_Sun_Exposed 0.002439
Astle_et_al_2016_Granulocyte_count ENSG00000073756.11 Artery_Tibial 0.0004516
Astle_et_al_2016_Granulocyte_count ENSG00000233196.2 Artery_Coronary 0.001669
Astle_et_al_2016_Granulocyte_count ENSG00000228238.1 Muscle_Skeletal 0.0008867
Astle_et_al_2016_Granulocyte_count ENSG00000273198.1 Brain_Hippocampus 0.0003583
Astle_et_al_2016_Granulocyte_count ENSG00000273129.1 Artery_Tibial 0.0002327
Astle_et_al_2016_Granulocyte_count ENSG00000134376.15 Testis 1.612e-06
Astle_et_al_2016_Granulocyte_count ENSG00000230623.4 Artery_Aorta 0.002924
Astle_et_al_2016_Granulocyte_count ENSG00000122180.4 Brain_Cerebellum 0.001983
Astle_et_al_2016_Granulocyte_count ENSG00000162892.15 Cells_EBV-transformed_lymphocytes 0.004218
Astle_et_al_2016_Granulocyte_count ENSG00000117335.19 Esophagus_Gastroesophageal_Junction 8.922e-07
Astle_et_al_2016_Granulocyte_count ENSG00000234219.1 Artery_Aorta 0.002329
Astle_et_al_2016_Granulocyte_count ENSG00000203709.11 Artery_Tibial 4.169e-05
Astle_et_al_2016_Granulocyte_count ENSG00000238078.1 Esophagus_Gastroesophageal_Junction 0.0005045
Astle_et_al_2016_Granulocyte_count ENSG00000136630.12 Brain_Cerebellar_Hemisphere 0.004278
Astle_et_al_2016_Granulocyte_count ENSG00000186205.12 Colon_Transverse 0.0001853
Astle_et_al_2016_Granulocyte_count ENSG00000272823.1 Esophagus_Mucosa 0.0004582
Astle_et_al_2016_Granulocyte_count ENSG00000257551.1 Lung 0.003724
Astle_et_al_2016_Granulocyte_count ENSG00000143756.11 Nerve_Tibial 2.485e-05
Astle_et_al_2016_Granulocyte_count ENSG00000143771.11 Lung 1.555e-09
Astle_et_al_2016_Granulocyte_count ENSG00000143748.17 Spleen 3.868e-05
Astle_et_al_2016_Granulocyte_count ENSG00000143753.12 Muscle_Skeletal 0.002965
Astle_et_al_2016_Granulocyte_count ENSG00000232628.5 Brain_Amygdala 0.0003858
Astle_et_al_2016_Granulocyte_count ENSG00000143786.7 Whole_Blood 8.334e-07
Astle_et_al_2016_Granulocyte_count ENSG00000236773.1 Adipose_Subcutaneous 0.0007487
Astle_et_al_2016_Granulocyte_count ENSG00000162923.14 Colon_Sigmoid 2.783e-08
Astle_et_al_2016_Granulocyte_count ENSG00000233384.2 Cells_Cultured_fibroblasts 3.346e-05
Astle_et_al_2016_Granulocyte_count ENSG00000143811.18 Ovary 0.004324
Astle_et_al_2016_Granulocyte_count ENSG00000243709.1 Esophagus_Muscularis 0.001771
Astle_et_al_2016_Granulocyte_count ENSG00000143801.16 Whole_Blood 2.513e-10
Astle_et_al_2016_Granulocyte_count ENSG00000163050.16 Spleen 4.029e-11
Astle_et_al_2016_Granulocyte_count ENSG00000143776.18 Esophagus_Muscularis 0.0007671
Astle_et_al_2016_Granulocyte_count ENSG00000181450.17 Lung 4.315e-05
Astle_et_al_2016_Granulocyte_count ENSG00000272362.1 Esophagus_Mucosa 0.0003631
Astle_et_al_2016_Granulocyte_count ENSG00000228044.2 Skin_Sun_Exposed 0.0001633
Astle_et_al_2016_Granulocyte_count ENSG00000143669.13 Muscle_Skeletal 1.099e-14
Astle_et_al_2016_Granulocyte_count ENSG00000235674.2 Skin_Not_Sun_Exposed 6.202e-09
Astle_et_al_2016_Granulocyte_count ENSG00000229291.1 Nerve_Tibial 0.002221
Astle_et_al_2016_Granulocyte_count ENSG00000169224.12 Brain_Hypothalamus 0.0009842
Astle_et_al_2016_Granulocyte_count ENSG00000162711.16 Colon_Transverse 6.439e-15
Astle_et_al_2016_Granulocyte_count ENSG00000177535.7 Whole_Blood 0.001203
Astle_et_al_2016_Granulocyte_count ENSG00000162722.8 Testis 0.002066
Astle_et_al_2016_Granulocyte_count ENSG00000162714.12 Muscle_Skeletal 0.001928
Astle_et_al_2016_Granulocyte_count ENSG00000238243.3 Minor_Salivary_Gland 0.001395
Astle_et_al_2016_Granulocyte_count ENSG00000227135.1 Nerve_Tibial 0.0004555
Astle_et_al_2016_Granulocyte_count ENSG00000196242.7 Testis 0.004307
Astle_et_al_2016_Granulocyte_count ENSG00000177212.3 Thyroid 0.001736
Astle_et_al_2016_Granulocyte_count ENSG00000279663.2 Brain_Cerebellar_Hemisphere 0.003769
Astle_et_al_2016_Granulocyte_count ENSG00000283031.1 Artery_Aorta 7.423e-08
Astle_et_al_2016_Granulocyte_count ENSG00000119782.13 Stomach 7.263e-05
Astle_et_al_2016_Granulocyte_count ENSG00000198399.14 Brain_Cerebellum 8.081e-07
Astle_et_al_2016_Granulocyte_count ENSG00000119778.14 Breast_Mammary_Tissue 2.744e-06
Astle_et_al_2016_Granulocyte_count ENSG00000115129.13 Liver 2.891e-06
Astle_et_al_2016_Granulocyte_count ENSG00000115128.6 Colon_Transverse 2.065e-06
Astle_et_al_2016_Granulocyte_count ENSG00000176732.6 Kidney_Cortex 8.314e-05
Astle_et_al_2016_Granulocyte_count ENSG00000223754.1 Adipose_Visceral_Omentum 1.132e-07
Astle_et_al_2016_Granulocyte_count ENSG00000173960.13 Breast_Mammary_Tissue 3.873e-05
Astle_et_al_2016_Granulocyte_count ENSG00000242628.5 Artery_Coronary 2.871e-10
Astle_et_al_2016_Granulocyte_count ENSG00000219626.8 Testis 0.0001139
Astle_et_al_2016_Granulocyte_count ENSG00000186453.12 Brain_Substantia_nigra 1.4e-07
Astle_et_al_2016_Granulocyte_count ENSG00000232642.1 Brain_Cortex 9.957e-09
Astle_et_al_2016_Granulocyte_count ENSG00000157851.16 Brain_Hypothalamus 5.072e-05
Astle_et_al_2016_Granulocyte_count ENSG00000213699.8 Skin_Sun_Exposed 6.505e-05
Astle_et_al_2016_Granulocyte_count ENSG00000138030.12 Cells_Cultured_fibroblasts 0.0005747
Astle_et_al_2016_Granulocyte_count ENSG00000229122.1 Esophagus_Mucosa 0.0004663
Astle_et_al_2016_Granulocyte_count ENSG00000115194.10 Brain_Cerebellum 0.000463
Astle_et_al_2016_Granulocyte_count ENSG00000084774.13 Testis 0.003796
Astle_et_al_2016_Granulocyte_count ENSG00000084764.10 Nerve_Tibial 0.001155
Astle_et_al_2016_Granulocyte_count ENSG00000163795.13 Brain_Anterior_cingulate_cortex_BA24 2.746e-08
Astle_et_al_2016_Granulocyte_count ENSG00000171303.6 Breast_Mammary_Tissue 0.0006777
Astle_et_al_2016_Granulocyte_count ENSG00000115211.15 Skin_Sun_Exposed 2.215e-07
Astle_et_al_2016_Granulocyte_count ENSG00000138002.14 Thyroid 7.013e-12
Astle_et_al_2016_Granulocyte_count ENSG00000234072.1 Prostate 2.596e-08
Astle_et_al_2016_Granulocyte_count ENSG00000138085.16 Vagina 0.001008
Astle_et_al_2016_Granulocyte_count ENSG00000115216.13 Heart_Atrial_Appendage 1.727e-08
Astle_et_al_2016_Granulocyte_count ENSG00000272056.1 Colon_Transverse 0.000648
Astle_et_al_2016_Granulocyte_count ENSG00000198522.13 Muscle_Skeletal 4.959e-06
Astle_et_al_2016_Granulocyte_count ENSG00000230286.1 Brain_Cortex 0.0008845
Astle_et_al_2016_Granulocyte_count ENSG00000138028.15 Pituitary 0.0003263
Astle_et_al_2016_Granulocyte_count ENSG00000228474.5 Cells_Cultured_fibroblasts 0.0005835
Astle_et_al_2016_Granulocyte_count ENSG00000084693.15 Cells_Cultured_fibroblasts 0.0006176
Astle_et_al_2016_Granulocyte_count ENSG00000157992.12 Adrenal_Gland 1.334e-06
Astle_et_al_2016_Granulocyte_count ENSG00000115241.10 Pancreas 4.439e-08
Astle_et_al_2016_Granulocyte_count ENSG00000235267.1 Adipose_Subcutaneous 4.726e-08
Astle_et_al_2016_Granulocyte_count ENSG00000115226.9 Artery_Tibial 4.752e-08
Astle_et_al_2016_Granulocyte_count ENSG00000163794.6 Muscle_Skeletal 0.0003764
Astle_et_al_2016_Granulocyte_count ENSG00000138100.13 Nerve_Tibial 0.0005688
Astle_et_al_2016_Granulocyte_count ENSG00000115234.10 Esophagus_Muscularis 1.354e-07
Astle_et_al_2016_Granulocyte_count ENSG00000158019.20 Thyroid 2.086e-05
Astle_et_al_2016_Granulocyte_count ENSG00000243943.9 Thyroid 0.004149
Astle_et_al_2016_Granulocyte_count ENSG00000213453.3 Skin_Not_Sun_Exposed 9.774e-07
Astle_et_al_2016_Granulocyte_count ENSG00000084734.8 Ovary 2.427e-07
Astle_et_al_2016_Granulocyte_count ENSG00000221843.4 Thyroid 3.846e-06
Astle_et_al_2016_Granulocyte_count ENSG00000171174.13 Nerve_Tibial 0.0008713
Astle_et_al_2016_Granulocyte_count ENSG00000223522.1 Artery_Coronary 0.002617
Astle_et_al_2016_Granulocyte_count ENSG00000279519.1 Heart_Left_Ventricle 0.001565
Astle_et_al_2016_Granulocyte_count ENSG00000003509.15 Cells_Cultured_fibroblasts 0.0002022
Astle_et_al_2016_Granulocyte_count ENSG00000115808.11 Heart_Left_Ventricle 0.000211
Astle_et_al_2016_Granulocyte_count ENSG00000115825.9 Pituitary 0.002304
Astle_et_al_2016_Granulocyte_count ENSG00000231312.6 Breast_Mammary_Tissue 0.0005819
Astle_et_al_2016_Granulocyte_count ENSG00000152154.10 Esophagus_Muscularis 0.002375
Astle_et_al_2016_Granulocyte_count ENSG00000205111.8 Thyroid 0.0005775
Astle_et_al_2016_Granulocyte_count ENSG00000234936.1 Testis 1.332e-08
Astle_et_al_2016_Granulocyte_count ENSG00000279873.2 Liver 3.045e-06
Astle_et_al_2016_Granulocyte_count ENSG00000230587.1 Esophagus_Mucosa 0.0003925
Astle_et_al_2016_Granulocyte_count ENSG00000152518.7 Muscle_Skeletal 2.019e-10
Astle_et_al_2016_Granulocyte_count ENSG00000115970.18 Pancreas 7.401e-10
Astle_et_al_2016_Granulocyte_count ENSG00000152527.13 Artery_Tibial 0.0003785
Astle_et_al_2016_Granulocyte_count ENSG00000243244.5 Thyroid 0.003792
Astle_et_al_2016_Granulocyte_count ENSG00000115306.15 Whole_Blood 2.893e-05
Astle_et_al_2016_Granulocyte_count ENSG00000238018.2 Whole_Blood 2.178e-05
Astle_et_al_2016_Granulocyte_count ENSG00000162929.13 Muscle_Skeletal 3.702e-05
Astle_et_al_2016_Granulocyte_count ENSG00000232713.2 Brain_Cerebellum 0.002667
Astle_et_al_2016_Granulocyte_count ENSG00000273302.1 Skin_Sun_Exposed 3.555e-06
Astle_et_al_2016_Granulocyte_count ENSG00000270820.5 Brain_Hypothalamus 7.018e-06
Astle_et_al_2016_Granulocyte_count ENSG00000212978.6 Stomach 0.0005283
Astle_et_al_2016_Granulocyte_count ENSG00000082898.16 Brain_Cerebellum 5.14e-06
Astle_et_al_2016_Granulocyte_count ENSG00000271889.1 Adipose_Visceral_Omentum 0.0002464
Astle_et_al_2016_Granulocyte_count ENSG00000115464.14 Heart_Atrial_Appendage 6.841e-06
Astle_et_al_2016_Granulocyte_count ENSG00000237651.6 Vagina 0.0005594
Astle_et_al_2016_Granulocyte_count ENSG00000014641.17 Muscle_Skeletal 0.00356
Astle_et_al_2016_Granulocyte_count ENSG00000229920.2 Muscle_Skeletal 0.002
Astle_et_al_2016_Granulocyte_count ENSG00000229221.1 Muscle_Skeletal 0.001701
Astle_et_al_2016_Granulocyte_count ENSG00000273763.1 Muscle_Skeletal 0.0002674
Astle_et_al_2016_Granulocyte_count ENSG00000204929.12 Artery_Aorta 6.281e-05
Astle_et_al_2016_Granulocyte_count ENSG00000172974.11 Esophagus_Gastroesophageal_Junction 0.0026
Astle_et_al_2016_Granulocyte_count ENSG00000198369.9 Whole_Blood 2.728e-08
Astle_et_al_2016_Granulocyte_count ENSG00000234255.8 Pituitary 9.49e-07
Astle_et_al_2016_Granulocyte_count ENSG00000163219.11 Brain_Frontal_Cortex_BA9 5.245e-05
Astle_et_al_2016_Granulocyte_count ENSG00000059728.10 Skin_Not_Sun_Exposed 0.0003606
Astle_et_al_2016_Granulocyte_count ENSG00000244617.2 Prostate 0.0005709
Astle_et_al_2016_Granulocyte_count ENSG00000179818.13 Brain_Frontal_Cortex_BA9 0.0002497
Astle_et_al_2016_Granulocyte_count ENSG00000169564.6 Cells_EBV-transformed_lymphocytes 0.0003592
Astle_et_al_2016_Granulocyte_count ENSG00000152291.13 Colon_Transverse 4.846e-06
Astle_et_al_2016_Granulocyte_count ENSG00000168887.10 Muscle_Skeletal 0.0005625
Astle_et_al_2016_Granulocyte_count ENSG00000042445.13 Whole_Blood 0.003326
Astle_et_al_2016_Granulocyte_count ENSG00000115459.17 Whole_Blood 1.504e-05
Astle_et_al_2016_Granulocyte_count ENSG00000168894.9 Whole_Blood 0.002291
Astle_et_al_2016_Granulocyte_count ENSG00000246575.2 Brain_Frontal_Cortex_BA9 5.706e-06
Astle_et_al_2016_Granulocyte_count ENSG00000152284.4 Whole_Blood 1.975e-05
Astle_et_al_2016_Granulocyte_count ENSG00000270532.1 Cells_Cultured_fibroblasts 7.017e-05
Astle_et_al_2016_Granulocyte_count ENSG00000278590.1 Thyroid 2.054e-06
Astle_et_al_2016_Granulocyte_count ENSG00000168899.4 Nerve_Tibial 0.00193
Astle_et_al_2016_Granulocyte_count ENSG00000168890.13 Thyroid 0.002013
Astle_et_al_2016_Granulocyte_count ENSG00000204634.12 Brain_Caudate_basal_ganglia 1.521e-08
Astle_et_al_2016_Granulocyte_count ENSG00000071082.10 Nerve_Tibial 6.563e-06
Astle_et_al_2016_Granulocyte_count ENSG00000272902.2 Breast_Mammary_Tissue 1.309e-08
Astle_et_al_2016_Granulocyte_count ENSG00000071054.16 Heart_Left_Ventricle 0.003985
Astle_et_al_2016_Granulocyte_count ENSG00000230140.5 Testis 0.0005076
Astle_et_al_2016_Granulocyte_count ENSG00000271532.1 Pancreas 4.912e-07
Astle_et_al_2016_Granulocyte_count ENSG00000281162.2 Heart_Left_Ventricle 0.0001962
Astle_et_al_2016_Granulocyte_count ENSG00000115590.13 Stomach 0.002132
Astle_et_al_2016_Granulocyte_count ENSG00000204581.2 Adrenal_Gland 0.002699
Astle_et_al_2016_Granulocyte_count ENSG00000153214.9 Pancreas 4.997e-05
Astle_et_al_2016_Granulocyte_count ENSG00000153208.16 Pancreas 1.019e-05
Astle_et_al_2016_Granulocyte_count ENSG00000278962.1 Esophagus_Muscularis 5.498e-05
Astle_et_al_2016_Granulocyte_count ENSG00000144152.12 Esophagus_Muscularis 1.547e-05
Astle_et_al_2016_Granulocyte_count ENSG00000125611.15 Esophagus_Mucosa 0.003978
Astle_et_al_2016_Granulocyte_count ENSG00000136695.14 Thyroid 5.642e-05
Astle_et_al_2016_Granulocyte_count ENSG00000115008.5 Esophagus_Mucosa 1.663e-06
Astle_et_al_2016_Granulocyte_count ENSG00000125538.11 Cells_EBV-transformed_lymphocytes 3.807e-06
Astle_et_al_2016_Granulocyte_count ENSG00000125571.9 Skin_Not_Sun_Exposed 0.002526
Astle_et_al_2016_Granulocyte_count ENSG00000280228.1 Testis 5.643e-10
Astle_et_al_2016_Granulocyte_count ENSG00000136689.18 Adipose_Subcutaneous 1.579e-21
Astle_et_al_2016_Granulocyte_count ENSG00000180152.3 Testis 0.0001586
Astle_et_al_2016_Granulocyte_count ENSG00000227368.1 Skin_Sun_Exposed 2.841e-06
Astle_et_al_2016_Granulocyte_count ENSG00000136697.12 Skin_Not_Sun_Exposed 3.764e-20
Astle_et_al_2016_Granulocyte_count ENSG00000136696.10 Esophagus_Mucosa 0.0001015
Astle_et_al_2016_Granulocyte_count ENSG00000136694.8 Esophagus_Mucosa 0.0001611
Astle_et_al_2016_Granulocyte_count ENSG00000189223.14 Skin_Sun_Exposed 0.0003681
Astle_et_al_2016_Granulocyte_count ENSG00000125618.16 Skin_Sun_Exposed 0.000847
Astle_et_al_2016_Granulocyte_count ENSG00000125637.15 Heart_Atrial_Appendage 1.882e-09
Astle_et_al_2016_Granulocyte_count ENSG00000173302.5 Brain_Cerebellum 0.002452
Astle_et_al_2016_Granulocyte_count ENSG00000229797.1 Brain_Frontal_Cortex_BA9 0.001781
Astle_et_al_2016_Granulocyte_count ENSG00000176771.16 Heart_Left_Ventricle 0.00407
Astle_et_al_2016_Granulocyte_count ENSG00000121966.6 Adrenal_Gland 0.0005001
Astle_et_al_2016_Granulocyte_count ENSG00000279024.1 Adrenal_Gland 0.0008658
Astle_et_al_2016_Granulocyte_count ENSG00000075884.13 Whole_Blood 0.000101
Astle_et_al_2016_Granulocyte_count ENSG00000226674.8 Testis 8.274e-05
Astle_et_al_2016_Granulocyte_count ENSG00000236049.1 Testis 0.003902
Astle_et_al_2016_Granulocyte_count ENSG00000136536.14 Spleen 6.791e-11
Astle_et_al_2016_Granulocyte_count ENSG00000123636.17 Whole_Blood 2.004e-08
Astle_et_al_2016_Granulocyte_count ENSG00000241399.6 Testis 1.122e-10
Astle_et_al_2016_Granulocyte_count ENSG00000224152.1 Whole_Blood 4.634e-07
Astle_et_al_2016_Granulocyte_count ENSG00000226266.6 Artery_Tibial 0.002907
Astle_et_al_2016_Granulocyte_count ENSG00000153246.12 Pancreas 0.0002157
Astle_et_al_2016_Granulocyte_count ENSG00000197635.9 Adrenal_Gland 0.0005481
Astle_et_al_2016_Granulocyte_count ENSG00000231445.1 Adrenal_Gland 0.0002559
Astle_et_al_2016_Granulocyte_count ENSG00000230918.1 Adrenal_Gland 0.0001278
Astle_et_al_2016_Granulocyte_count ENSG00000223318.1 Stomach 0.001324
Astle_et_al_2016_Granulocyte_count ENSG00000152254.10 Kidney_Cortex 8.549e-15
Astle_et_al_2016_Granulocyte_count ENSG00000163072.15 Colon_Transverse 1.8e-11
Astle_et_al_2016_Granulocyte_count ENSG00000073737.16 Spleen 0.0009601
Astle_et_al_2016_Granulocyte_count ENSG00000152253.8 Spleen 7.88e-10
Astle_et_al_2016_Granulocyte_count ENSG00000235321.1 Whole_Blood 0.0007714
Astle_et_al_2016_Granulocyte_count ENSG00000115232.13 Whole_Blood 6.744e-12
Astle_et_al_2016_Granulocyte_count ENSG00000188452.13 Whole_Blood 9.293e-12
Astle_et_al_2016_Granulocyte_count ENSG00000064989.12 Artery_Tibial 0.003924
Astle_et_al_2016_Granulocyte_count ENSG00000115419.12 Thyroid 0.002064
Astle_et_al_2016_Granulocyte_count ENSG00000173559.12 Brain_Spinal_cord_cervical_c-1 0.002426
Astle_et_al_2016_Granulocyte_count ENSG00000162944.10 Nerve_Tibial 0.0009812
Astle_et_al_2016_Granulocyte_count ENSG00000003393.14 Adrenal_Gland 0.00253
Astle_et_al_2016_Granulocyte_count ENSG00000127838.13 Liver 1.381e-10
Astle_et_al_2016_Granulocyte_count ENSG00000079308.16 Esophagus_Mucosa 0.003155
Astle_et_al_2016_Granulocyte_count ENSG00000158428.3 Brain_Cerebellum 3.634e-06
Astle_et_al_2016_Granulocyte_count ENSG00000179921.14 Artery_Aorta 1.479e-10
Astle_et_al_2016_Granulocyte_count ENSG00000163466.15 Minor_Salivary_Gland 1.933e-08
Astle_et_al_2016_Granulocyte_count ENSG00000144580.13 Esophagus_Gastroesophageal_Junction 8.283e-05
Astle_et_al_2016_Granulocyte_count ENSG00000115556.13 Cells_Cultured_fibroblasts 0.0007615
Astle_et_al_2016_Granulocyte_count ENSG00000163482.11 Whole_Blood 4.284e-05
Astle_et_al_2016_Granulocyte_count ENSG00000135912.10 Pituitary 0.002371
Astle_et_al_2016_Granulocyte_count ENSG00000163481.7 Brain_Cortex 1.654e-05
Astle_et_al_2016_Granulocyte_count ENSG00000188282.12 Esophagus_Mucosa 0.001405
Astle_et_al_2016_Granulocyte_count ENSG00000127837.9 Stomach 4.605e-11
Astle_et_al_2016_Granulocyte_count ENSG00000115568.15 Pituitary 3.659e-05
Astle_et_al_2016_Granulocyte_count ENSG00000135913.10 Testis 0.0003107
Astle_et_al_2016_Granulocyte_count ENSG00000180871.7 Esophagus_Mucosa 9.533e-06
Astle_et_al_2016_Granulocyte_count ENSG00000230580.1 Testis 7.606e-06
Astle_et_al_2016_Granulocyte_count ENSG00000163464.7 Whole_Blood 4.285e-05
Astle_et_al_2016_Granulocyte_count ENSG00000135926.14 Esophagus_Mucosa 1.68e-10
Astle_et_al_2016_Granulocyte_count ENSG00000261338.2 Small_Intestine_Terminal_Ileum 4.766e-11
Astle_et_al_2016_Granulocyte_count ENSG00000237281.1 Thyroid 2.166e-06
Astle_et_al_2016_Granulocyte_count ENSG00000115649.15 Heart_Atrial_Appendage 1.062e-05
Astle_et_al_2016_Granulocyte_count ENSG00000074582.12 Testis 0.0003694
Astle_et_al_2016_Granulocyte_count ENSG00000273466.1 Colon_Transverse 5.873e-05
Astle_et_al_2016_Granulocyte_count ENSG00000198925.10 Brain_Cerebellar_Hemisphere 0.001171
Astle_et_al_2016_Granulocyte_count ENSG00000163501.6 Adipose_Subcutaneous 0.003359
Astle_et_al_2016_Granulocyte_count ENSG00000181378.13 Brain_Cortex 3.231e-06
Astle_et_al_2016_Granulocyte_count ENSG00000272644.1 Esophagus_Mucosa 9.624e-07
Astle_et_al_2016_Granulocyte_count ENSG00000144567.10 Pituitary 0.0003961
Astle_et_al_2016_Granulocyte_count ENSG00000187736.12 Lung 4.369e-06
Astle_et_al_2016_Granulocyte_count ENSG00000213901.10 Brain_Caudate_basal_ganglia 1.547e-06
Astle_et_al_2016_Granulocyte_count ENSG00000158552.12 Skin_Sun_Exposed 0.000253
Astle_et_al_2016_Granulocyte_count ENSG00000115657.12 Brain_Cerebellum 0.0003789
Astle_et_al_2016_Granulocyte_count ENSG00000036257.12 Brain_Cerebellar_Hemisphere 0.002284
Astle_et_al_2016_Granulocyte_count ENSG00000228446.2 Pituitary 0.001081
Astle_et_al_2016_Granulocyte_count ENSG00000124019.9 Pancreas 0.000868
Astle_et_al_2016_Granulocyte_count ENSG00000115053.15 Skin_Sun_Exposed 0.0001947
Astle_et_al_2016_Granulocyte_count ENSG00000283491.1 Adrenal_Gland 0.00261
Astle_et_al_2016_Granulocyte_count ENSG00000277986.1 Skin_Sun_Exposed 0.002545
Astle_et_al_2016_Granulocyte_count ENSG00000132321.16 Skin_Sun_Exposed 1.615e-08
Astle_et_al_2016_Granulocyte_count ENSG00000144476.5 Thyroid 2.554e-12
Astle_et_al_2016_Granulocyte_count ENSG00000222007.6 Testis 0.0006259
Astle_et_al_2016_Granulocyte_count ENSG00000232328.1 Esophagus_Mucosa 1.82e-13
Astle_et_al_2016_Granulocyte_count ENSG00000132329.10 Esophagus_Muscularis 0.001193
Astle_et_al_2016_Granulocyte_count ENSG00000184182.18 Lung 0.0001884
Astle_et_al_2016_Granulocyte_count ENSG00000132330.16 Colon_Transverse 0.00275
Astle_et_al_2016_Granulocyte_count ENSG00000068024.16 Thyroid 0.002539
Astle_et_al_2016_Granulocyte_count ENSG00000233392.5 Lung 0.003773
Astle_et_al_2016_Granulocyte_count ENSG00000272483.1 Muscle_Skeletal 0.003563
Astle_et_al_2016_Granulocyte_count ENSG00000197548.12 Esophagus_Muscularis 0.0003829
Astle_et_al_2016_Granulocyte_count ENSG00000225526.4 Brain_Cerebellar_Hemisphere 0.000703
Astle_et_al_2016_Granulocyte_count ENSG00000224514.2 Testis 0.003601
Astle_et_al_2016_Granulocyte_count ENSG00000234073.1 Brain_Cerebellum 0.002324
Astle_et_al_2016_Granulocyte_count ENSG00000144648.15 Brain_Nucleus_accumbens_basal_ganglia 1.965e-12
Astle_et_al_2016_Granulocyte_count ENSG00000114853.13 Adipose_Subcutaneous 6.743e-06
Astle_et_al_2016_Granulocyte_count ENSG00000181061.13 Small_Intestine_Terminal_Ileum 0.0005002
Astle_et_al_2016_Granulocyte_count ENSG00000157119.11 Artery_Tibial 5.998e-07
Astle_et_al_2016_Granulocyte_count ENSG00000010282.14 Spleen 7.024e-06
Astle_et_al_2016_Granulocyte_count ENSG00000230084.5 Heart_Left_Ventricle 9.503e-06
Astle_et_al_2016_Granulocyte_count ENSG00000230970.3 Heart_Left_Ventricle 2.268e-06
Astle_et_al_2016_Granulocyte_count ENSG00000273328.5 Thyroid 1.774e-08
Astle_et_al_2016_Granulocyte_count ENSG00000173811.10 Testis 5.978e-09
Astle_et_al_2016_Granulocyte_count ENSG00000180432.5 Adipose_Visceral_Omentum 5.738e-12
Astle_et_al_2016_Granulocyte_count ENSG00000235288.3 Testis 2.415e-12
Astle_et_al_2016_Granulocyte_count ENSG00000163818.16 Skin_Sun_Exposed 0.0001006
Astle_et_al_2016_Granulocyte_count ENSG00000163820.14 Nerve_Tibial 0.0003566
Astle_et_al_2016_Granulocyte_count ENSG00000173585.15 Thyroid 0.001138
Astle_et_al_2016_Granulocyte_count ENSG00000178055.11 Nerve_Tibial 0.004074
Astle_et_al_2016_Granulocyte_count ENSG00000160799.11 Muscle_Skeletal 8.687e-08
Astle_et_al_2016_Granulocyte_count ENSG00000160801.13 Adipose_Visceral_Omentum 2.667e-05
Astle_et_al_2016_Granulocyte_count ENSG00000181555.20 Lung 3.663e-08
Astle_et_al_2016_Granulocyte_count ENSG00000160796.16 Brain_Cerebellar_Hemisphere 8.427e-08
Astle_et_al_2016_Granulocyte_count ENSG00000114650.18 Muscle_Skeletal 9.866e-08
Astle_et_al_2016_Granulocyte_count ENSG00000260236.1 Adipose_Subcutaneous 3.237e-08
Astle_et_al_2016_Granulocyte_count ENSG00000114648.11 Spleen 7.508e-08
Astle_et_al_2016_Granulocyte_count ENSG00000076201.14 Heart_Atrial_Appendage 3.473e-08
Astle_et_al_2016_Granulocyte_count ENSG00000236409.1 Lung 4.622e-08
Astle_et_al_2016_Granulocyte_count ENSG00000088727.12 Esophagus_Gastroesophageal_Junction 2.423e-08
Astle_et_al_2016_Granulocyte_count ENSG00000273682.1 Brain_Cerebellar_Hemisphere 1.432e-06
Astle_et_al_2016_Granulocyte_count ENSG00000271161.1 Lung 6.971e-08
Astle_et_al_2016_Granulocyte_count ENSG00000163832.15 Stomach 3.383e-08
Astle_et_al_2016_Granulocyte_count ENSG00000114646.9 Kidney_Cortex 1.874e-07
Astle_et_al_2016_Granulocyte_count ENSG00000239732.3 Artery_Tibial 0.00268
Astle_et_al_2016_Granulocyte_count ENSG00000213533.11 Testis 0.00209
Astle_et_al_2016_Granulocyte_count ENSG00000010327.10 Colon_Transverse 0.001378
Astle_et_al_2016_Granulocyte_count ENSG00000163930.9 Brain_Caudate_basal_ganglia 0.001503
Astle_et_al_2016_Granulocyte_count ENSG00000272573.5 Pituitary 0.0009245
Astle_et_al_2016_Granulocyte_count ENSG00000114854.7 Testis 0.001766
Astle_et_al_2016_Granulocyte_count ENSG00000055955.15 Testis 0.004172
Astle_et_al_2016_Granulocyte_count ENSG00000239799.1 Testis 0.000111
Astle_et_al_2016_Granulocyte_count ENSG00000280417.1 Lung 0.001771
Astle_et_al_2016_Granulocyte_count ENSG00000168374.10 Breast_Mammary_Tissue 8.524e-05
Astle_et_al_2016_Granulocyte_count ENSG00000174844.14 Testis 0.0001994
Astle_et_al_2016_Granulocyte_count ENSG00000239801.1 Muscle_Skeletal 7.166e-05
Astle_et_al_2016_Granulocyte_count ENSG00000136068.14 Cells_Cultured_fibroblasts 1.16e-07
Astle_et_al_2016_Granulocyte_count ENSG00000163634.11 Brain_Caudate_basal_ganglia 5.045e-07
Astle_et_al_2016_Granulocyte_count ENSG00000163635.17 Testis 0.0008395
Astle_et_al_2016_Granulocyte_count ENSG00000243410.1 Artery_Tibial 0.0007995
Astle_et_al_2016_Granulocyte_count ENSG00000280620.1 Esophagus_Muscularis 0.001427
Astle_et_al_2016_Granulocyte_count ENSG00000163636.10 Colon_Sigmoid 0.001147
Astle_et_al_2016_Granulocyte_count ENSG00000272181.1 Adipose_Subcutaneous 0.001947
Astle_et_al_2016_Granulocyte_count ENSG00000114861.18 Brain_Caudate_basal_ganglia 0.0004125
Astle_et_al_2016_Granulocyte_count ENSG00000242094.1 Prostate 0.0003145
Astle_et_al_2016_Granulocyte_count ENSG00000242339.1 Testis 0.003676
Astle_et_al_2016_Granulocyte_count ENSG00000064225.12 Lung 0.0001063
Astle_et_al_2016_Granulocyte_count ENSG00000239445.5 Small_Intestine_Terminal_Ileum 3.293e-05
Astle_et_al_2016_Granulocyte_count ENSG00000244153.1 Nerve_Tibial 7.465e-05
Astle_et_al_2016_Granulocyte_count ENSG00000144815.15 Heart_Left_Ventricle 0.0001001
Astle_et_al_2016_Granulocyte_count ENSG00000144852.17 Brain_Hypothalamus 0.002514
Astle_et_al_2016_Granulocyte_count ENSG00000082701.14 Cells_Cultured_fibroblasts 0.0007686
Astle_et_al_2016_Granulocyte_count ENSG00000121552.3 Skin_Sun_Exposed 0.002339
Astle_et_al_2016_Granulocyte_count ENSG00000114491.13 Heart_Left_Ventricle 0.004173
Astle_et_al_2016_Granulocyte_count ENSG00000163902.11 Brain_Cortex 1.028e-09
Astle_et_al_2016_Granulocyte_count ENSG00000244300.2 Artery_Aorta 3.464e-08
Astle_et_al_2016_Granulocyte_count ENSG00000179348.11 Cells_Cultured_fibroblasts 0.0001514
Astle_et_al_2016_Granulocyte_count ENSG00000239405.1 Heart_Left_Ventricle 5.953e-09
Astle_et_al_2016_Granulocyte_count ENSG00000075785.12 Muscle_Skeletal 3.198e-11
Astle_et_al_2016_Granulocyte_count ENSG00000239503.1 Esophagus_Mucosa 1.58e-10
Astle_et_al_2016_Granulocyte_count ENSG00000198685.3 Spleen 5.825e-10
Astle_et_al_2016_Granulocyte_count ENSG00000242551.2 Brain_Caudate_basal_ganglia 2.526e-10
Astle_et_al_2016_Granulocyte_count ENSG00000231305.3 Heart_Left_Ventricle 2.542e-07
Astle_et_al_2016_Granulocyte_count ENSG00000081307.12 Cells_Cultured_fibroblasts 0.0001882
Astle_et_al_2016_Granulocyte_count ENSG00000138246.15 Colon_Sigmoid 0.00121
Astle_et_al_2016_Granulocyte_count ENSG00000129048.6 Skin_Not_Sun_Exposed 3.246e-05
Astle_et_al_2016_Granulocyte_count ENSG00000249407.1 Skin_Not_Sun_Exposed 0.00413
Astle_et_al_2016_Granulocyte_count ENSG00000155893.12 Whole_Blood 2.096e-13
Astle_et_al_2016_Granulocyte_count ENSG00000279147.1 Testis 0.004135
Astle_et_al_2016_Granulocyte_count ENSG00000069849.10 Cells_Cultured_fibroblasts 0.001117
Astle_et_al_2016_Granulocyte_count ENSG00000244124.1 Cells_EBV-transformed_lymphocytes 0.0004302
Astle_et_al_2016_Granulocyte_count ENSG00000249417.1 Testis 1.022e-05
Astle_et_al_2016_Granulocyte_count ENSG00000175066.15 Nerve_Tibial 0.001131
Astle_et_al_2016_Granulocyte_count ENSG00000144935.14 Colon_Transverse 0.00038
Astle_et_al_2016_Granulocyte_count ENSG00000144893.12 Whole_Blood 0.003345
Astle_et_al_2016_Granulocyte_count ENSG00000229619.3 Muscle_Skeletal 0.001098
Astle_et_al_2016_Granulocyte_count ENSG00000161202.17 Whole_Blood 6.293e-06
Astle_et_al_2016_Granulocyte_count ENSG00000114770.16 Whole_Blood 2.288e-07
Astle_et_al_2016_Granulocyte_count ENSG00000233441.6 Stomach 0.0003663
Astle_et_al_2016_Granulocyte_count ENSG00000186090.10 Testis 0.0001871
Astle_et_al_2016_Granulocyte_count ENSG00000223882.1 Pituitary 0.0003664
Astle_et_al_2016_Granulocyte_count ENSG00000283625.1 Skin_Sun_Exposed 0.001872
Astle_et_al_2016_Granulocyte_count ENSG00000236489.1 Thyroid 0.001126
Astle_et_al_2016_Granulocyte_count ENSG00000163904.12 Adrenal_Gland 0.0008413
Astle_et_al_2016_Granulocyte_count ENSG00000224406.5 Testis 0.0002386
Astle_et_al_2016_Granulocyte_count ENSG00000228804.5 Thyroid 0.0008197
Astle_et_al_2016_Granulocyte_count ENSG00000198471.1 Testis 0.001363
Astle_et_al_2016_Granulocyte_count ENSG00000113946.3 Pancreas 0.003759
Astle_et_al_2016_Granulocyte_count ENSG00000244675.2 Brain_Cerebellar_Hemisphere 0.002609
Astle_et_al_2016_Granulocyte_count ENSG00000233058.1 Thyroid 0.0008143
Astle_et_al_2016_Granulocyte_count ENSG00000133657.14 Cells_Cultured_fibroblasts 2.993e-05
Astle_et_al_2016_Granulocyte_count ENSG00000180370.10 Pituitary 1.818e-05
Astle_et_al_2016_Granulocyte_count ENSG00000169026.12 Whole_Blood 5.563e-05
Astle_et_al_2016_Granulocyte_count ENSG00000249592.5 Pituitary 0.002942
Astle_et_al_2016_Granulocyte_count ENSG00000145214.13 Brain_Cortex 0.001183
Astle_et_al_2016_Granulocyte_count ENSG00000185619.18 Whole_Blood 0.000964
Astle_et_al_2016_Granulocyte_count ENSG00000178950.16 Brain_Amygdala 0.002844
Astle_et_al_2016_Granulocyte_count ENSG00000197386.10 Whole_Blood 0.001528
Astle_et_al_2016_Granulocyte_count ENSG00000159788.18 Pituitary 0.002788
Astle_et_al_2016_Granulocyte_count ENSG00000188981.10 Spleen 2.268e-05
Astle_et_al_2016_Granulocyte_count ENSG00000109758.8 Muscle_Skeletal 0.0035
Astle_et_al_2016_Granulocyte_count ENSG00000249896.2 Brain_Caudate_basal_ganglia 0.003357
Astle_et_al_2016_Granulocyte_count ENSG00000109519.12 Cells_Cultured_fibroblasts 0.003695
Astle_et_al_2016_Granulocyte_count ENSG00000173013.5 Muscle_Skeletal 1.251e-07
Astle_et_al_2016_Granulocyte_count ENSG00000132405.18 Whole_Blood 0.00046
Astle_et_al_2016_Granulocyte_count ENSG00000173011.11 Esophagus_Muscularis 8.202e-09
Astle_et_al_2016_Granulocyte_count ENSG00000245748.1 Brain_Cerebellum 1.628e-08
Astle_et_al_2016_Granulocyte_count ENSG00000109667.11 Colon_Sigmoid 0.003558
Astle_et_al_2016_Granulocyte_count ENSG00000249882.1 Testis 0.002215
Astle_et_al_2016_Granulocyte_count ENSG00000047365.11 Adipose_Subcutaneous 7.154e-06
Astle_et_al_2016_Granulocyte_count ENSG00000180613.10 Cells_EBV-transformed_lymphocytes 0.004243
Astle_et_al_2016_Granulocyte_count ENSG00000157404.15 Ovary 4.62e-07
Astle_et_al_2016_Granulocyte_count ENSG00000128052.8 Stomach 0.002165
Astle_et_al_2016_Granulocyte_count ENSG00000128059.8 Colon_Sigmoid 0.002178
Astle_et_al_2016_Granulocyte_count ENSG00000084093.16 Muscle_Skeletal 6.659e-05
Astle_et_al_2016_Granulocyte_count ENSG00000242083.2 Testis 0.001961
Astle_et_al_2016_Granulocyte_count ENSG00000047315.15 Spleen 0.003443
Astle_et_al_2016_Granulocyte_count ENSG00000251459.1 Heart_Left_Ventricle 0.0003828
Astle_et_al_2016_Granulocyte_count ENSG00000169435.13 Colon_Transverse 0.0001213
Astle_et_al_2016_Granulocyte_count ENSG00000250220.1 Uterus 0.001485
Astle_et_al_2016_Granulocyte_count ENSG00000163626.16 Ovary 5.701e-05
Astle_et_al_2016_Granulocyte_count ENSG00000132466.18 Nerve_Tibial 4.008e-05
Astle_et_al_2016_Granulocyte_count ENSG00000169429.10 Cells_Cultured_fibroblasts 6.091e-24
Astle_et_al_2016_Granulocyte_count ENSG00000163739.4 Esophagus_Gastroesophageal_Junction 1.931e-08
Astle_et_al_2016_Granulocyte_count ENSG00000124875.9 Nerve_Tibial 1.164e-45
Astle_et_al_2016_Granulocyte_count ENSG00000081041.8 Thyroid 2.676e-87
Astle_et_al_2016_Granulocyte_count ENSG00000228277.1 Testis 0.00301
Astle_et_al_2016_Granulocyte_count ENSG00000109272.3 Small_Intestine_Terminal_Ileum 1.529e-05
Astle_et_al_2016_Granulocyte_count ENSG00000163738.18 Brain_Cerebellum 0.001659
Astle_et_al_2016_Granulocyte_count ENSG00000163734.4 Nerve_Tibial 4.931e-76
Astle_et_al_2016_Granulocyte_count ENSG00000156194.17 Lung 0.0007922
Astle_et_al_2016_Granulocyte_count ENSG00000270480.1 Cells_Cultured_fibroblasts 5.847e-05
Astle_et_al_2016_Granulocyte_count ENSG00000145284.11 Brain_Cortex 1.9e-07
Astle_et_al_2016_Granulocyte_count ENSG00000138674.16 Cells_Cultured_fibroblasts 0.0001986
Astle_et_al_2016_Granulocyte_count ENSG00000168152.12 Skin_Sun_Exposed 2e-04
Astle_et_al_2016_Granulocyte_count ENSG00000138663.8 Pancreas 6.57e-06
Astle_et_al_2016_Granulocyte_count ENSG00000249242.7 Adipose_Subcutaneous 2.061e-08
Astle_et_al_2016_Granulocyte_count ENSG00000214988.4 Heart_Atrial_Appendage 8.002e-06
Astle_et_al_2016_Granulocyte_count ENSG00000231782.6 Testis 3.257e-07
Astle_et_al_2016_Granulocyte_count ENSG00000189308.10 Artery_Tibial 1.874e-05
Astle_et_al_2016_Granulocyte_count ENSG00000180769.8 Brain_Hippocampus 0.0008637
Astle_et_al_2016_Granulocyte_count ENSG00000163625.15 Esophagus_Mucosa 0.0007453
Astle_et_al_2016_Granulocyte_count ENSG00000138640.14 Cells_Cultured_fibroblasts 0.0003958
Astle_et_al_2016_Granulocyte_count ENSG00000168769.13 Nerve_Tibial 2.967e-08
Astle_et_al_2016_Granulocyte_count ENSG00000138777.19 Small_Intestine_Terminal_Ileum 0.0004465
Astle_et_al_2016_Granulocyte_count ENSG00000251586.1 Esophagus_Muscularis 0.0003922
Astle_et_al_2016_Granulocyte_count ENSG00000138801.8 Nerve_Tibial 0.0009588
Astle_et_al_2016_Granulocyte_count ENSG00000172399.5 Heart_Atrial_Appendage 0.0002222
Astle_et_al_2016_Granulocyte_count ENSG00000250412.1 Brain_Hippocampus 6.144e-06
Astle_et_al_2016_Granulocyte_count ENSG00000164096.12 Adrenal_Gland 4.723e-07
Astle_et_al_2016_Granulocyte_count ENSG00000249244.1 Testis 3.872e-06
Astle_et_al_2016_Granulocyte_count ENSG00000145390.11 Brain_Frontal_Cortex_BA9 4.595e-06
Astle_et_al_2016_Granulocyte_count ENSG00000178636.8 Testis 0.001028
Astle_et_al_2016_Granulocyte_count ENSG00000283050.1 Colon_Sigmoid 1.085e-06
Astle_et_al_2016_Granulocyte_count ENSG00000138735.15 Spleen 4.211e-06
Astle_et_al_2016_Granulocyte_count ENSG00000145384.3 Small_Intestine_Terminal_Ileum 1.45e-05
Astle_et_al_2016_Granulocyte_count ENSG00000245958.6 Adipose_Subcutaneous 1.609e-06
Astle_et_al_2016_Granulocyte_count ENSG00000197465.13 Thyroid 0.001723
Astle_et_al_2016_Granulocyte_count ENSG00000249741.2 Thyroid 0.00115
Astle_et_al_2016_Granulocyte_count ENSG00000251600.5 Cells_Cultured_fibroblasts 0.001457
Astle_et_al_2016_Granulocyte_count ENSG00000250345.2 Testis 0.002715
Astle_et_al_2016_Granulocyte_count ENSG00000164168.7 Whole_Blood 0.0005665
Astle_et_al_2016_Granulocyte_count ENSG00000181541.5 Esophagus_Mucosa 0.0001738
Astle_et_al_2016_Granulocyte_count ENSG00000109686.17 Brain_Caudate_basal_ganglia 7.879e-05
Astle_et_al_2016_Granulocyte_count ENSG00000164142.15 Whole_Blood 3.048e-07
Astle_et_al_2016_Granulocyte_count ENSG00000251611.1 Thyroid 2.841e-07
Astle_et_al_2016_Granulocyte_count ENSG00000251249.1 Skin_Sun_Exposed 8.702e-06
Astle_et_al_2016_Granulocyte_count ENSG00000270265.1 Colon_Transverse 2.137e-07
Astle_et_al_2016_Granulocyte_count ENSG00000251455.1 Brain_Cerebellar_Hemisphere 7.45e-07
Astle_et_al_2016_Granulocyte_count ENSG00000189099.11 Testis 4.651e-05
Astle_et_al_2016_Granulocyte_count ENSG00000278978.1 Minor_Salivary_Gland 3.028e-07
Astle_et_al_2016_Granulocyte_count ENSG00000059691.11 Brain_Frontal_Cortex_BA9 0.000398
Astle_et_al_2016_Granulocyte_count ENSG00000251603.1 Muscle_Skeletal 6.868e-05
Astle_et_al_2016_Granulocyte_count ENSG00000249184.1 Heart_Left_Ventricle 1.029e-06
Astle_et_al_2016_Granulocyte_count ENSG00000248991.1 Skin_Sun_Exposed 0.0001039
Astle_et_al_2016_Granulocyte_count ENSG00000249818.1 Testis 0.002834
Astle_et_al_2016_Granulocyte_count ENSG00000171564.11 Stomach 0.00386
Astle_et_al_2016_Granulocyte_count ENSG00000260244.1 Esophagus_Gastroesophageal_Junction 0.004155
Astle_et_al_2016_Granulocyte_count ENSG00000182552.14 Adipose_Subcutaneous 0.0008443
Astle_et_al_2016_Granulocyte_count ENSG00000066230.10 Cells_EBV-transformed_lymphocytes 0.003909
Astle_et_al_2016_Granulocyte_count ENSG00000113504.20 Whole_Blood 3.955e-09
Astle_et_al_2016_Granulocyte_count ENSG00000225138.7 Whole_Blood 0.00325
Astle_et_al_2016_Granulocyte_count ENSG00000164362.18 Brain_Nucleus_accumbens_basal_ganglia 3.308e-14
Astle_et_al_2016_Granulocyte_count ENSG00000249053.1 Testis 0.00292
Astle_et_al_2016_Granulocyte_count ENSG00000183580.9 Artery_Aorta 0.004144
Astle_et_al_2016_Granulocyte_count ENSG00000251189.1 Thyroid 0.002724
Astle_et_al_2016_Granulocyte_count ENSG00000113638.13 Esophagus_Mucosa 0.002385
Astle_et_al_2016_Granulocyte_count ENSG00000145592.13 Brain_Hippocampus 0.0005679
Astle_et_al_2016_Granulocyte_count ENSG00000212567.1 Testis 0.003637
Astle_et_al_2016_Granulocyte_count ENSG00000251573.2 Adipose_Visceral_Omentum 0.004089
Astle_et_al_2016_Granulocyte_count ENSG00000248918.2 Esophagus_Gastroesophageal_Junction 0.002547
Astle_et_al_2016_Granulocyte_count ENSG00000067113.16 Breast_Mammary_Tissue 0.002164
Astle_et_al_2016_Granulocyte_count ENSG00000177058.11 Nerve_Tibial 0.001731
Astle_et_al_2016_Granulocyte_count ENSG00000152670.18 Brain_Cortex 0.001176
Astle_et_al_2016_Granulocyte_count ENSG00000280187.1 Testis 9.49e-11
Astle_et_al_2016_Granulocyte_count ENSG00000085231.13 Adipose_Visceral_Omentum 9.122e-13
Astle_et_al_2016_Granulocyte_count ENSG00000152939.14 Artery_Coronary 2.041e-11
Astle_et_al_2016_Granulocyte_count ENSG00000273841.4 Cells_EBV-transformed_lymphocytes 1.118e-12
Astle_et_al_2016_Granulocyte_count ENSG00000152942.18 Cells_Cultured_fibroblasts 1.936e-07
Astle_et_al_2016_Granulocyte_count ENSG00000153044.9 Lung 2.18e-13
Astle_et_al_2016_Granulocyte_count ENSG00000197822.10 Brain_Cerebellar_Hemisphere 0.0004847
Astle_et_al_2016_Granulocyte_count ENSG00000250138.4 Artery_Aorta 0.0007355
Astle_et_al_2016_Granulocyte_count ENSG00000134057.14 Adipose_Visceral_Omentum 6.966e-10
Astle_et_al_2016_Granulocyte_count ENSG00000134056.11 Cells_Cultured_fibroblasts 2.807e-11
Astle_et_al_2016_Granulocyte_count ENSG00000183323.12 Prostate 5.107e-15
Astle_et_al_2016_Granulocyte_count ENSG00000134058.11 Whole_Blood 6.311e-13
Astle_et_al_2016_Granulocyte_count ENSG00000213830.3 Prostate 5.218e-15
Astle_et_al_2016_Granulocyte_count ENSG00000253203.6 Prostate 4e-05
Astle_et_al_2016_Granulocyte_count ENSG00000261269.1 Adipose_Visceral_Omentum 4.049e-13
Astle_et_al_2016_Granulocyte_count ENSG00000157107.13 Pancreas 0.003051
Astle_et_al_2016_Granulocyte_count ENSG00000083312.17 Thyroid 0.001687
Astle_et_al_2016_Granulocyte_count ENSG00000271926.1 Esophagus_Mucosa 0.004134
Astle_et_al_2016_Granulocyte_count ENSG00000085365.17 Whole_Blood 0.003323
Astle_et_al_2016_Granulocyte_count ENSG00000152413.14 Lung 0.00376
Astle_et_al_2016_Granulocyte_count ENSG00000249061.1 Brain_Spinal_cord_cervical_c-1 0.001861
Astle_et_al_2016_Granulocyte_count ENSG00000281357.2 Skin_Not_Sun_Exposed 0.002994
Astle_et_al_2016_Granulocyte_count ENSG00000153347.9 Thyroid 0.00182
Astle_et_al_2016_Granulocyte_count ENSG00000113441.15 Breast_Mammary_Tissue 3.788e-05
Astle_et_al_2016_Granulocyte_count ENSG00000247121.6 Small_Intestine_Terminal_Ileum 0.0001357
Astle_et_al_2016_Granulocyte_count ENSG00000164308.16 Liver 1.878e-05
Astle_et_al_2016_Granulocyte_count ENSG00000248489.1 Artery_Coronary 0.003222
Astle_et_al_2016_Granulocyte_count ENSG00000241597.2 Nerve_Tibial 0.0009436
Astle_et_al_2016_Granulocyte_count ENSG00000145730.20 Brain_Cerebellum 5.46e-06
Astle_et_al_2016_Granulocyte_count ENSG00000250682.5 Testis 3.895e-06
Astle_et_al_2016_Granulocyte_count ENSG00000250958.1 Brain_Cerebellum 0.002396
Astle_et_al_2016_Granulocyte_count ENSG00000112874.9 Colon_Sigmoid 0.003635
Astle_et_al_2016_Granulocyte_count ENSG00000151422.12 Artery_Tibial 0.0007306
Astle_et_al_2016_Granulocyte_count ENSG00000251187.5 Nerve_Tibial 0.001062
Astle_et_al_2016_Granulocyte_count ENSG00000250444.1 Whole_Blood 0.001176
Astle_et_al_2016_Granulocyte_count ENSG00000197575.6 Brain_Cerebellar_Hemisphere 0.004011
Astle_et_al_2016_Granulocyte_count ENSG00000260686.1 Colon_Sigmoid 0.0001159
Astle_et_al_2016_Granulocyte_count ENSG00000064652.10 Prostate 0.003657
Astle_et_al_2016_Granulocyte_count ENSG00000263432.2 Vagina 0.002521
Astle_et_al_2016_Granulocyte_count ENSG00000205302.6 Nerve_Tibial 0.001326
Astle_et_al_2016_Granulocyte_count ENSG00000168938.5 Breast_Mammary_Tissue 0.001443
Astle_et_al_2016_Granulocyte_count ENSG00000251538.5 Testis 0.003508
Astle_et_al_2016_Granulocyte_count ENSG00000158985.13 Skin_Sun_Exposed 1.846e-05
Astle_et_al_2016_Granulocyte_count ENSG00000169567.11 Colon_Sigmoid 0.001669
Astle_et_al_2016_Granulocyte_count ENSG00000158987.20 Testis 0.0007518
Astle_et_al_2016_Granulocyte_count ENSG00000239642.5 Brain_Cerebellum 0.001258
Astle_et_al_2016_Granulocyte_count ENSG00000223548.1 Brain_Cortex 2.788e-05
Astle_et_al_2016_Granulocyte_count ENSG00000164398.12 Esophagus_Mucosa 5.645e-06
Astle_et_al_2016_Granulocyte_count ENSG00000072682.18 Brain_Cerebellar_Hemisphere 2.629e-19
Astle_et_al_2016_Granulocyte_count ENSG00000234290.2 Skin_Sun_Exposed 9.97e-14
Astle_et_al_2016_Granulocyte_count ENSG00000197375.12 Adipose_Subcutaneous 6.901e-23
Astle_et_al_2016_Granulocyte_count ENSG00000125347.13 Skin_Sun_Exposed 2.224e-11
Astle_et_al_2016_Granulocyte_count ENSG00000224431.1 Brain_Cerebellum 1.11e-16
Astle_et_al_2016_Granulocyte_count ENSG00000169194.9 Nerve_Tibial 3.251e-06
Astle_et_al_2016_Granulocyte_count ENSG00000113522.13 Brain_Amygdala 0.0002979
Astle_et_al_2016_Granulocyte_count ENSG00000131435.12 Heart_Left_Ventricle 1.11e-16
Astle_et_al_2016_Granulocyte_count ENSG00000202533.1 Stomach 1.166e-09
Astle_et_al_2016_Granulocyte_count ENSG00000197208.5 Colon_Transverse 1.11e-16
Astle_et_al_2016_Granulocyte_count ENSG00000131437.15 Testis 0.001122
Astle_et_al_2016_Granulocyte_count ENSG00000230612.3 Artery_Tibial 0.0001934
Astle_et_al_2016_Granulocyte_count ENSG00000233006.6 Cells_Cultured_fibroblasts 2.884e-12
Astle_et_al_2016_Granulocyte_count ENSG00000237714.1 Testis 0.001414
Astle_et_al_2016_Granulocyte_count ENSG00000263597.1 Muscle_Skeletal 3.63e-12
Astle_et_al_2016_Granulocyte_count ENSG00000197536.11 Brain_Frontal_Cortex_BA9 5.07e-09
Astle_et_al_2016_Granulocyte_count ENSG00000164402.13 Esophagus_Muscularis 0.001673
Astle_et_al_2016_Granulocyte_count ENSG00000113520.10 Testis 0.0003003
Astle_et_al_2016_Granulocyte_count ENSG00000205089.7 Testis 0.0006184
Astle_et_al_2016_Granulocyte_count ENSG00000132570.14 Adipose_Subcutaneous 0.003144
Astle_et_al_2016_Granulocyte_count ENSG00000198868.3 Artery_Tibial 0.001725
Astle_et_al_2016_Granulocyte_count ENSG00000251387.1 Nerve_Tibial 0.0005983
Astle_et_al_2016_Granulocyte_count ENSG00000204967.10 Lung 0.002339
Astle_et_al_2016_Granulocyte_count ENSG00000204965.8 Skin_Not_Sun_Exposed 0.003562
Astle_et_al_2016_Granulocyte_count ENSG00000204963.5 Nerve_Tibial 0.001773
Astle_et_al_2016_Granulocyte_count ENSG00000204969.6 Brain_Cerebellum 0.002941
Astle_et_al_2016_Granulocyte_count ENSG00000251664.3 Colon_Transverse 0.0004148
Astle_et_al_2016_Granulocyte_count ENSG00000277795.1 Nerve_Tibial 0.0005702
Astle_et_al_2016_Granulocyte_count ENSG00000243232.4 Spleen 0.0005996
Astle_et_al_2016_Granulocyte_count ENSG00000255408.3 Skin_Not_Sun_Exposed 0.002167
Astle_et_al_2016_Granulocyte_count ENSG00000204956.5 Brain_Cerebellar_Hemisphere 0.001124
Astle_et_al_2016_Granulocyte_count ENSG00000146007.10 Brain_Substantia_nigra 0.002739
Astle_et_al_2016_Granulocyte_count ENSG00000146001.5 Thyroid 0.00271
Astle_et_al_2016_Granulocyte_count ENSG00000248383.4 Liver 5.913e-05
Astle_et_al_2016_Granulocyte_count ENSG00000250120.6 Brain_Anterior_cingulate_cortex_BA24 0.001001
Astle_et_al_2016_Granulocyte_count ENSG00000204970.9 Testis 0.002024
Astle_et_al_2016_Granulocyte_count ENSG00000239389.7 Adrenal_Gland 0.0005459
Astle_et_al_2016_Granulocyte_count ENSG00000204962.5 Brain_Nucleus_accumbens_basal_ganglia 0.002442
Astle_et_al_2016_Granulocyte_count ENSG00000131504.15 Artery_Aorta 0.002284
Astle_et_al_2016_Granulocyte_count ENSG00000249158.6 Thyroid 0.0009141
Astle_et_al_2016_Granulocyte_count ENSG00000113211.5 Adipose_Subcutaneous 0.0024
Astle_et_al_2016_Granulocyte_count ENSG00000255622.3 Brain_Spinal_cord_cervical_c-1 0.002817
Astle_et_al_2016_Granulocyte_count ENSG00000120327.6 Esophagus_Muscularis 0.002908
Astle_et_al_2016_Granulocyte_count ENSG00000113209.8 Heart_Left_Ventricle 0.00298
Astle_et_al_2016_Granulocyte_count ENSG00000113248.5 Lung 0.0009282
Astle_et_al_2016_Granulocyte_count ENSG00000272108.1 Brain_Cortex 0.003778
Astle_et_al_2016_Granulocyte_count ENSG00000197479.6 Heart_Left_Ventricle 0.001267
Astle_et_al_2016_Granulocyte_count ENSG00000271871.1 Testis 0.003128
Astle_et_al_2016_Granulocyte_count ENSG00000228737.2 Muscle_Skeletal 0.001328
Astle_et_al_2016_Granulocyte_count ENSG00000113552.15 Skin_Sun_Exposed 3.141e-08
Astle_et_al_2016_Granulocyte_count ENSG00000113555.5 Whole_Blood 0.003959
Astle_et_al_2016_Granulocyte_count ENSG00000280047.1 Stomach 7.585e-13
Astle_et_al_2016_Granulocyte_count ENSG00000131507.10 Pituitary 1.11e-16
Astle_et_al_2016_Granulocyte_count ENSG00000145882.10 Cells_Cultured_fibroblasts 0.002335
Astle_et_al_2016_Granulocyte_count ENSG00000169252.5 Whole_Blood 1.11e-16
Astle_et_al_2016_Granulocyte_count ENSG00000164284.14 Colon_Transverse 0.001961
Astle_et_al_2016_Granulocyte_count ENSG00000253865.1 Breast_Mammary_Tissue 0.004051
Astle_et_al_2016_Granulocyte_count ENSG00000211445.11 Lung 0.00209
Astle_et_al_2016_Granulocyte_count ENSG00000253897.1 Testis 0.0003564
Astle_et_al_2016_Granulocyte_count ENSG00000170624.13 Brain_Spinal_cord_cervical_c-1 0.004257
Astle_et_al_2016_Granulocyte_count ENSG00000145850.8 Esophagus_Muscularis 2.178e-07
Astle_et_al_2016_Granulocyte_count ENSG00000135077.8 Adipose_Subcutaneous 0.0005959
Astle_et_al_2016_Granulocyte_count ENSG00000113249.12 Breast_Mammary_Tissue 2.107e-06
Astle_et_al_2016_Granulocyte_count ENSG00000254211.5 Adrenal_Gland 0.0005145
Astle_et_al_2016_Granulocyte_count ENSG00000253959.1 Skin_Sun_Exposed 0.0002339
Astle_et_al_2016_Granulocyte_count ENSG00000113742.12 Whole_Blood 3.343e-07
Astle_et_al_2016_Granulocyte_count ENSG00000251667.1 Brain_Cerebellum 0.002814
Astle_et_al_2016_Granulocyte_count ENSG00000175414.6 Brain_Caudate_basal_ganglia 0.0008354
Astle_et_al_2016_Granulocyte_count ENSG00000170085.17 Nerve_Tibial 0.001292
Astle_et_al_2016_Granulocyte_count ENSG00000251414.1 Lung 0.001424
Astle_et_al_2016_Granulocyte_count ENSG00000122203.14 Thyroid 0.0005789
Astle_et_al_2016_Granulocyte_count ENSG00000169228.13 Cells_EBV-transformed_lymphocytes 0.0005479
Astle_et_al_2016_Granulocyte_count ENSG00000169230.9 Pancreas 4.384e-05
Astle_et_al_2016_Granulocyte_count ENSG00000270706.1 Adipose_Subcutaneous 2.599e-06
Astle_et_al_2016_Granulocyte_count ENSG00000131187.9 Esophagus_Mucosa 0.0006206
Astle_et_al_2016_Granulocyte_count ENSG00000165671.19 Artery_Aorta 6.272e-05
Astle_et_al_2016_Granulocyte_count ENSG00000240729.1 Skin_Sun_Exposed 1.627e-05
Astle_et_al_2016_Granulocyte_count ENSG00000169223.14 Pancreas 0.003654
Astle_et_al_2016_Granulocyte_count ENSG00000131183.10 Skin_Not_Sun_Exposed 0.0002605
Astle_et_al_2016_Granulocyte_count ENSG00000169220.17 Vagina 0.0008155
Astle_et_al_2016_Granulocyte_count ENSG00000169131.11 Lung 3.59e-06
Astle_et_al_2016_Granulocyte_count ENSG00000113240.12 Whole_Blood 3.959e-06
Astle_et_al_2016_Granulocyte_count ENSG00000253520.1 Brain_Putamen_basal_ganglia 0.0005032
Astle_et_al_2016_Granulocyte_count ENSG00000169045.17 Prostate 1.608e-06
Astle_et_al_2016_Granulocyte_count ENSG00000161021.11 Esophagus_Mucosa 2.969e-07
Astle_et_al_2016_Granulocyte_count ENSG00000225051.5 Pituitary 3.166e-06
Astle_et_al_2016_Granulocyte_count ENSG00000161011.19 Whole_Blood 3.908e-07
Astle_et_al_2016_Granulocyte_count ENSG00000244945.1 Breast_Mammary_Tissue 0.0001074
Astle_et_al_2016_Granulocyte_count ENSG00000161013.16 Adipose_Visceral_Omentum 1.483e-05
Astle_et_al_2016_Granulocyte_count ENSG00000204659.4 Esophagus_Muscularis 0.0003487
Astle_et_al_2016_Granulocyte_count ENSG00000249140.1 Skin_Sun_Exposed 8.817e-05
Astle_et_al_2016_Granulocyte_count ENSG00000250999.1 Brain_Cerebellum 8.119e-07
Astle_et_al_2016_Granulocyte_count ENSG00000161010.14 Brain_Nucleus_accumbens_basal_ganglia 7.14e-05
Astle_et_al_2016_Granulocyte_count ENSG00000176783.14 Spleen 0.002167
Astle_et_al_2016_Granulocyte_count ENSG00000197226.12 Uterus 2.054e-05
Astle_et_al_2016_Granulocyte_count ENSG00000222448.1 Adipose_Subcutaneous 5.796e-06
Astle_et_al_2016_Granulocyte_count ENSG00000127022.14 Esophagus_Gastroesophageal_Junction 1.25e-11
Astle_et_al_2016_Granulocyte_count ENSG00000228259.3 Testis 0.000102
Astle_et_al_2016_Granulocyte_count ENSG00000113269.13 Brain_Cerebellum 0.001041
Astle_et_al_2016_Granulocyte_count ENSG00000137265.14 Colon_Transverse 0.0004512
Astle_et_al_2016_Granulocyte_count ENSG00000188996.4 Lung 0.0004513
Astle_et_al_2016_Granulocyte_count ENSG00000124782.19 Brain_Cerebellum 0.0004606
Astle_et_al_2016_Granulocyte_count ENSG00000203498.2 Testis 0.0001009
Astle_et_al_2016_Granulocyte_count ENSG00000229931.1 Lung 3.178e-08
Astle_et_al_2016_Granulocyte_count ENSG00000124788.17 Minor_Salivary_Gland 8.712e-12
Astle_et_al_2016_Granulocyte_count ENSG00000235733.2 Testis 0.0003409
Astle_et_al_2016_Granulocyte_count ENSG00000112343.10 Adipose_Subcutaneous 1.082e-10
Astle_et_al_2016_Granulocyte_count ENSG00000272462.2 Whole_Blood 5.996e-08
Astle_et_al_2016_Granulocyte_count ENSG00000158406.4 Thyroid 0.0009765
Astle_et_al_2016_Granulocyte_count ENSG00000180573.9 Skin_Sun_Exposed 1.34e-07
Astle_et_al_2016_Granulocyte_count ENSG00000124564.17 Liver 3.131e-05
Astle_et_al_2016_Granulocyte_count ENSG00000124549.14 Spleen 6.54e-13
Astle_et_al_2016_Granulocyte_count ENSG00000187837.3 Cells_Cultured_fibroblasts 1.16e-06
Astle_et_al_2016_Granulocyte_count ENSG00000272810.1 Whole_Blood 6.048e-06
Astle_et_al_2016_Granulocyte_count ENSG00000124568.10 Adrenal_Gland 0.001587
Astle_et_al_2016_Granulocyte_count ENSG00000261353.1 Muscle_Skeletal 6.684e-14
Astle_et_al_2016_Granulocyte_count ENSG00000182952.4 Small_Intestine_Terminal_Ileum 0.004051
Astle_et_al_2016_Granulocyte_count ENSG00000026950.16 Testis 0.002194
Astle_et_al_2016_Granulocyte_count ENSG00000111801.15 Brain_Cortex 1.227e-09
Astle_et_al_2016_Granulocyte_count ENSG00000112337.10 Testis 0.000821
Astle_et_al_2016_Granulocyte_count ENSG00000124508.16 Skin_Sun_Exposed 0.003112
Astle_et_al_2016_Granulocyte_count ENSG00000228223.2 Brain_Cerebellum 9.659e-15
Astle_et_al_2016_Granulocyte_count ENSG00000224843.6 Heart_Left_Ventricle 7.775e-11
Astle_et_al_2016_Granulocyte_count ENSG00000275846.1 Testis 2.35e-05
Astle_et_al_2016_Granulocyte_count ENSG00000146109.4 Brain_Cerebellum 5.107e-15
Astle_et_al_2016_Granulocyte_count ENSG00000276180.1 Adipose_Visceral_Omentum 4.799e-07
Astle_et_al_2016_Granulocyte_count ENSG00000272468.1 Artery_Aorta 3.722e-09
Astle_et_al_2016_Granulocyte_count ENSG00000197903.7 Artery_Tibial 2.052e-09
Astle_et_al_2016_Granulocyte_count ENSG00000186470.13 Artery_Tibial 6.734e-12
Astle_et_al_2016_Granulocyte_count ENSG00000204789.4 Spleen 4.141e-11
Astle_et_al_2016_Granulocyte_count ENSG00000112812.15 Brain_Cerebellar_Hemisphere 5.473e-14
Astle_et_al_2016_Granulocyte_count ENSG00000124557.12 Testis 8.303e-08
Astle_et_al_2016_Granulocyte_count ENSG00000271755.1 Cells_Cultured_fibroblasts 1.994e-05
Astle_et_al_2016_Granulocyte_count ENSG00000124635.8 Artery_Tibial 1.197e-05
Astle_et_al_2016_Granulocyte_count ENSG00000237154.2 Testis 5.633e-09
Astle_et_al_2016_Granulocyte_count ENSG00000272312.1 Artery_Tibial 0.001705
Astle_et_al_2016_Granulocyte_count ENSG00000096654.15 Brain_Cerebellar_Hemisphere 1.377e-05
Astle_et_al_2016_Granulocyte_count ENSG00000241549.8 Colon_Sigmoid 9.225e-06
Astle_et_al_2016_Granulocyte_count ENSG00000281706.2 Esophagus_Mucosa 7.772e-16
Astle_et_al_2016_Granulocyte_count ENSG00000243307.2 Testis 0.001299
Astle_et_al_2016_Granulocyte_count ENSG00000233822.4 Esophagus_Gastroesophageal_Junction 9.168e-19
Astle_et_al_2016_Granulocyte_count ENSG00000184357.4 Skin_Not_Sun_Exposed 3.262e-19
Astle_et_al_2016_Granulocyte_count ENSG00000276903.1 Whole_Blood 0.0001867
Astle_et_al_2016_Granulocyte_count ENSG00000124613.8 Small_Intestine_Terminal_Ileum 4.067e-12
Astle_et_al_2016_Granulocyte_count ENSG00000261839.1 Spleen 1.323e-07
Astle_et_al_2016_Granulocyte_count ENSG00000196812.4 Heart_Left_Ventricle 2.22e-16
Astle_et_al_2016_Granulocyte_count ENSG00000197279.3 Stomach 5.425e-11
Astle_et_al_2016_Granulocyte_count ENSG00000187626.8 Whole_Blood 3.214e-20
Astle_et_al_2016_Granulocyte_count ENSG00000176933.5 Pituitary 1.155e-14
Astle_et_al_2016_Granulocyte_count ENSG00000272009.1 Muscle_Skeletal 8.228e-08
Astle_et_al_2016_Granulocyte_count ENSG00000197062.11 Liver 4.441e-16
Astle_et_al_2016_Granulocyte_count ENSG00000137185.11 Esophagus_Gastroesophageal_Junction 1.11e-16
Astle_et_al_2016_Granulocyte_count ENSG00000137338.5 Brain_Spinal_cord_cervical_c-1 1.11e-16
Astle_et_al_2016_Granulocyte_count ENSG00000198315.10 Brain_Cortex 2.244e-08
Astle_et_al_2016_Granulocyte_count ENSG00000197238.4 Adrenal_Gland 1.782e-07
Astle_et_al_2016_Granulocyte_count ENSG00000278828.1 Esophagus_Muscularis 1.11e-16
Astle_et_al_2016_Granulocyte_count ENSG00000219392.1 Skin_Sun_Exposed 4.01e-11
Astle_et_al_2016_Granulocyte_count ENSG00000273542.1 Small_Intestine_Terminal_Ileum 7.538e-08
Astle_et_al_2016_Granulocyte_count ENSG00000189298.13 Artery_Aorta 1.11e-16
Astle_et_al_2016_Granulocyte_count ENSG00000269293.2 Brain_Cerebellar_Hemisphere 9.223e-08
Astle_et_al_2016_Granulocyte_count ENSG00000226314.7 Heart_Left_Ventricle 7.772e-16
Astle_et_al_2016_Granulocyte_count ENSG00000270326.1 Brain_Cerebellar_Hemisphere 1.021e-21
Astle_et_al_2016_Granulocyte_count ENSG00000220721.1 Prostate 2.174e-10
Astle_et_al_2016_Granulocyte_count ENSG00000216915.2 Brain_Cerebellar_Hemisphere 5.291e-06
Astle_et_al_2016_Granulocyte_count ENSG00000235109.7 Artery_Coronary 1.01e-14
Astle_et_al_2016_Granulocyte_count ENSG00000189134.3 Esophagus_Muscularis 3.331e-16
Astle_et_al_2016_Granulocyte_count ENSG00000232040.2 Artery_Aorta 7.763e-11
Astle_et_al_2016_Granulocyte_count ENSG00000219891.2 Cells_Cultured_fibroblasts 3.865e-11
Astle_et_al_2016_Granulocyte_count ENSG00000197153.4 Testis 4.55e-09
Astle_et_al_2016_Granulocyte_count ENSG00000280107.1 Ovary 6.661e-16
Astle_et_al_2016_Granulocyte_count ENSG00000218069.2 Testis 6.467e-06
Astle_et_al_2016_Granulocyte_count ENSG00000225173.1 Brain_Putamen_basal_ganglia 3.105e-22
Astle_et_al_2016_Granulocyte_count ENSG00000216901.1 Brain_Hippocampus 1.936e-10
Astle_et_al_2016_Granulocyte_count ENSG00000158691.14 Cells_Cultured_fibroblasts 1.139e-11
Astle_et_al_2016_Granulocyte_count ENSG00000187987.9 Heart_Atrial_Appendage 3.388e-11
Astle_et_al_2016_Granulocyte_count ENSG00000218016.2 Brain_Cerebellar_Hemisphere 1.414e-06
Astle_et_al_2016_Granulocyte_count ENSG00000204709.4 Brain_Cortex 3.171e-11
Astle_et_al_2016_Granulocyte_count ENSG00000182477.5 Testis 3.942e-08
Astle_et_al_2016_Granulocyte_count ENSG00000187763.3 Pituitary 5.454e-08
Astle_et_al_2016_Granulocyte_count ENSG00000217539.2 Testis 5.434e-08
Astle_et_al_2016_Granulocyte_count ENSG00000204713.10 Skin_Not_Sun_Exposed 1.096e-09
Astle_et_al_2016_Granulocyte_count ENSG00000227214.2 Adipose_Visceral_Omentum 0.001437
Astle_et_al_2016_Granulocyte_count ENSG00000197935.6 Spleen 4.127e-07
Astle_et_al_2016_Granulocyte_count ENSG00000233366.1 Testis 1.088e-11
Astle_et_al_2016_Granulocyte_count ENSG00000230164.1 Stomach 2.781e-12
Astle_et_al_2016_Granulocyte_count ENSG00000244349.1 Cells_Cultured_fibroblasts 0.002382
Astle_et_al_2016_Granulocyte_count ENSG00000235570.1 Testis 1.224e-10
Astle_et_al_2016_Granulocyte_count ENSG00000204687.4 Adipose_Subcutaneous 0.003432
Astle_et_al_2016_Granulocyte_count ENSG00000229274.1 Esophagus_Gastroesophageal_Junction 2.104e-29
Astle_et_al_2016_Granulocyte_count ENSG00000225595.2 Testis 5.807e-25
Astle_et_al_2016_Granulocyte_count ENSG00000204657.3 Whole_Blood 1.11e-16
Astle_et_al_2016_Granulocyte_count ENSG00000204681.10 Whole_Blood 3.331e-16
Astle_et_al_2016_Granulocyte_count ENSG00000237988.3 Esophagus_Muscularis 1.11e-16
Astle_et_al_2016_Granulocyte_count ENSG00000204655.11 Artery_Coronary 1.792e-27
Astle_et_al_2016_Granulocyte_count ENSG00000204632.11 Cells_Cultured_fibroblasts 8.751e-48
Astle_et_al_2016_Granulocyte_count ENSG00000181126.13 Brain_Frontal_Cortex_BA9 4.441e-16
Astle_et_al_2016_Granulocyte_count ENSG00000204700.4 Testis 7.674e-05
Astle_et_al_2016_Granulocyte_count ENSG00000228078.1 Brain_Putamen_basal_ganglia 6.133e-38
Astle_et_al_2016_Granulocyte_count ENSG00000231130.1 Stomach 1.489e-43
Astle_et_al_2016_Granulocyte_count ENSG00000204644.9 Spleen 7.275e-28
Astle_et_al_2016_Granulocyte_count ENSG00000230598.1 Testis 1.962e-11
Astle_et_al_2016_Granulocyte_count ENSG00000233892.1 Breast_Mammary_Tissue 4.371e-10
Astle_et_al_2016_Granulocyte_count ENSG00000233916.1 Testis 4.441e-16
Astle_et_al_2016_Granulocyte_count ENSG00000204618.8 Pancreas 4.441e-16
Astle_et_al_2016_Granulocyte_count ENSG00000234127.8 Artery_Aorta 1.11e-16
Astle_et_al_2016_Granulocyte_count ENSG00000204642.13 Minor_Salivary_Gland 3.331e-16
Astle_et_al_2016_Granulocyte_count ENSG00000204614.8 Lung 4.482e-13
Astle_et_al_2016_Granulocyte_count ENSG00000214922.9 Skin_Not_Sun_Exposed 8.882e-16
Astle_et_al_2016_Granulocyte_count ENSG00000225864.1 Colon_Transverse 1.11e-16
Astle_et_al_2016_Granulocyte_count ENSG00000176998.4 Spleen 2.22e-16
Astle_et_al_2016_Granulocyte_count ENSG00000270604.5 Brain_Putamen_basal_ganglia 3.331e-16
Astle_et_al_2016_Granulocyte_count ENSG00000204599.14 Skin_Sun_Exposed 1.053e-11
Astle_et_al_2016_Granulocyte_count ENSG00000227758.1 Cells_EBV-transformed_lymphocytes 1.744e-05
Astle_et_al_2016_Granulocyte_count ENSG00000272236.1 Nerve_Tibial 2.945e-08
Astle_et_al_2016_Granulocyte_count ENSG00000235238.1 Heart_Left_Ventricle 1.956e-29
Astle_et_al_2016_Granulocyte_count ENSG00000213900.2 Adipose_Subcutaneous 0.0001698
Astle_et_al_2016_Granulocyte_count ENSG00000232757.1 Skin_Not_Sun_Exposed 1.11e-16
Astle_et_al_2016_Granulocyte_count ENSG00000227262.3 Whole_Blood 2.22e-16
Astle_et_al_2016_Granulocyte_count ENSG00000204619.7 Lung 2.32e-14
Astle_et_al_2016_Granulocyte_count ENSG00000066379.14 Small_Intestine_Terminal_Ileum 8.882e-16
Astle_et_al_2016_Granulocyte_count ENSG00000204613.10 Whole_Blood 1.11e-16
Astle_et_al_2016_Granulocyte_count ENSG00000204625.10 Spleen 3.952e-14
Astle_et_al_2016_Granulocyte_count ENSG00000239257.1 Cells_EBV-transformed_lymphocytes 4.441e-16
Astle_et_al_2016_Granulocyte_count ENSG00000241370.5 Thyroid 2.999e-07
Astle_et_al_2016_Granulocyte_count ENSG00000227766.1 Adrenal_Gland 1.11e-16
Astle_et_al_2016_Granulocyte_count ENSG00000229390.1 Uterus 2.239e-06
Astle_et_al_2016_Granulocyte_count ENSG00000204616.10 Skin_Not_Sun_Exposed 1.641e-29
Astle_et_al_2016_Granulocyte_count ENSG00000204590.12 Skin_Sun_Exposed 0.0006597
Astle_et_al_2016_Granulocyte_count ENSG00000213880.3 Testis 4.061e-18
Astle_et_al_2016_Granulocyte_count ENSG00000235821.1 Colon_Sigmoid 2.298e-14
Astle_et_al_2016_Granulocyte_count ENSG00000204622.11 Brain_Amygdala 7.597e-39
Astle_et_al_2016_Granulocyte_count ENSG00000204610.12 Liver 2.043e-32
Astle_et_al_2016_Granulocyte_count ENSG00000206341.7 Skin_Sun_Exposed 3.713e-09
Astle_et_al_2016_Granulocyte_count ENSG00000231226.1 Small_Intestine_Terminal_Ileum 2.14e-35
Astle_et_al_2016_Granulocyte_count ENSG00000281831.1 Ovary 4.51e-26
Astle_et_al_2016_Granulocyte_count ENSG00000280128.1 Cells_EBV-transformed_lymphocytes 8.882e-16
Astle_et_al_2016_Granulocyte_count ENSG00000273340.1 Liver 3.074e-07
Astle_et_al_2016_Granulocyte_count ENSG00000204623.9 Brain_Hippocampus 6.268e-12
Astle_et_al_2016_Granulocyte_count ENSG00000230521.1 Esophagus_Muscularis 1.11e-16
Astle_et_al_2016_Granulocyte_count ENSG00000204564.11 Cells_Cultured_fibroblasts 1.706e-06
Astle_et_al_2016_Granulocyte_count ENSG00000237669.1 Esophagus_Mucosa 5.532e-20
Astle_et_al_2016_Granulocyte_count ENSG00000137343.17 Brain_Cortex 9.948e-13
Astle_et_al_2016_Granulocyte_count ENSG00000204560.9 Adrenal_Gland 6.075e-05
Astle_et_al_2016_Granulocyte_count ENSG00000230795.3 Pancreas 8.882e-16
Astle_et_al_2016_Granulocyte_count ENSG00000137404.14 Heart_Atrial_Appendage 4.441e-16
Astle_et_al_2016_Granulocyte_count ENSG00000206503.12 Esophagus_Mucosa 7.872e-46
Astle_et_al_2016_Granulocyte_count ENSG00000236603.2 Artery_Coronary 3.268e-09
Astle_et_al_2016_Granulocyte_count ENSG00000137337.14 Brain_Cortex 7.772e-06
Astle_et_al_2016_Granulocyte_count ENSG00000235290.1 Pancreas 1.52e-13
Astle_et_al_2016_Granulocyte_count ENSG00000231074.8 Thyroid 7.772e-16
Astle_et_al_2016_Granulocyte_count ENSG00000204592.8 Skin_Not_Sun_Exposed 6.922e-08
Astle_et_al_2016_Granulocyte_count ENSG00000233265.1 Brain_Cerebellar_Hemisphere 3.815e-21
Astle_et_al_2016_Granulocyte_count ENSG00000243753.5 Whole_Blood 1.938e-45
Astle_et_al_2016_Granulocyte_count ENSG00000261548.1 Testis 0.001993
Astle_et_al_2016_Granulocyte_count ENSG00000229142.1 Testis 1.104e-06
Astle_et_al_2016_Granulocyte_count ENSG00000137312.14 Kidney_Cortex 2.163e-33
Astle_et_al_2016_Granulocyte_count ENSG00000204568.11 Esophagus_Mucosa 5.071e-06
Astle_et_al_2016_Granulocyte_count ENSG00000137331.11 Esophagus_Mucosa 2.22e-16
Astle_et_al_2016_Granulocyte_count ENSG00000235963.1 Uterus 6.273e-14
Astle_et_al_2016_Granulocyte_count ENSG00000196230.12 Artery_Tibial 1.305e-05
Astle_et_al_2016_Granulocyte_count ENSG00000204574.12 Muscle_Skeletal 0.0004136
Astle_et_al_2016_Granulocyte_count ENSG00000238024.1 Whole_Blood 0.003476
Astle_et_al_2016_Granulocyte_count ENSG00000204580.13 Colon_Transverse 1.11e-16
Astle_et_al_2016_Granulocyte_count ENSG00000213780.10 Brain_Hypothalamus 7.772e-16
Astle_et_al_2016_Granulocyte_count ENSG00000214894.6 Esophagus_Mucosa 1.323e-32
Astle_et_al_2016_Granulocyte_count ENSG00000168631.12 Lung 2.22e-16
Astle_et_al_2016_Granulocyte_count ENSG00000224312.1 Testis 0.0003439
Astle_et_al_2016_Granulocyte_count ENSG00000236475.1 Brain_Cerebellum 1.622e-31
Astle_et_al_2016_Granulocyte_count ENSG00000146112.11 Breast_Mammary_Tissue 1.304e-33
Astle_et_al_2016_Granulocyte_count ENSG00000272540.1 Brain_Frontal_Cortex_BA9 0.00067
Astle_et_al_2016_Granulocyte_count ENSG00000228789.6 Prostate 3.331e-16
Astle_et_al_2016_Granulocyte_count ENSG00000204531.17 Artery_Coronary 8.882e-16
Astle_et_al_2016_Granulocyte_count ENSG00000227939.1 Adrenal_Gland 1.11e-16
Astle_et_al_2016_Granulocyte_count ENSG00000228022.5 Thyroid 2.463e-08
Astle_et_al_2016_Granulocyte_count ENSG00000272273.1 Brain_Nucleus_accumbens_basal_ganglia 0.001097
Astle_et_al_2016_Granulocyte_count ENSG00000224936.1 Testis 1.192e-10
Astle_et_al_2016_Granulocyte_count ENSG00000229068.1 Testis 8.433e-11
Astle_et_al_2016_Granulocyte_count ENSG00000234745.10 Brain_Nucleus_accumbens_basal_ganglia 2.22e-16
Astle_et_al_2016_Granulocyte_count ENSG00000201988.2 Whole_Blood 4.692e-10
Astle_et_al_2016_Granulocyte_count ENSG00000198563.13 Muscle_Skeletal 1.028e-09
Astle_et_al_2016_Granulocyte_count ENSG00000237923.1 Esophagus_Mucosa 2.945e-39
Astle_et_al_2016_Granulocyte_count ENSG00000213760.10 Brain_Cerebellum 3.331e-16
Astle_et_al_2016_Granulocyte_count ENSG00000204498.10 Testis 1.11e-16
Astle_et_al_2016_Granulocyte_count ENSG00000204542.2 Cells_Cultured_fibroblasts 1.014e-10
Astle_et_al_2016_Granulocyte_count ENSG00000137310.11 Cells_Cultured_fibroblasts 1.11e-16
Astle_et_al_2016_Granulocyte_count ENSG00000204438.10 Esophagus_Gastroesophageal_Junction 7.304e-68
Astle_et_al_2016_Granulocyte_count ENSG00000204444.10 Skin_Not_Sun_Exposed 6.116e-62
Astle_et_al_2016_Granulocyte_count ENSG00000204427.11 Breast_Mammary_Tissue 1.11e-16
Astle_et_al_2016_Granulocyte_count ENSG00000196260.4 Muscle_Skeletal 3.331e-16
Astle_et_al_2016_Granulocyte_count ENSG00000213719.8 Nerve_Tibial 4.365e-55
Astle_et_al_2016_Granulocyte_count ENSG00000204435.13 Adipose_Subcutaneous 2.57e-40
Astle_et_al_2016_Granulocyte_count ENSG00000204544.5 Lung 8.824e-09
Astle_et_al_2016_Granulocyte_count ENSG00000204482.10 Whole_Blood 7.238e-13
Astle_et_al_2016_Granulocyte_count ENSG00000252743.1 Thyroid 8.696e-50
Astle_et_al_2016_Granulocyte_count ENSG00000226979.8 Esophagus_Gastroesophageal_Junction 4.441e-16
Astle_et_al_2016_Granulocyte_count ENSG00000261272.1 Esophagus_Mucosa 0.0001116
Astle_et_al_2016_Granulocyte_count ENSG00000204410.14 Thyroid 1.105e-66
Astle_et_al_2016_Granulocyte_count ENSG00000237775.1 Testis 1.3e-34
Astle_et_al_2016_Granulocyte_count ENSG00000204472.12 Cells_EBV-transformed_lymphocytes 1.121e-26
Astle_et_al_2016_Granulocyte_count ENSG00000206337.10 Thyroid 1.924e-47
Astle_et_al_2016_Granulocyte_count ENSG00000204420.8 Skin_Not_Sun_Exposed 1.11e-16
Astle_et_al_2016_Granulocyte_count ENSG00000204394.12 Pituitary 3.953e-50
Astle_et_al_2016_Granulocyte_count ENSG00000204439.3 Colon_Sigmoid 2.284e-09
Astle_et_al_2016_Granulocyte_count ENSG00000204469.12 Adrenal_Gland 2.551e-42
Astle_et_al_2016_Granulocyte_count ENSG00000204538.3 Pancreas 4.289e-08
Astle_et_al_2016_Granulocyte_count ENSG00000137411.16 Colon_Transverse 2.262e-29
Astle_et_al_2016_Granulocyte_count ENSG00000271581.1 Uterus 7.13e-72
Astle_et_al_2016_Granulocyte_count ENSG00000204392.10 Skin_Not_Sun_Exposed 4.441e-16
Astle_et_al_2016_Granulocyte_count ENSG00000204396.10 Lung 1.11e-16
Astle_et_al_2016_Granulocyte_count ENSG00000204388.6 Esophagus_Mucosa 1.942e-40
Astle_et_al_2016_Granulocyte_count ENSG00000233529.1 Testis 9.404e-14
Astle_et_al_2016_Granulocyte_count ENSG00000204387.12 Cells_EBV-transformed_lymphocytes 1.11e-16
Astle_et_al_2016_Granulocyte_count ENSG00000228727.8 Nerve_Tibial 1.11e-16
Astle_et_al_2016_Granulocyte_count ENSG00000272501.1 Cells_EBV-transformed_lymphocytes 4.5e-09
Astle_et_al_2016_Granulocyte_count ENSG00000204386.10 Whole_Blood 4.759e-54
Astle_et_al_2016_Granulocyte_count ENSG00000213722.8 Brain_Frontal_Cortex_BA9 2.22e-16
Astle_et_al_2016_Granulocyte_count ENSG00000204385.10 Thyroid 3.799e-41
Astle_et_al_2016_Granulocyte_count ENSG00000166278.14 Whole_Blood 4.896e-54
Astle_et_al_2016_Granulocyte_count ENSG00000243649.8 Testis 6.541e-09
Astle_et_al_2016_Granulocyte_count ENSG00000206344.7 Brain_Hypothalamus 4.039e-08
Astle_et_al_2016_Granulocyte_count ENSG00000204536.13 Brain_Cerebellum 3.331e-16
Astle_et_al_2016_Granulocyte_count ENSG00000228432.1 Brain_Frontal_Cortex_BA9 2.644e-40
Astle_et_al_2016_Granulocyte_count ENSG00000204356.13 Thyroid 2.53e-11
Astle_et_al_2016_Granulocyte_count ENSG00000204348.9 Adrenal_Gland 3.331e-16
Astle_et_al_2016_Granulocyte_count ENSG00000230174.1 Ovary 3.463e-13
Astle_et_al_2016_Granulocyte_count ENSG00000204528.3 Heart_Left_Ventricle 0.003253
Astle_et_al_2016_Granulocyte_count ENSG00000244731.7 Adipose_Visceral_Omentum 1.068e-49
Astle_et_al_2016_Granulocyte_count ENSG00000204539.3 Skin_Sun_Exposed 0.0005803
Astle_et_al_2016_Granulocyte_count ENSG00000227507.2 Artery_Tibial 7.689e-05
Astle_et_al_2016_Granulocyte_count ENSG00000248290.1 Kidney_Cortex 1.11e-16
Astle_et_al_2016_Granulocyte_count ENSG00000224389.8 Brain_Hypothalamus 3.645e-63
Astle_et_al_2016_Granulocyte_count ENSG00000204540.10 Heart_Left_Ventricle 3.796e-09
Astle_et_al_2016_Granulocyte_count ENSG00000204421.2 Brain_Caudate_basal_ganglia 1.293e-09
Astle_et_al_2016_Granulocyte_count ENSG00000250535.1 Kidney_Cortex 6.504e-73
Astle_et_al_2016_Granulocyte_count ENSG00000204525.16 Pituitary 7.26e-56
Astle_et_al_2016_Granulocyte_count ENSG00000204338.8 Ovary 2.884e-79
Astle_et_al_2016_Granulocyte_count ENSG00000204390.9 Skin_Not_Sun_Exposed 4.678e-18
Astle_et_al_2016_Granulocyte_count ENSG00000199332.1 Cells_EBV-transformed_lymphocytes 6.263e-08
Astle_et_al_2016_Granulocyte_count ENSG00000204516.9 Pancreas 5.719e-48
Astle_et_al_2016_Granulocyte_count ENSG00000204344.14 Muscle_Skeletal 2.423e-08
Astle_et_al_2016_Granulocyte_count ENSG00000235663.1 Brain_Cerebellum 4.58e-50
Astle_et_al_2016_Granulocyte_count ENSG00000231402.1 Brain_Cerebellar_Hemisphere 8.107e-42
Astle_et_al_2016_Granulocyte_count ENSG00000204366.3 Esophagus_Gastroesophageal_Junction 1.731e-48
Astle_et_al_2016_Granulocyte_count ENSG00000231852.6 Cells_Cultured_fibroblasts 3.847e-43
Astle_et_al_2016_Granulocyte_count ENSG00000204463.12 Brain_Frontal_Cortex_BA9 2.22e-16
Astle_et_al_2016_Granulocyte_count ENSG00000204475.9 Skin_Sun_Exposed 1.522e-08
Astle_et_al_2016_Granulocyte_count ENSG00000277402.1 Pituitary 1.662e-08
Astle_et_al_2016_Granulocyte_count ENSG00000204520.12 Pancreas 2.634e-09
Astle_et_al_2016_Granulocyte_count ENSG00000225851.1 Breast_Mammary_Tissue 3.884e-46
Astle_et_al_2016_Granulocyte_count ENSG00000214892.4 Cells_EBV-transformed_lymphocytes 1.11e-16
Astle_et_al_2016_Granulocyte_count ENSG00000272221.1 Artery_Coronary 4.441e-16
Astle_et_al_2016_Granulocyte_count ENSG00000204314.10 Lung 1.036e-32
Astle_et_al_2016_Granulocyte_count ENSG00000229836.1 Thyroid 1.169e-07
Astle_et_al_2016_Granulocyte_count ENSG00000204305.13 Small_Intestine_Terminal_Ileum 4.441e-16
Astle_et_al_2016_Granulocyte_count ENSG00000221988.12 Esophagus_Mucosa 2.77e-08
Astle_et_al_2016_Granulocyte_count ENSG00000241404.6 Colon_Transverse 1.108e-06
Astle_et_al_2016_Granulocyte_count ENSG00000213676.10 Cells_Cultured_fibroblasts 2.032e-49
Astle_et_al_2016_Granulocyte_count ENSG00000204301.6 Pituitary 1.191e-13
Astle_et_al_2016_Granulocyte_count ENSG00000225914.1 Esophagus_Gastroesophageal_Junction 1.11e-16
Astle_et_al_2016_Granulocyte_count ENSG00000204304.11 Cells_Cultured_fibroblasts 6.302e-41
Astle_et_al_2016_Granulocyte_count ENSG00000204315.3 Artery_Tibial 2.008e-12
Astle_et_al_2016_Granulocyte_count ENSG00000256166.1 Testis 3.127e-06
Astle_et_al_2016_Granulocyte_count ENSG00000244355.7 Uterus 1.11e-16
Astle_et_al_2016_Granulocyte_count ENSG00000204371.11 Brain_Caudate_basal_ganglia 4.259e-53
Astle_et_al_2016_Granulocyte_count ENSG00000204308.7 Artery_Tibial 9.03e-28
Astle_et_al_2016_Granulocyte_count ENSG00000204389.9 Cells_Cultured_fibroblasts 1.863e-20
Astle_et_al_2016_Granulocyte_count ENSG00000240053.8 Brain_Caudate_basal_ganglia 2.547e-36
Astle_et_al_2016_Granulocyte_count ENSG00000204310.12 Brain_Caudate_basal_ganglia 1.035e-10
Astle_et_al_2016_Granulocyte_count ENSG00000204290.10 Vagina 1.11e-16
Astle_et_al_2016_Granulocyte_count ENSG00000228962.1 Small_Intestine_Terminal_Ileum 3.849e-68
Astle_et_al_2016_Granulocyte_count ENSG00000168477.17 Adrenal_Gland 1.11e-16
Astle_et_al_2016_Granulocyte_count ENSG00000204428.12 Vagina 1.434e-06
Astle_et_al_2016_Granulocyte_count ENSG00000204287.13 Skin_Sun_Exposed 2.286e-64
Astle_et_al_2016_Granulocyte_count ENSG00000255552.7 Skin_Not_Sun_Exposed 7.772e-16
Astle_et_al_2016_Granulocyte_count ENSG00000213654.9 Cells_Cultured_fibroblasts 1.85e-06
Astle_et_al_2016_Granulocyte_count ENSG00000230622.1 Testis 8.597e-31
Astle_et_al_2016_Granulocyte_count ENSG00000204351.11 Cells_Cultured_fibroblasts 1.681e-10
Astle_et_al_2016_Granulocyte_count ENSG00000204264.8 Esophagus_Mucosa 7.904e-11
Astle_et_al_2016_Granulocyte_count ENSG00000204261.8 Testis 2.369e-12
Astle_et_al_2016_Granulocyte_count ENSG00000241106.6 Small_Intestine_Terminal_Ileum 1.598e-09
Astle_et_al_2016_Granulocyte_count ENSG00000234515.1 Brain_Anterior_cingulate_cortex_BA24 0.003148
Astle_et_al_2016_Granulocyte_count ENSG00000196126.11 Whole_Blood 6.441e-57
Astle_et_al_2016_Granulocyte_count ENSG00000204257.14 Brain_Nucleus_accumbens_basal_ganglia 1.258e-28
Astle_et_al_2016_Granulocyte_count ENSG00000204256.12 Brain_Hippocampus 2.22e-16
Astle_et_al_2016_Granulocyte_count ENSG00000242574.8 Brain_Caudate_basal_ganglia 7.519e-26
Astle_et_al_2016_Granulocyte_count ENSG00000240065.7 Testis 7.826e-08
Astle_et_al_2016_Granulocyte_count ENSG00000204296.11 Testis 1.113e-42
Astle_et_al_2016_Granulocyte_count ENSG00000168394.10 Muscle_Skeletal 0.0001667
Astle_et_al_2016_Granulocyte_count ENSG00000277427.1 Ovary 1.11e-16
Astle_et_al_2016_Granulocyte_count ENSG00000196735.11 Cells_EBV-transformed_lymphocytes 1.11e-16
Astle_et_al_2016_Granulocyte_count ENSG00000204252.13 Artery_Aorta 4.05e-05
Astle_et_al_2016_Granulocyte_count ENSG00000196301.3 Skin_Sun_Exposed 4.441e-16
Astle_et_al_2016_Granulocyte_count ENSG00000223865.10 Brain_Nucleus_accumbens_basal_ganglia 9.713e-05
Astle_et_al_2016_Granulocyte_count ENSG00000237285.1 Ovary 9.034e-13
Astle_et_al_2016_Granulocyte_count ENSG00000232940.5 Brain_Caudate_basal_ganglia 4.66e-07
Astle_et_al_2016_Granulocyte_count ENSG00000204248.10 Brain_Putamen_basal_ganglia 0.0003385
Astle_et_al_2016_Granulocyte_count ENSG00000235863.3 Colon_Transverse 3.942e-06
Astle_et_al_2016_Granulocyte_count ENSG00000237441.9 Skin_Not_Sun_Exposed 2.702e-06
Astle_et_al_2016_Granulocyte_count ENSG00000204267.13 Skin_Sun_Exposed 8.462e-12
Astle_et_al_2016_Granulocyte_count ENSG00000223501.8 Brain_Cortex 0.0003105
Astle_et_al_2016_Granulocyte_count ENSG00000198502.5 Spleen 2.22e-16
Astle_et_al_2016_Granulocyte_count ENSG00000204227.4 Cells_EBV-transformed_lymphocytes 0.0002829
Astle_et_al_2016_Granulocyte_count ENSG00000227057.9 Testis 3.513e-06
Astle_et_al_2016_Granulocyte_count ENSG00000231925.11 Brain_Substantia_nigra 5.153e-07
Astle_et_al_2016_Granulocyte_count ENSG00000197283.14 Testis 0.001198
Astle_et_al_2016_Granulocyte_count ENSG00000237541.3 Brain_Anterior_cingulate_cortex_BA24 2.733e-38
Astle_et_al_2016_Granulocyte_count ENSG00000204228.3 Brain_Cerebellum 0.0002896
Astle_et_al_2016_Granulocyte_count ENSG00000229391.7 Minor_Salivary_Gland 1.729e-41
Astle_et_al_2016_Granulocyte_count ENSG00000223534.1 Ovary 8.882e-16
Astle_et_al_2016_Granulocyte_count ENSG00000232629.8 Skin_Sun_Exposed 8.882e-16
Astle_et_al_2016_Granulocyte_count ENSG00000179344.16 Brain_Substantia_nigra 7.047e-08
Astle_et_al_2016_Granulocyte_count ENSG00000231389.7 Brain_Cerebellar_Hemisphere 0.0004844
Astle_et_al_2016_Granulocyte_count ENSG00000204209.11 Testis 2.88e-07
Astle_et_al_2016_Granulocyte_count ENSG00000232080.5 Testis 3.802e-19
Astle_et_al_2016_Granulocyte_count ENSG00000236104.2 Stomach 5.632e-07
Astle_et_al_2016_Granulocyte_count ENSG00000112514.15 Minor_Salivary_Gland 0.0008829
Astle_et_al_2016_Granulocyte_count ENSG00000204220.11 Cells_Cultured_fibroblasts 1.438e-07
Astle_et_al_2016_Granulocyte_count ENSG00000237398.1 Brain_Cerebellum 0.0001272
Astle_et_al_2016_Granulocyte_count ENSG00000204194.1 Colon_Sigmoid 0.0007342
Astle_et_al_2016_Granulocyte_count ENSG00000124614.13 Esophagus_Mucosa 0.001453
Astle_et_al_2016_Granulocyte_count ENSG00000272288.5 Artery_Tibial 0.003682
Astle_et_al_2016_Granulocyte_count ENSG00000196821.9 Pancreas 0.002668
Astle_et_al_2016_Granulocyte_count ENSG00000065029.14 Whole_Blood 1.062e-07
Astle_et_al_2016_Granulocyte_count ENSG00000023892.10 Cells_EBV-transformed_lymphocytes 2.203e-07
Astle_et_al_2016_Granulocyte_count ENSG00000146197.8 Whole_Blood 1.439e-07
Astle_et_al_2016_Granulocyte_count ENSG00000112033.13 Esophagus_Muscularis 3.337e-07
Astle_et_al_2016_Granulocyte_count ENSG00000272374.1 Nerve_Tibial 1.412e-07
Astle_et_al_2016_Granulocyte_count ENSG00000124678.17 Brain_Frontal_Cortex_BA9 0.001364
Astle_et_al_2016_Granulocyte_count ENSG00000007866.19 Pituitary 0.00387
Astle_et_al_2016_Granulocyte_count ENSG00000112062.10 Nerve_Tibial 0.004245
Astle_et_al_2016_Granulocyte_count ENSG00000226976.3 Adipose_Visceral_Omentum 0.001044
Astle_et_al_2016_Granulocyte_count ENSG00000146192.14 Pancreas 0.0004489
Astle_et_al_2016_Granulocyte_count ENSG00000124762.13 Heart_Atrial_Appendage 0.001679
Astle_et_al_2016_Granulocyte_count ENSG00000236355.2 Testis 0.003387
Astle_et_al_2016_Granulocyte_count ENSG00000001167.14 Spleen 0.0008194
Astle_et_al_2016_Granulocyte_count ENSG00000124602.9 Skin_Sun_Exposed 0.001351
Astle_et_al_2016_Granulocyte_count ENSG00000161911.11 Testis 0.0008099
Astle_et_al_2016_Granulocyte_count ENSG00000124596.16 Brain_Spinal_cord_cervical_c-1 0.002642
Astle_et_al_2016_Granulocyte_count ENSG00000112561.17 Colon_Sigmoid 2.047e-07
Astle_et_al_2016_Granulocyte_count ENSG00000161912.17 Brain_Cerebellar_Hemisphere 0.0003023
Astle_et_al_2016_Granulocyte_count ENSG00000024048.10 Pituitary 0.0001875
Astle_et_al_2016_Granulocyte_count ENSG00000112619.7 Lung 0.002597
Astle_et_al_2016_Granulocyte_count ENSG00000213435.3 Colon_Transverse 0.0004156
Astle_et_al_2016_Granulocyte_count ENSG00000236961.1 Kidney_Cortex 0.004219
Astle_et_al_2016_Granulocyte_count ENSG00000261080.1 Testis 0.003308
Astle_et_al_2016_Granulocyte_count ENSG00000170915.8 Prostate 0.004201
Astle_et_al_2016_Granulocyte_count ENSG00000225791.6 Stomach 0.001537
Astle_et_al_2016_Granulocyte_count ENSG00000250686.2 Spleen 0.002581
Astle_et_al_2016_Granulocyte_count ENSG00000270362.1 Cells_Cultured_fibroblasts 0.003437
Astle_et_al_2016_Granulocyte_count ENSG00000112773.15 Cells_Cultured_fibroblasts 0.001574
Astle_et_al_2016_Granulocyte_count ENSG00000224995.1 Lung 0.0003748
Astle_et_al_2016_Granulocyte_count ENSG00000135316.17 Muscle_Skeletal 0.001335
Astle_et_al_2016_Granulocyte_count ENSG00000220563.1 Muscle_Skeletal 0.002111
Astle_et_al_2016_Granulocyte_count ENSG00000214460.3 Artery_Aorta 0.00202
Astle_et_al_2016_Granulocyte_count ENSG00000188994.12 Brain_Cortex 1.721e-14
Astle_et_al_2016_Granulocyte_count ENSG00000272514.5 Adipose_Subcutaneous 1.408e-13
Astle_et_al_2016_Granulocyte_count ENSG00000216990.2 Brain_Cerebellum 6.994e-15
Astle_et_al_2016_Granulocyte_count ENSG00000135336.14 Skin_Sun_Exposed 0.001117
Astle_et_al_2016_Granulocyte_count ENSG00000164414.17 Stomach 3.872e-07
Astle_et_al_2016_Granulocyte_count ENSG00000272008.1 Brain_Cortex 4.186e-14
Astle_et_al_2016_Granulocyte_count ENSG00000146282.17 Lung 0.0003592
Astle_et_al_2016_Granulocyte_count ENSG00000135346.8 Brain_Hypothalamus 3.578e-13
Astle_et_al_2016_Granulocyte_count ENSG00000252697.1 Pituitary 1.244e-05
Astle_et_al_2016_Granulocyte_count ENSG00000164411.11 Testis 5.922e-11
Astle_et_al_2016_Granulocyte_count ENSG00000203872.6 Cells_EBV-transformed_lymphocytes 7.531e-11
Astle_et_al_2016_Granulocyte_count ENSG00000279616.1 Nerve_Tibial 3.885e-12
Astle_et_al_2016_Granulocyte_count ENSG00000111850.10 Whole_Blood 1.521e-12
Astle_et_al_2016_Granulocyte_count ENSG00000146278.10 Skin_Sun_Exposed 0.000407
Astle_et_al_2016_Granulocyte_count ENSG00000154548.8 Whole_Blood 0.0002674
Astle_et_al_2016_Granulocyte_count ENSG00000112182.14 Pancreas 5.35e-05
Astle_et_al_2016_Granulocyte_count ENSG00000130347.12 Thyroid 0.001363
Astle_et_al_2016_Granulocyte_count ENSG00000118690.12 Adipose_Visceral_Omentum 7.034e-05
Astle_et_al_2016_Granulocyte_count ENSG00000080546.13 Cells_Cultured_fibroblasts 0.001156
Astle_et_al_2016_Granulocyte_count ENSG00000203799.12 Testis 5.551e-16
Astle_et_al_2016_Granulocyte_count ENSG00000223537.2 Brain_Cortex 4.638e-08
Astle_et_al_2016_Granulocyte_count ENSG00000135587.8 Uterus 3.024e-08
Astle_et_al_2016_Granulocyte_count ENSG00000135535.15 Lung 2.777e-12
Astle_et_al_2016_Granulocyte_count ENSG00000185250.15 Brain_Hippocampus 1.773e-08
Astle_et_al_2016_Granulocyte_count ENSG00000135596.17 Brain_Hypothalamus 9.431e-08
Astle_et_al_2016_Granulocyte_count ENSG00000112367.10 Colon_Sigmoid 8.007e-05
Astle_et_al_2016_Granulocyte_count ENSG00000260273.1 Brain_Substantia_nigra 2.623e-05
Astle_et_al_2016_Granulocyte_count ENSG00000112365.4 Whole_Blood 1.622e-08
Astle_et_al_2016_Granulocyte_count ENSG00000155085.15 Liver 3.944e-06
Astle_et_al_2016_Granulocyte_count ENSG00000219700.1 Testis 3.293e-20
Astle_et_al_2016_Granulocyte_count ENSG00000203760.8 Lung 4.153e-05
Astle_et_al_2016_Granulocyte_count ENSG00000220548.3 Esophagus_Muscularis 7.071e-05
Astle_et_al_2016_Granulocyte_count ENSG00000203756.7 Pituitary 0.001988
Astle_et_al_2016_Granulocyte_count ENSG00000272428.1 Heart_Left_Ventricle 0.0005493
Astle_et_al_2016_Granulocyte_count ENSG00000135541.20 Cells_EBV-transformed_lymphocytes 8.549e-06
Astle_et_al_2016_Granulocyte_count ENSG00000231028.8 Pituitary 4.354e-07
Astle_et_al_2016_Granulocyte_count ENSG00000118514.13 Adrenal_Gland 6.81e-06
Astle_et_al_2016_Granulocyte_count ENSG00000112339.14 Adipose_Subcutaneous 3.238e-09
Astle_et_al_2016_Granulocyte_count ENSG00000232876.1 Testis 5.042e-06
Astle_et_al_2016_Granulocyte_count ENSG00000118513.18 Cells_Cultured_fibroblasts 0.001928
Astle_et_al_2016_Granulocyte_count ENSG00000234084.1 Cells_EBV-transformed_lymphocytes 1.536e-05
Astle_et_al_2016_Granulocyte_count ENSG00000233534.1 Testis 2.115e-06
Astle_et_al_2016_Granulocyte_count ENSG00000171408.13 Artery_Coronary 0.001029
Astle_et_al_2016_Granulocyte_count ENSG00000112357.12 Brain_Amygdala 1.036e-05
Astle_et_al_2016_Granulocyte_count ENSG00000197442.9 Brain_Putamen_basal_ganglia 1.615e-07
Astle_et_al_2016_Granulocyte_count ENSG00000169976.6 Whole_Blood 0.00225
Astle_et_al_2016_Granulocyte_count ENSG00000118495.18 Whole_Blood 6.464e-07
Astle_et_al_2016_Granulocyte_count ENSG00000233452.6 Thyroid 3.708e-05
Astle_et_al_2016_Granulocyte_count ENSG00000164506.14 Brain_Frontal_Cortex_BA9 2.232e-05
Astle_et_al_2016_Granulocyte_count ENSG00000112029.9 Thyroid 0.0003707
Astle_et_al_2016_Granulocyte_count ENSG00000112031.15 Lung 0.0004208
Astle_et_al_2016_Granulocyte_count ENSG00000130338.12 Brain_Spinal_cord_cervical_c-1 0.002133
Astle_et_al_2016_Granulocyte_count ENSG00000130363.11 Pituitary 0.001959
Astle_et_al_2016_Granulocyte_count ENSG00000271913.5 Pituitary 1.582e-08
Astle_et_al_2016_Granulocyte_count ENSG00000164691.16 Brain_Cerebellar_Hemisphere 1.576e-12
Astle_et_al_2016_Granulocyte_count ENSG00000233893.1 Testis 0.0008175
Astle_et_al_2016_Granulocyte_count ENSG00000224478.1 Brain_Putamen_basal_ganglia 3.694e-09
Astle_et_al_2016_Granulocyte_count ENSG00000164877.18 Esophagus_Gastroesophageal_Junction 0.004301
Astle_et_al_2016_Granulocyte_count ENSG00000106266.10 Skin_Not_Sun_Exposed 0.002486
Astle_et_al_2016_Granulocyte_count ENSG00000106263.17 Colon_Sigmoid 0.002172
Astle_et_al_2016_Granulocyte_count ENSG00000136213.9 Adrenal_Gland 0.002436
Astle_et_al_2016_Granulocyte_count ENSG00000146535.13 Skin_Sun_Exposed 1.902e-05
Astle_et_al_2016_Granulocyte_count ENSG00000174945.13 Cells_EBV-transformed_lymphocytes 7.111e-05
Astle_et_al_2016_Granulocyte_count ENSG00000106009.15 Nerve_Tibial 0.001423
Astle_et_al_2016_Granulocyte_count ENSG00000008256.15 Brain_Cerebellum 0.0002512
Astle_et_al_2016_Granulocyte_count ENSG00000136238.17 Brain_Cerebellar_Hemisphere 3.479e-06
Astle_et_al_2016_Granulocyte_count ENSG00000178397.12 Whole_Blood 7.067e-05
Astle_et_al_2016_Granulocyte_count ENSG00000136240.9 Heart_Atrial_Appendage 0.0001445
Astle_et_al_2016_Granulocyte_count ENSG00000122674.11 Brain_Amygdala 7.161e-05
Astle_et_al_2016_Granulocyte_count ENSG00000146574.15 Esophagus_Mucosa 0.0004083
Astle_et_al_2016_Granulocyte_count ENSG00000228010.5 Brain_Anterior_cingulate_cortex_BA24 2.199e-07
Astle_et_al_2016_Granulocyte_count ENSG00000236609.3 Muscle_Skeletal 6.864e-05
Astle_et_al_2016_Granulocyte_count ENSG00000198580.7 Pituitary 0.0001604
Astle_et_al_2016_Granulocyte_count ENSG00000187953.10 Testis 0.002181
Astle_et_al_2016_Granulocyte_count ENSG00000169402.15 Testis 0.0009616
Astle_et_al_2016_Granulocyte_count ENSG00000146576.12 Skin_Not_Sun_Exposed 0.0002135
Astle_et_al_2016_Granulocyte_count ENSG00000231359.3 Artery_Coronary 0.002077
Astle_et_al_2016_Granulocyte_count ENSG00000164631.18 Skin_Sun_Exposed 0.0002386
Astle_et_al_2016_Granulocyte_count ENSG00000164535.14 Brain_Cerebellum 2.754e-06
Astle_et_al_2016_Granulocyte_count ENSG00000205903.6 Testis 0.003064
Astle_et_al_2016_Granulocyte_count ENSG00000106415.12 Artery_Tibial 1.313e-07
Astle_et_al_2016_Granulocyte_count ENSG00000233264.2 Esophagus_Mucosa 2.927e-08
Astle_et_al_2016_Granulocyte_count ENSG00000279048.1 Brain_Spinal_cord_cervical_c-1 0.0008693
Astle_et_al_2016_Granulocyte_count ENSG00000071189.21 Muscle_Skeletal 0.0001262
Astle_et_al_2016_Granulocyte_count ENSG00000048052.21 Nerve_Tibial 0.00071
Astle_et_al_2016_Granulocyte_count ENSG00000105889.14 Thyroid 1.019e-05
Astle_et_al_2016_Granulocyte_count ENSG00000179428.2 Skin_Not_Sun_Exposed 1.714e-08
Astle_et_al_2016_Granulocyte_count ENSG00000136244.11 Artery_Tibial 1.221e-05
Astle_et_al_2016_Granulocyte_count ENSG00000253552.7 Esophagus_Mucosa 0.001084
Astle_et_al_2016_Granulocyte_count ENSG00000078399.17 Esophagus_Muscularis 0.00252
Astle_et_al_2016_Granulocyte_count ENSG00000106004.4 Testis 0.001126
Astle_et_al_2016_Granulocyte_count ENSG00000106006.6 Adipose_Subcutaneous 0.0006836
Astle_et_al_2016_Granulocyte_count ENSG00000254369.6 Cells_Cultured_fibroblasts 0.0005937
Astle_et_al_2016_Granulocyte_count ENSG00000122592.7 Lung 0.001032
Astle_et_al_2016_Granulocyte_count ENSG00000233429.9 Whole_Blood 0.0007985
Astle_et_al_2016_Granulocyte_count ENSG00000105997.22 Cells_Cultured_fibroblasts 0.0007408
Astle_et_al_2016_Granulocyte_count ENSG00000105996.6 Cells_Cultured_fibroblasts 0.000913
Astle_et_al_2016_Granulocyte_count ENSG00000146592.16 Whole_Blood 1.11e-16
Astle_et_al_2016_Granulocyte_count ENSG00000153814.11 Whole_Blood 3.331e-16
Astle_et_al_2016_Granulocyte_count ENSG00000234336.6 Whole_Blood 6.661e-16
Astle_et_al_2016_Granulocyte_count ENSG00000228421.2 Brain_Frontal_Cortex_BA9 0.001403
Astle_et_al_2016_Granulocyte_count ENSG00000272568.5 Artery_Aorta 0.002535
Astle_et_al_2016_Granulocyte_count ENSG00000227544.8 Adipose_Subcutaneous 0.0008705
Astle_et_al_2016_Granulocyte_count ENSG00000122557.9 Cells_Cultured_fibroblasts 6.021e-05
Astle_et_al_2016_Granulocyte_count ENSG00000205745.2 Testis 0.0001805
Astle_et_al_2016_Granulocyte_count ENSG00000237972.1 Skin_Sun_Exposed 0.004014
Astle_et_al_2016_Granulocyte_count ENSG00000136280.15 Adipose_Subcutaneous 4.806e-10
Astle_et_al_2016_Granulocyte_count ENSG00000232956.8 Stomach 1.064e-09
Astle_et_al_2016_Granulocyte_count ENSG00000272768.1 Cells_Cultured_fibroblasts 7.271e-06
Astle_et_al_2016_Granulocyte_count ENSG00000206838.1 Adrenal_Gland 9.978e-05
Astle_et_al_2016_Granulocyte_count ENSG00000201772.1 Cells_Cultured_fibroblasts 2.875e-08
Astle_et_al_2016_Granulocyte_count ENSG00000136274.8 Spleen 2.644e-09
Astle_et_al_2016_Granulocyte_count ENSG00000122515.14 Brain_Caudate_basal_ganglia 7.898e-08
Astle_et_al_2016_Granulocyte_count ENSG00000105968.18 Testis 4.118e-05
Astle_et_al_2016_Granulocyte_count ENSG00000136286.14 Lung 6.391e-11
Astle_et_al_2016_Granulocyte_count ENSG00000136270.13 Brain_Spinal_cord_cervical_c-1 1.17e-07
Astle_et_al_2016_Granulocyte_count ENSG00000146676.8 Whole_Blood 2.926e-05
Astle_et_al_2016_Granulocyte_count ENSG00000146674.14 Artery_Tibial 0.0002678
Astle_et_al_2016_Granulocyte_count ENSG00000272556.2 Uterus 0.0002979
Astle_et_al_2016_Granulocyte_count ENSG00000214765.8 Artery_Tibial 0.0003092
Astle_et_al_2016_Granulocyte_count ENSG00000235955.1 Nerve_Tibial 7.939e-05
Astle_et_al_2016_Granulocyte_count ENSG00000136205.16 Pituitary 9.91e-07
Astle_et_al_2016_Granulocyte_count ENSG00000183696.13 Esophagus_Gastroesophageal_Junction 3.515e-06
Astle_et_al_2016_Granulocyte_count ENSG00000185811.16 Colon_Transverse 0.003393
Astle_et_al_2016_Granulocyte_count ENSG00000239789.5 Adipose_Visceral_Omentum 0.0006878
Astle_et_al_2016_Granulocyte_count ENSG00000234338.1 Muscle_Skeletal 0.003501
Astle_et_al_2016_Granulocyte_count ENSG00000270948.1 Heart_Atrial_Appendage 0.0003077
Astle_et_al_2016_Granulocyte_count ENSG00000213462.4 Muscle_Skeletal 0.0007507
Astle_et_al_2016_Granulocyte_count ENSG00000152926.14 Muscle_Skeletal 6.012e-05
Astle_et_al_2016_Granulocyte_count ENSG00000228409.6 Adipose_Subcutaneous 1.688e-05
Astle_et_al_2016_Granulocyte_count ENSG00000164669.12 Esophagus_Gastroesophageal_Junction 0.0003784
Astle_et_al_2016_Granulocyte_count ENSG00000235421.1 Testis 0.0001255
Astle_et_al_2016_Granulocyte_count ENSG00000196715.5 Whole_Blood 4.602e-05
Astle_et_al_2016_Granulocyte_count ENSG00000169919.16 Whole_Blood 7.02e-05
Astle_et_al_2016_Granulocyte_count ENSG00000241258.6 Esophagus_Mucosa 1.281e-08
Astle_et_al_2016_Granulocyte_count ENSG00000126522.16 Esophagus_Gastroesophageal_Junction 2.678e-05
Astle_et_al_2016_Granulocyte_count ENSG00000229886.1 Pancreas 1.125e-05
Astle_et_al_2016_Granulocyte_count ENSG00000169902.13 Whole_Blood 8.908e-07
Astle_et_al_2016_Granulocyte_count ENSG00000272693.3 Cells_Cultured_fibroblasts 3.156e-05
Astle_et_al_2016_Granulocyte_count ENSG00000279785.1 Thyroid 6.213e-09
Astle_et_al_2016_Granulocyte_count ENSG00000231234.2 Pituitary 7.8e-06
Astle_et_al_2016_Granulocyte_count ENSG00000230189.7 Testis 6.26e-06
Astle_et_al_2016_Granulocyte_count ENSG00000244657.1 Adipose_Visceral_Omentum 1.57e-05
Astle_et_al_2016_Granulocyte_count ENSG00000244510.2 Testis 1.68e-05
Astle_et_al_2016_Granulocyte_count ENSG00000179406.7 Skin_Sun_Exposed 3.231e-09
Astle_et_al_2016_Granulocyte_count ENSG00000251451.1 Thyroid 1.955e-07
Astle_et_al_2016_Granulocyte_count ENSG00000229180.6 Nerve_Tibial 0.000608
Astle_et_al_2016_Granulocyte_count ENSG00000243335.9 Minor_Salivary_Gland 2.43e-05
Astle_et_al_2016_Granulocyte_count ENSG00000154710.16 Testis 4.814e-05
Astle_et_al_2016_Granulocyte_count ENSG00000234500.1 Pituitary 0.0001318
Astle_et_al_2016_Granulocyte_count ENSG00000271064.1 Cells_Cultured_fibroblasts 1.019e-05
Astle_et_al_2016_Granulocyte_count ENSG00000232546.1 Pituitary 0.0002081
Astle_et_al_2016_Granulocyte_count ENSG00000230295.1 Brain_Cerebellar_Hemisphere 8.402e-05
Astle_et_al_2016_Granulocyte_count ENSG00000273142.1 Brain_Spinal_cord_cervical_c-1 0.0004243
Astle_et_al_2016_Granulocyte_count ENSG00000106609.16 Artery_Tibial 0.0002942
Astle_et_al_2016_Granulocyte_count ENSG00000237310.1 Brain_Spinal_cord_cervical_c-1 0.0001426
Astle_et_al_2016_Granulocyte_count ENSG00000126524.9 Pancreas 0.0006693
Astle_et_al_2016_Granulocyte_count ENSG00000179131.7 Testis 6.734e-06
Astle_et_al_2016_Granulocyte_count ENSG00000272831.1 Thyroid 3.503e-06
Astle_et_al_2016_Granulocyte_count ENSG00000273448.1 Muscle_Skeletal 0.0008541
Astle_et_al_2016_Granulocyte_count ENSG00000067601.7 Skin_Sun_Exposed 0.001335
Astle_et_al_2016_Granulocyte_count ENSG00000233369.7 Esophagus_Gastroesophageal_Junction 0.002541
Astle_et_al_2016_Granulocyte_count ENSG00000174353.17 Testis 0.002591
Astle_et_al_2016_Granulocyte_count ENSG00000146755.10 Brain_Cerebellum 0.002775
Astle_et_al_2016_Granulocyte_count ENSG00000106635.7 Brain_Caudate_basal_ganglia 0.0005547
Astle_et_al_2016_Granulocyte_count ENSG00000009950.15 Cells_Cultured_fibroblasts 3.226e-06
Astle_et_al_2016_Granulocyte_count ENSG00000188763.4 Testis 0.001061
Astle_et_al_2016_Granulocyte_count ENSG00000274080.1 Testis 4.155e-06
Astle_et_al_2016_Granulocyte_count ENSG00000158517.13 Whole_Blood 0.00135
Astle_et_al_2016_Granulocyte_count ENSG00000263001.5 Brain_Caudate_basal_ganglia 0.0003618
Astle_et_al_2016_Granulocyte_count ENSG00000196275.13 Lung 0.003353
Astle_et_al_2016_Granulocyte_count ENSG00000277053.4 Pituitary 0.0003711
Astle_et_al_2016_Granulocyte_count ENSG00000075303.12 Thyroid 0.003893
Astle_et_al_2016_Granulocyte_count ENSG00000244055.1 Skin_Not_Sun_Exposed 1.811e-05
Astle_et_al_2016_Granulocyte_count ENSG00000127993.15 Brain_Cerebellar_Hemisphere 0.0004173
Astle_et_al_2016_Granulocyte_count ENSG00000157259.6 Thyroid 2.923e-06
Astle_et_al_2016_Granulocyte_count ENSG00000105810.9 Testis 1.317e-13
Astle_et_al_2016_Granulocyte_count ENSG00000164713.9 Esophagus_Mucosa 0.0001064
Astle_et_al_2016_Granulocyte_count ENSG00000006453.13 Artery_Aorta 0.00293
Astle_et_al_2016_Granulocyte_count ENSG00000106246.17 Liver 0.001652
Astle_et_al_2016_Granulocyte_count ENSG00000196652.11 Artery_Aorta 0.001765
Astle_et_al_2016_Granulocyte_count ENSG00000244219.6 Brain_Caudate_basal_ganglia 0.001327
Astle_et_al_2016_Granulocyte_count ENSG00000160870.12 Adipose_Visceral_Omentum 0.001451
Astle_et_al_2016_Granulocyte_count ENSG00000005483.20 Adipose_Subcutaneous 0.0005651
Astle_et_al_2016_Granulocyte_count ENSG00000228393.3 Artery_Aorta 0.0001621
Astle_et_al_2016_Granulocyte_count ENSG00000091127.13 Colon_Transverse 0.001167
Astle_et_al_2016_Granulocyte_count ENSG00000272918.1 Brain_Cerebellum 0.0004213
Astle_et_al_2016_Granulocyte_count ENSG00000135250.16 Breast_Mammary_Tissue 0.0002737
Astle_et_al_2016_Granulocyte_count ENSG00000242154.1 Testis 0.0001259
Astle_et_al_2016_Granulocyte_count ENSG00000253276.2 Esophagus_Mucosa 0.001424
Astle_et_al_2016_Granulocyte_count ENSG00000105835.11 Brain_Cerebellar_Hemisphere 0.003714
Astle_et_al_2016_Granulocyte_count ENSG00000006652.13 Heart_Atrial_Appendage 0.001363
Astle_et_al_2016_Granulocyte_count ENSG00000181016.9 Muscle_Skeletal 0.002728
Astle_et_al_2016_Granulocyte_count ENSG00000213280.2 Muscle_Skeletal 0.002823
Astle_et_al_2016_Granulocyte_count ENSG00000165055.15 Brain_Cerebellum 0.003282
Astle_et_al_2016_Granulocyte_count ENSG00000273329.1 Brain_Hippocampus 0.003172
Astle_et_al_2016_Granulocyte_count ENSG00000106459.14 Artery_Aorta 0.0004343
Astle_et_al_2016_Granulocyte_count ENSG00000197024.8 Thyroid 1.411e-06
Astle_et_al_2016_Granulocyte_count ENSG00000170265.11 Whole_Blood 4.969e-06
Astle_et_al_2016_Granulocyte_count ENSG00000204947.8 Colon_Transverse 8.237e-05
Astle_et_al_2016_Granulocyte_count ENSG00000244560.6 Kidney_Cortex 7.248e-05
Astle_et_al_2016_Granulocyte_count ENSG00000239719.1 Brain_Cerebellum 6.235e-06
Astle_et_al_2016_Granulocyte_count ENSG00000197362.14 Muscle_Skeletal 8.585e-07
Astle_et_al_2016_Granulocyte_count ENSG00000240877.3 Ovary 4.38e-07
Astle_et_al_2016_Granulocyte_count ENSG00000091879.13 Artery_Tibial 0.001993
Astle_et_al_2016_Granulocyte_count ENSG00000275591.4 Cells_Cultured_fibroblasts 0.002169
Astle_et_al_2016_Granulocyte_count ENSG00000245857.2 Vagina 0.0003519
Astle_et_al_2016_Granulocyte_count ENSG00000239839.6 Brain_Nucleus_accumbens_basal_ganglia 2.157e-05
Astle_et_al_2016_Granulocyte_count ENSG00000164816.7 Whole_Blood 0.003741
Astle_et_al_2016_Granulocyte_count ENSG00000254597.1 Testis 2.883e-10
Astle_et_al_2016_Granulocyte_count ENSG00000275342.4 Adipose_Visceral_Omentum 4.04e-11
Astle_et_al_2016_Granulocyte_count ENSG00000253981.5 Pituitary 6.269e-11
Astle_et_al_2016_Granulocyte_count ENSG00000249188.1 Brain_Cerebellum 4.844e-11
Astle_et_al_2016_Granulocyte_count ENSG00000173295.7 Vagina 1.858e-10
Astle_et_al_2016_Granulocyte_count ENSG00000253893.2 Skin_Sun_Exposed 4.251e-11
Astle_et_al_2016_Granulocyte_count ENSG00000254153.1 Vagina 1.847e-08
Astle_et_al_2016_Granulocyte_count ENSG00000253958.1 Brain_Cerebellum 0.0005975
Astle_et_al_2016_Granulocyte_count ENSG00000104626.14 Liver 3.029e-10
Astle_et_al_2016_Granulocyte_count ENSG00000147324.10 Brain_Frontal_Cortex_BA9 3.587e-08
Astle_et_al_2016_Granulocyte_count ENSG00000233609.3 Brain_Anterior_cingulate_cortex_BA24 1.324e-08
Astle_et_al_2016_Granulocyte_count ENSG00000253130.1 Thyroid 4.828e-09
Astle_et_al_2016_Granulocyte_count ENSG00000248538.6 Muscle_Skeletal 3.168e-07
Astle_et_al_2016_Granulocyte_count ENSG00000270966.1 Thyroid 1.938e-07
Astle_et_al_2016_Granulocyte_count ENSG00000254340.1 Pituitary 1.842e-11
Astle_et_al_2016_Granulocyte_count ENSG00000253426.5 Muscle_Skeletal 6.563e-10
Astle_et_al_2016_Granulocyte_count ENSG00000279949.1 Pituitary 1.498e-07
Astle_et_al_2016_Granulocyte_count ENSG00000173273.15 Liver 0.0003527
Astle_et_al_2016_Granulocyte_count ENSG00000173281.4 Thyroid 2.126e-08
Astle_et_al_2016_Granulocyte_count ENSG00000175806.14 Esophagus_Gastroesophageal_Junction 9.93e-06
Astle_et_al_2016_Granulocyte_count ENSG00000254235.5 Minor_Salivary_Gland 3.452e-06
Astle_et_al_2016_Granulocyte_count ENSG00000261451.1 Testis 2.85e-05
Astle_et_al_2016_Granulocyte_count ENSG00000253649.3 Brain_Cortex 1.084e-05
Astle_et_al_2016_Granulocyte_count ENSG00000272505.1 Brain_Spinal_cord_cervical_c-1 2.377e-05
Astle_et_al_2016_Granulocyte_count ENSG00000248896.2 Skin_Sun_Exposed 4.6e-10
Astle_et_al_2016_Granulocyte_count ENSG00000253641.5 Stomach 5.213e-08
Astle_et_al_2016_Granulocyte_count ENSG00000171056.7 Brain_Cortex 3.229e-09
Astle_et_al_2016_Granulocyte_count ENSG00000171060.10 Testis 1.291e-11
Astle_et_al_2016_Granulocyte_count ENSG00000280294.1 Skin_Sun_Exposed 4.842e-12
Astle_et_al_2016_Granulocyte_count ENSG00000254093.8 Artery_Coronary 6.193e-11
Astle_et_al_2016_Granulocyte_count ENSG00000254936.4 Skin_Not_Sun_Exposed 0.0001462
Astle_et_al_2016_Granulocyte_count ENSG00000269918.1 Brain_Caudate_basal_ganglia 1.42e-08
Astle_et_al_2016_Granulocyte_count ENSG00000255310.2 Cells_Cultured_fibroblasts 1.64e-07
Astle_et_al_2016_Granulocyte_count ENSG00000171044.10 Spleen 8.131e-08
Astle_et_al_2016_Granulocyte_count ENSG00000270076.1 Esophagus_Muscularis 1.194e-07
Astle_et_al_2016_Granulocyte_count ENSG00000253678.1 Brain_Substantia_nigra 1.694e-06
Astle_et_al_2016_Granulocyte_count ENSG00000254556.1 Skin_Sun_Exposed 1.691e-08
Astle_et_al_2016_Granulocyte_count ENSG00000104643.9 Nerve_Tibial 1.228e-06
Astle_et_al_2016_Granulocyte_count ENSG00000280273.2 Cells_Cultured_fibroblasts 1.56e-06
Astle_et_al_2016_Granulocyte_count ENSG00000246477.3 Colon_Sigmoid 2.92e-08
Astle_et_al_2016_Granulocyte_count ENSG00000177710.5 Pancreas 2.567e-05
Astle_et_al_2016_Granulocyte_count ENSG00000154316.16 Esophagus_Gastroesophageal_Junction 0.0006725
Astle_et_al_2016_Granulocyte_count ENSG00000207128.1 Brain_Cerebellar_Hemisphere 8.947e-06
Astle_et_al_2016_Granulocyte_count ENSG00000184608.8 Heart_Atrial_Appendage 7.106e-06
Astle_et_al_2016_Granulocyte_count ENSG00000154319.14 Heart_Atrial_Appendage 2.169e-11
Astle_et_al_2016_Granulocyte_count ENSG00000136573.12 Brain_Cerebellar_Hemisphere 4.455e-10
Astle_et_al_2016_Granulocyte_count ENSG00000183638.5 Skin_Sun_Exposed 2.145e-06
Astle_et_al_2016_Granulocyte_count ENSG00000269954.1 Cells_Cultured_fibroblasts 1.069e-08
Astle_et_al_2016_Granulocyte_count ENSG00000255020.1 Heart_Atrial_Appendage 3.795e-05
Astle_et_al_2016_Granulocyte_count ENSG00000254774.1 Cells_Cultured_fibroblasts 1.228e-08
Astle_et_al_2016_Granulocyte_count ENSG00000136574.17 Adrenal_Gland 8.324e-05
Astle_et_al_2016_Granulocyte_count ENSG00000164733.20 Brain_Caudate_basal_ganglia 8.934e-05
Astle_et_al_2016_Granulocyte_count ENSG00000269899.1 Cells_Cultured_fibroblasts 0.0008009
Astle_et_al_2016_Granulocyte_count ENSG00000227203.3 Skin_Not_Sun_Exposed 2.334e-06
Astle_et_al_2016_Granulocyte_count ENSG00000255354.1 Lung 3.167e-09
Astle_et_al_2016_Granulocyte_count ENSG00000255518.1 Cells_EBV-transformed_lymphocytes 3.464e-09
Astle_et_al_2016_Granulocyte_count ENSG00000079459.12 Artery_Tibial 4.214e-06
Astle_et_al_2016_Granulocyte_count ENSG00000205882.8 Brain_Frontal_Cortex_BA9 2.547e-07
Astle_et_al_2016_Granulocyte_count ENSG00000254507.2 Brain_Anterior_cingulate_cortex_BA24 2.282e-05
Astle_et_al_2016_Granulocyte_count ENSG00000249889.1 Brain_Nucleus_accumbens_basal_ganglia 2.369e-06
Astle_et_al_2016_Granulocyte_count ENSG00000255495.1 Liver 1.41e-06
Astle_et_al_2016_Granulocyte_count ENSG00000254527.1 Cells_Cultured_fibroblasts 1.099e-09
Astle_et_al_2016_Granulocyte_count ENSG00000254866.2 Esophagus_Muscularis 5.534e-05
Astle_et_al_2016_Granulocyte_count ENSG00000255046.1 Spleen 1.434e-05
Astle_et_al_2016_Granulocyte_count ENSG00000255052.4 Cells_Cultured_fibroblasts 4.273e-05
Astle_et_al_2016_Granulocyte_count ENSG00000223443.2 Testis 0.0001092
Astle_et_al_2016_Granulocyte_count ENSG00000154328.15 Brain_Cerebellum 0.002844
Astle_et_al_2016_Granulocyte_count ENSG00000255556.2 Cells_EBV-transformed_lymphocytes 0.0002082
Astle_et_al_2016_Granulocyte_count ENSG00000226430.6 Testis 3.034e-05
Astle_et_al_2016_Granulocyte_count ENSG00000254423.1 Cells_EBV-transformed_lymphocytes 8.613e-05
Astle_et_al_2016_Granulocyte_count ENSG00000270154.1 Colon_Transverse 1.666e-09
Astle_et_al_2016_Granulocyte_count ENSG00000145002.12 Brain_Hypothalamus 0.0002889
Astle_et_al_2016_Granulocyte_count ENSG00000251402.3 Brain_Caudate_basal_ganglia 0.0001357
Astle_et_al_2016_Granulocyte_count ENSG00000170983.3 Testis 9.317e-10
Astle_et_al_2016_Granulocyte_count ENSG00000242607.1 Nerve_Tibial 0.0002131
Astle_et_al_2016_Granulocyte_count ENSG00000206014.6 Pituitary 0.0001297
Astle_et_al_2016_Granulocyte_count ENSG00000270074.1 Esophagus_Muscularis 0.000903
Astle_et_al_2016_Granulocyte_count ENSG00000283674.1 Adipose_Subcutaneous 0.00331
Astle_et_al_2016_Granulocyte_count ENSG00000227888.4 Brain_Nucleus_accumbens_basal_ganglia 0.0004579
Astle_et_al_2016_Granulocyte_count ENSG00000255174.1 Brain_Cerebellum 3.884e-07
Astle_et_al_2016_Granulocyte_count ENSG00000254923.1 Testis 0.001754
Astle_et_al_2016_Granulocyte_count ENSG00000215343.7 Testis 0.000174
Astle_et_al_2016_Granulocyte_count ENSG00000242296.2 Testis 0.002928
Astle_et_al_2016_Granulocyte_count ENSG00000253932.1 Testis 0.001033
Astle_et_al_2016_Granulocyte_count ENSG00000173535.13 Skin_Sun_Exposed 8.894e-11
Astle_et_al_2016_Granulocyte_count ENSG00000120889.12 Whole_Blood 2.853e-07
Astle_et_al_2016_Granulocyte_count ENSG00000253616.5 Cells_EBV-transformed_lymphocytes 4.122e-08
Astle_et_al_2016_Granulocyte_count ENSG00000197265.8 Artery_Coronary 3.675e-05
Astle_et_al_2016_Granulocyte_count ENSG00000254095.1 Testis 0.0006916
Astle_et_al_2016_Granulocyte_count ENSG00000083168.9 Nerve_Tibial 0.002188
Astle_et_al_2016_Granulocyte_count ENSG00000167904.14 Brain_Nucleus_accumbens_basal_ganglia 2.342e-05
Astle_et_al_2016_Granulocyte_count ENSG00000254087.7 Brain_Putamen_basal_ganglia 9.211e-08
Astle_et_al_2016_Granulocyte_count ENSG00000104388.14 Brain_Cerebellar_Hemisphere 0.0001475
Astle_et_al_2016_Granulocyte_count ENSG00000251396.6 Pituitary 0.0002819
Astle_et_al_2016_Granulocyte_count ENSG00000171316.11 Whole_Blood 1.11e-16
Astle_et_al_2016_Granulocyte_count ENSG00000254802.1 Whole_Blood 0.002912
Astle_et_al_2016_Granulocyte_count ENSG00000228862.3 Brain_Cerebellum 1.906e-05
Astle_et_al_2016_Granulocyte_count ENSG00000255289.1 Testis 0.004068
Astle_et_al_2016_Granulocyte_count ENSG00000274956.2 Brain_Cerebellar_Hemisphere 0.003343
Astle_et_al_2016_Granulocyte_count ENSG00000240915.2 Liver 0.002827
Astle_et_al_2016_Granulocyte_count ENSG00000205268.10 Thyroid 0.0001029
Astle_et_al_2016_Granulocyte_count ENSG00000046889.18 Nerve_Tibial 5.455e-08
Astle_et_al_2016_Granulocyte_count ENSG00000133739.15 Skin_Not_Sun_Exposed 0.001952
Astle_et_al_2016_Granulocyte_count ENSG00000260493.1 Thyroid 0.0002049
Astle_et_al_2016_Granulocyte_count ENSG00000123124.13 Artery_Tibial 0.0004701
Astle_et_al_2016_Granulocyte_count ENSG00000164893.8 Testis 0.0002252
Astle_et_al_2016_Granulocyte_count ENSG00000253699.1 Testis 0.0002802
Astle_et_al_2016_Granulocyte_count ENSG00000253320.5 Vagina 1.974e-08
Astle_et_al_2016_Granulocyte_count ENSG00000253263.1 Cells_EBV-transformed_lymphocytes 3.218e-05
Astle_et_al_2016_Granulocyte_count ENSG00000164929.16 Brain_Spinal_cord_cervical_c-1 0.0006982
Astle_et_al_2016_Granulocyte_count ENSG00000247081.7 Artery_Tibial 0.0004067
Astle_et_al_2016_Granulocyte_count ENSG00000164932.12 Artery_Tibial 0.003988
Astle_et_al_2016_Granulocyte_count ENSG00000155096.13 Artery_Aorta 2.701e-09
Astle_et_al_2016_Granulocyte_count ENSG00000253669.3 Colon_Transverse 8.299e-09
Astle_et_al_2016_Granulocyte_count ENSG00000254281.1 Muscle_Skeletal 7.534e-08
Astle_et_al_2016_Granulocyte_count ENSG00000164930.11 Colon_Sigmoid 0.0005129
Astle_et_al_2016_Granulocyte_count ENSG00000164841.4 Cells_Cultured_fibroblasts 0.0002769
Astle_et_al_2016_Granulocyte_count ENSG00000173334.3 Adrenal_Gland 0.0001844
Astle_et_al_2016_Granulocyte_count ENSG00000253111.1 Liver 2.637e-06
Astle_et_al_2016_Granulocyte_count ENSG00000168672.3 Spleen 0.0007137
Astle_et_al_2016_Granulocyte_count ENSG00000254286.5 Testis 0.0005209
Astle_et_al_2016_Granulocyte_count ENSG00000207110.1 Cells_Cultured_fibroblasts 2.296e-07
Astle_et_al_2016_Granulocyte_count ENSG00000249859.9 Small_Intestine_Terminal_Ileum 9.197e-07
Astle_et_al_2016_Granulocyte_count ENSG00000280055.1 Testis 0.001127
Astle_et_al_2016_Granulocyte_count ENSG00000240237.1 Skin_Sun_Exposed 0.003966
Astle_et_al_2016_Granulocyte_count ENSG00000278898.1 Breast_Mammary_Tissue 0.002538
Astle_et_al_2016_Granulocyte_count ENSG00000254019.1 Artery_Tibial 9.261e-05
Astle_et_al_2016_Granulocyte_count ENSG00000022567.9 Whole_Blood 1.654e-14
Astle_et_al_2016_Granulocyte_count ENSG00000280035.1 Lung 0.0008439
Astle_et_al_2016_Granulocyte_count ENSG00000184489.11 Lung 2.129e-06
Astle_et_al_2016_Granulocyte_count ENSG00000253307.1 Testis 1.552e-05
Astle_et_al_2016_Granulocyte_count ENSG00000253595.5 Spleen 6.151e-14
Astle_et_al_2016_Granulocyte_count ENSG00000107099.15 Vagina 1.462e-10
Astle_et_al_2016_Granulocyte_count ENSG00000172785.18 Brain_Caudate_basal_ganglia 0.002935
Astle_et_al_2016_Granulocyte_count ENSG00000147852.15 Whole_Blood 2.482e-13
Astle_et_al_2016_Granulocyte_count ENSG00000236404.8 Pituitary 4.302e-05
Astle_et_al_2016_Granulocyte_count ENSG00000106993.11 Esophagus_Mucosa 6.178e-05
Astle_et_al_2016_Granulocyte_count ENSG00000120158.11 Adrenal_Gland 1.266e-07
Astle_et_al_2016_Granulocyte_count ENSG00000205808.5 Skin_Not_Sun_Exposed 0.0003356
Astle_et_al_2016_Granulocyte_count ENSG00000234534.1 Skin_Sun_Exposed 0.001051
Astle_et_al_2016_Granulocyte_count ENSG00000254017.1 Adipose_Visceral_Omentum 0.0003602
Astle_et_al_2016_Granulocyte_count ENSG00000147853.16 Brain_Hypothalamus 0.0008341
Astle_et_al_2016_Granulocyte_count ENSG00000182347.10 Nerve_Tibial 9.615e-05
Astle_et_al_2016_Granulocyte_count ENSG00000228166.1 Skin_Not_Sun_Exposed 0.001423
Astle_et_al_2016_Granulocyte_count ENSG00000230225.1 Testis 0.0006001
Astle_et_al_2016_Granulocyte_count ENSG00000096968.13 Lung 2.957e-07
Astle_et_al_2016_Granulocyte_count ENSG00000236254.1 Testis 0.0003671
Astle_et_al_2016_Granulocyte_count ENSG00000237711.1 Adipose_Subcutaneous 0.0006752
Astle_et_al_2016_Granulocyte_count ENSG00000236567.2 Spleen 0.0003408
Astle_et_al_2016_Granulocyte_count ENSG00000235917.1 Testis 0.001139
Astle_et_al_2016_Granulocyte_count ENSG00000256968.1 Testis 0.002802
Astle_et_al_2016_Granulocyte_count ENSG00000240498.6 Pituitary 0.004113
Astle_et_al_2016_Granulocyte_count ENSG00000283945.1 Skin_Sun_Exposed 0.00387
Astle_et_al_2016_Granulocyte_count ENSG00000107175.11 Lung 0.001868
Astle_et_al_2016_Granulocyte_count ENSG00000107159.12 Colon_Sigmoid 0.002945
Astle_et_al_2016_Granulocyte_count ENSG00000198467.13 Testis 0.0001624
Astle_et_al_2016_Granulocyte_count ENSG00000137135.17 Pancreas 0.001981
Astle_et_al_2016_Granulocyte_count ENSG00000137076.20 Cells_EBV-transformed_lymphocytes 0.001232
Astle_et_al_2016_Granulocyte_count ENSG00000227933.1 Spleen 0.002331
Astle_et_al_2016_Granulocyte_count ENSG00000204930.9 Stomach 0.003391
Astle_et_al_2016_Granulocyte_count ENSG00000187866.8 Esophagus_Gastroesophageal_Junction 3.75e-05
Astle_et_al_2016_Granulocyte_count ENSG00000236998.2 Adipose_Subcutaneous 9.976e-05
Astle_et_al_2016_Granulocyte_count ENSG00000119138.4 Skin_Sun_Exposed 0.00214
Astle_et_al_2016_Granulocyte_count ENSG00000106772.17 Liver 2.051e-05
Astle_et_al_2016_Granulocyte_count ENSG00000225937.1 Brain_Cerebellar_Hemisphere 0.0005924
Astle_et_al_2016_Granulocyte_count ENSG00000231616.8 Muscle_Skeletal 2.937e-05
Astle_et_al_2016_Granulocyte_count ENSG00000165113.12 Prostate 2.255e-05
Astle_et_al_2016_Granulocyte_count ENSG00000178966.16 Small_Intestine_Terminal_Ileum 1.221e-05
Astle_et_al_2016_Granulocyte_count ENSG00000135018.13 Thyroid 0.001148
Astle_et_al_2016_Granulocyte_count ENSG00000165119.20 Pancreas 9.344e-06
Astle_et_al_2016_Granulocyte_count ENSG00000235298.1 Artery_Aorta 3.489e-06
Astle_et_al_2016_Granulocyte_count ENSG00000273381.1 Adipose_Visceral_Omentum 0.001007
Astle_et_al_2016_Granulocyte_count ENSG00000230147.2 Uterus 0.002143
Astle_et_al_2016_Granulocyte_count ENSG00000229694.6 Brain_Amygdala 0.0003728
Astle_et_al_2016_Granulocyte_count ENSG00000237422.1 Brain_Cerebellar_Hemisphere 0.003898
Astle_et_al_2016_Granulocyte_count ENSG00000235641.4 Lung 0.000409
Astle_et_al_2016_Granulocyte_count ENSG00000271155.1 Pituitary 0.001745
Astle_et_al_2016_Granulocyte_count ENSG00000271384.1 Thyroid 0.003853
Astle_et_al_2016_Granulocyte_count ENSG00000271659.1 Spleen 0.0003764
Astle_et_al_2016_Granulocyte_count ENSG00000185920.15 Pituitary 0.0001292
Astle_et_al_2016_Granulocyte_count ENSG00000178919.8 Nerve_Tibial 0.0003011
Astle_et_al_2016_Granulocyte_count ENSG00000236130.1 Thyroid 0.004093
Astle_et_al_2016_Granulocyte_count ENSG00000198121.13 Whole_Blood 0.0001108
Astle_et_al_2016_Granulocyte_count ENSG00000148154.9 Adipose_Visceral_Omentum 0.001727
Astle_et_al_2016_Granulocyte_count ENSG00000136867.10 Thyroid 2.363e-05
Astle_et_al_2016_Granulocyte_count ENSG00000119411.10 Testis 0.0005651
Astle_et_al_2016_Granulocyte_count ENSG00000165188.13 Brain_Cortex 0.0005079
Astle_et_al_2016_Granulocyte_count ENSG00000138835.22 Small_Intestine_Terminal_Ileum 0.0009312
Astle_et_al_2016_Granulocyte_count ENSG00000136868.10 Prostate 8.112e-05
Astle_et_al_2016_Granulocyte_count ENSG00000119321.8 Heart_Left_Ventricle 6.787e-06
Astle_et_al_2016_Granulocyte_count ENSG00000148225.15 Liver 0.0004343
Astle_et_al_2016_Granulocyte_count ENSG00000157653.11 Pancreas 0.000401
Astle_et_al_2016_Granulocyte_count ENSG00000231528.2 Adipose_Subcutaneous 0.0002392
Astle_et_al_2016_Granulocyte_count ENSG00000136875.12 Brain_Putamen_basal_ganglia 0.0002022
Astle_et_al_2016_Granulocyte_count ENSG00000176386.8 Liver 0.001551
Astle_et_al_2016_Granulocyte_count ENSG00000196739.14 Artery_Aorta 0.002662
Astle_et_al_2016_Granulocyte_count ENSG00000227355.2 Adipose_Subcutaneous 0.00419
Astle_et_al_2016_Granulocyte_count ENSG00000119408.16 Whole_Blood 0.0001305
Astle_et_al_2016_Granulocyte_count ENSG00000227200.1 Testis 0.003569
Astle_et_al_2016_Granulocyte_count ENSG00000279137.1 Esophagus_Gastroesophageal_Junction 2.929e-05
Astle_et_al_2016_Granulocyte_count ENSG00000233721.1 Testis 0.002021
Astle_et_al_2016_Granulocyte_count ENSG00000167106.11 Nerve_Tibial 0.0008747
Astle_et_al_2016_Granulocyte_count ENSG00000160446.18 Liver 1.264e-05
Astle_et_al_2016_Granulocyte_count ENSG00000160447.6 Spleen 1.533e-06
Astle_et_al_2016_Granulocyte_count ENSG00000130713.15 Brain_Nucleus_accumbens_basal_ganglia 0.0006802
Astle_et_al_2016_Granulocyte_count ENSG00000283526.1 Colon_Transverse 9.894e-05
Astle_et_al_2016_Granulocyte_count ENSG00000198870.7 Brain_Nucleus_accumbens_basal_ganglia 0.0001805
Astle_et_al_2016_Granulocyte_count ENSG00000148248.13 Whole_Blood 0.0001614
Astle_et_al_2016_Granulocyte_count ENSG00000148300.11 Pancreas 0.002281
Astle_et_al_2016_Granulocyte_count ENSG00000148303.16 Testis 2.377e-07
Astle_et_al_2016_Granulocyte_count ENSG00000148297.15 Lung 8.246e-06
Astle_et_al_2016_Granulocyte_count ENSG00000175164.13 Brain_Spinal_cord_cervical_c-1 2.309e-10
Astle_et_al_2016_Granulocyte_count ENSG00000160325.14 Brain_Cerebellar_Hemisphere 3.008e-09
Astle_et_al_2016_Granulocyte_count ENSG00000160323.18 Brain_Anterior_cingulate_cortex_BA24 0.00245
Astle_et_al_2016_Granulocyte_count ENSG00000235138.1 Testis 6.907e-06
Astle_et_al_2016_Granulocyte_count ENSG00000148296.6 Testis 0.0009481
Astle_et_al_2016_Granulocyte_count ENSG00000148290.9 Colon_Transverse 0.004199
Astle_et_al_2016_Granulocyte_count ENSG00000235106.9 Cells_Cultured_fibroblasts 6.3e-07
Astle_et_al_2016_Granulocyte_count ENSG00000169925.16 Testis 0.0004792
Astle_et_al_2016_Granulocyte_count ENSG00000085265.10 Spleen 0.0001765
Astle_et_al_2016_Granulocyte_count ENSG00000130558.19 Whole_Blood 7.376e-05
Astle_et_al_2016_Granulocyte_count ENSG00000236403.1 Ovary 0.001356
Astle_et_al_2016_Granulocyte_count ENSG00000262075.3 Pancreas 0.0006577
Astle_et_al_2016_Granulocyte_count ENSG00000160360.12 Colon_Sigmoid 2.841e-09
Astle_et_al_2016_Granulocyte_count ENSG00000165689.16 Testis 6.55e-15
Astle_et_al_2016_Granulocyte_count ENSG00000165688.11 Cells_Cultured_fibroblasts 2.22e-16
Astle_et_al_2016_Granulocyte_count ENSG00000148396.18 Liver 1.732e-14
Astle_et_al_2016_Granulocyte_count ENSG00000187796.13 Adipose_Visceral_Omentum 2.039e-11
Astle_et_al_2016_Granulocyte_count ENSG00000165684.4 Brain_Substantia_nigra 4.164e-13
Astle_et_al_2016_Granulocyte_count ENSG00000213590.2 Spleen 5.166e-05
Astle_et_al_2016_Granulocyte_count ENSG00000180549.7 Breast_Mammary_Tissue 0.0001612
Astle_et_al_2016_Granulocyte_count ENSG00000054179.11 Esophagus_Muscularis 0.0002952
Astle_et_al_2016_Granulocyte_count ENSG00000186193.8 Brain_Caudate_basal_ganglia 0.0002102
Astle_et_al_2016_Granulocyte_count ENSG00000148384.12 Thyroid 1.478e-12
Astle_et_al_2016_Granulocyte_count ENSG00000127191.17 Skin_Not_Sun_Exposed 0.0003862
Astle_et_al_2016_Granulocyte_count ENSG00000196366.3 Pancreas 5.551e-16
Astle_et_al_2016_Granulocyte_count ENSG00000107331.16 Lung 0.0008359
Astle_et_al_2016_Granulocyte_count ENSG00000236394.2 Nerve_Tibial 0.0007882
Astle_et_al_2016_Granulocyte_count ENSG00000180539.7 Lung 4.107e-05
Astle_et_al_2016_Granulocyte_count ENSG00000177239.14 Artery_Coronary 0.0004226
Astle_et_al_2016_Granulocyte_count ENSG00000176978.13 Esophagus_Muscularis 0.002266
Astle_et_al_2016_Granulocyte_count ENSG00000107929.14 Skin_Not_Sun_Exposed 0.004181
Astle_et_al_2016_Granulocyte_count ENSG00000229869.1 Testis 0.000683
Astle_et_al_2016_Granulocyte_count ENSG00000228330.1 Brain_Caudate_basal_ganglia 0.0005614
Astle_et_al_2016_Granulocyte_count ENSG00000203414.2 Breast_Mammary_Tissue 0.0002054
Astle_et_al_2016_Granulocyte_count ENSG00000234175.1 Nerve_Tibial 9.332e-06
Astle_et_al_2016_Granulocyte_count ENSG00000123240.16 Artery_Tibial 6.888e-05
Astle_et_al_2016_Granulocyte_count ENSG00000225251.1 Brain_Cerebellar_Hemisphere 0.001578
Astle_et_al_2016_Granulocyte_count ENSG00000165626.16 Brain_Caudate_basal_ganglia 2.369e-06
Astle_et_al_2016_Granulocyte_count ENSG00000165630.13 Lung 0.002791
Astle_et_al_2016_Granulocyte_count ENSG00000107863.17 Cells_Cultured_fibroblasts 1.11e-16
Astle_et_al_2016_Granulocyte_count ENSG00000099256.18 Testis 2.22e-16
Astle_et_al_2016_Granulocyte_count ENSG00000273107.1 Thyroid 0.0003738
Astle_et_al_2016_Granulocyte_count ENSG00000077420.15 Whole_Blood 5.364e-05
Astle_et_al_2016_Granulocyte_count ENSG00000233261.3 Whole_Blood 0.0001517
Astle_et_al_2016_Granulocyte_count ENSG00000238021.6 Esophagus_Gastroesophageal_Junction 0.00129
Astle_et_al_2016_Granulocyte_count ENSG00000095787.21 Brain_Hippocampus 5.952e-06
Astle_et_al_2016_Granulocyte_count ENSG00000254635.5 Nerve_Tibial 1.11e-16
Astle_et_al_2016_Granulocyte_count ENSG00000165757.8 Spleen 0.0002552
Astle_et_al_2016_Granulocyte_count ENSG00000150347.14 Esophagus_Gastroesophageal_Junction 0.0001045
Astle_et_al_2016_Granulocyte_count ENSG00000122877.15 Artery_Tibial 0.0005779
Astle_et_al_2016_Granulocyte_count ENSG00000171988.18 Nerve_Tibial 1.325e-20
Astle_et_al_2016_Granulocyte_count ENSG00000148572.15 Lung 1.11e-16
Astle_et_al_2016_Granulocyte_count ENSG00000165476.13 Heart_Left_Ventricle 5.551e-16
Astle_et_al_2016_Granulocyte_count ENSG00000232075.1 Brain_Putamen_basal_ganglia 1.277e-14
Astle_et_al_2016_Granulocyte_count ENSG00000272767.1 Thyroid 3.493e-09
Astle_et_al_2016_Granulocyte_count ENSG00000213609.3 Nerve_Tibial 0.001485
Astle_et_al_2016_Granulocyte_count ENSG00000183230.16 Brain_Amygdala 0.0003773
Astle_et_al_2016_Granulocyte_count ENSG00000108176.14 Testis 2.65e-06
Astle_et_al_2016_Granulocyte_count ENSG00000096717.11 Heart_Left_Ventricle 5.816e-06
Astle_et_al_2016_Granulocyte_count ENSG00000148634.15 Brain_Cerebellum 5.911e-06
Astle_et_al_2016_Granulocyte_count ENSG00000272892.1 Spleen 1.047e-05
Astle_et_al_2016_Granulocyte_count ENSG00000122958.14 Testis 0.00298
Astle_et_al_2016_Granulocyte_count ENSG00000224222.1 Brain_Anterior_cingulate_cortex_BA24 0.0009078
Astle_et_al_2016_Granulocyte_count ENSG00000180644.7 Artery_Tibial 0.003034
Astle_et_al_2016_Granulocyte_count ENSG00000197746.13 Minor_Salivary_Gland 2.827e-05
Astle_et_al_2016_Granulocyte_count ENSG00000151208.16 Testis 0.00389
Astle_et_al_2016_Granulocyte_count ENSG00000108219.14 Cells_Cultured_fibroblasts 0.001502
Astle_et_al_2016_Granulocyte_count ENSG00000213613.2 Nerve_Tibial 4.183e-06
Astle_et_al_2016_Granulocyte_count ENSG00000224745.1 Stomach 5.461e-07
Astle_et_al_2016_Granulocyte_count ENSG00000261438.1 Adipose_Subcutaneous 2.597e-05
Astle_et_al_2016_Granulocyte_count ENSG00000026103.21 Spleen 1.14e-05
Astle_et_al_2016_Granulocyte_count ENSG00000275693.1 Cells_EBV-transformed_lymphocytes 2.399e-06
Astle_et_al_2016_Granulocyte_count ENSG00000107796.13 Cells_EBV-transformed_lymphocytes 3.408e-06
Astle_et_al_2016_Granulocyte_count ENSG00000107798.17 Whole_Blood 6.916e-08
Astle_et_al_2016_Granulocyte_count ENSG00000174721.9 Muscle_Skeletal 0.0005509
Astle_et_al_2016_Granulocyte_count ENSG00000236493.2 Adipose_Subcutaneous 0.001117
Astle_et_al_2016_Granulocyte_count ENSG00000152804.10 Ovary 0.000186
Astle_et_al_2016_Granulocyte_count ENSG00000138193.15 Skin_Sun_Exposed 0.002268
Astle_et_al_2016_Granulocyte_count ENSG00000268894.6 Thyroid 0.0004874
Astle_et_al_2016_Granulocyte_count ENSG00000108239.8 Brain_Spinal_cord_cervical_c-1 8.074e-05
Astle_et_al_2016_Granulocyte_count ENSG00000108242.12 Small_Intestine_Terminal_Ileum 0.0007418
Astle_et_al_2016_Granulocyte_count ENSG00000138109.9 Skin_Sun_Exposed 0.00167
Astle_et_al_2016_Granulocyte_count ENSG00000119969.14 Thyroid 1.646e-05
Astle_et_al_2016_Granulocyte_count ENSG00000107438.8 Esophagus_Mucosa 0.0003442
Astle_et_al_2016_Granulocyte_count ENSG00000173124.14 Skin_Sun_Exposed 0.001151
Astle_et_al_2016_Granulocyte_count ENSG00000187122.16 Adrenal_Gland 6.93e-37
Astle_et_al_2016_Granulocyte_count ENSG00000165879.8 Esophagus_Muscularis 6.158e-39
Astle_et_al_2016_Granulocyte_count ENSG00000171311.12 Spleen 3.331e-16
Astle_et_al_2016_Granulocyte_count ENSG00000165886.4 Testis 3.153e-09
Astle_et_al_2016_Granulocyte_count ENSG00000181274.6 Colon_Sigmoid 1.578e-35
Astle_et_al_2016_Granulocyte_count ENSG00000171307.18 Adipose_Subcutaneous 9.572e-09
Astle_et_al_2016_Granulocyte_count ENSG00000241935.8 Colon_Transverse 0.001868
Astle_et_al_2016_Granulocyte_count ENSG00000213390.10 Nerve_Tibial 5.854e-36
Astle_et_al_2016_Granulocyte_count ENSG00000171314.8 Prostate 1.217e-05
Astle_et_al_2016_Granulocyte_count ENSG00000237169.1 Whole_Blood 0.0001422
Astle_et_al_2016_Granulocyte_count ENSG00000155229.20 Breast_Mammary_Tissue 4.394e-10
Astle_et_al_2016_Granulocyte_count ENSG00000052749.13 Thyroid 4.496e-14
Astle_et_al_2016_Granulocyte_count ENSG00000225850.3 Testis 1.11e-16
Astle_et_al_2016_Granulocyte_count ENSG00000138111.14 Skin_Sun_Exposed 1.145e-05
Astle_et_al_2016_Granulocyte_count ENSG00000166272.16 Nerve_Tibial 3.522e-07
Astle_et_al_2016_Granulocyte_count ENSG00000107882.11 Artery_Tibial 4.852e-05
Astle_et_al_2016_Granulocyte_count ENSG00000138107.12 Brain_Caudate_basal_ganglia 6.151e-05
Astle_et_al_2016_Granulocyte_count ENSG00000272933.1 Thyroid 1.395e-05
Astle_et_al_2016_Granulocyte_count ENSG00000171206.13 Adipose_Visceral_Omentum 1.833e-05
Astle_et_al_2016_Granulocyte_count ENSG00000138175.8 Brain_Cortex 8.606e-06
Astle_et_al_2016_Granulocyte_count ENSG00000148842.17 Artery_Tibial 1.863e-05
Astle_et_al_2016_Granulocyte_count ENSG00000156398.12 Brain_Anterior_cingulate_cortex_BA24 9.636e-07
Astle_et_al_2016_Granulocyte_count ENSG00000076685.18 Esophagus_Muscularis 9.932e-06
Astle_et_al_2016_Granulocyte_count ENSG00000203886.4 Testis 0.0001205
Astle_et_al_2016_Granulocyte_count ENSG00000166275.15 Pancreas 3.079e-05
Astle_et_al_2016_Granulocyte_count ENSG00000148795.6 Brain_Frontal_Cortex_BA9 0.003512
Astle_et_al_2016_Granulocyte_count ENSG00000213277.3 Cells_EBV-transformed_lymphocytes 5.25e-06
Astle_et_al_2016_Granulocyte_count ENSG00000214435.7 Heart_Atrial_Appendage 0.0008071
Astle_et_al_2016_Granulocyte_count ENSG00000280693.2 Thyroid 0.001572
Astle_et_al_2016_Granulocyte_count ENSG00000151553.14 Heart_Atrial_Appendage 0.003327
Astle_et_al_2016_Granulocyte_count ENSG00000119979.16 Artery_Tibial 5.617e-05
Astle_et_al_2016_Granulocyte_count ENSG00000107902.13 Brain_Spinal_cord_cervical_c-1 3.116e-05
Astle_et_al_2016_Granulocyte_count ENSG00000233334.3 Breast_Mammary_Tissue 8.281e-06
Astle_et_al_2016_Granulocyte_count ENSG00000189319.13 Breast_Mammary_Tissue 3.386e-07
Astle_et_al_2016_Granulocyte_count ENSG00000278831.1 Skin_Sun_Exposed 4.498e-08
Astle_et_al_2016_Granulocyte_count ENSG00000203791.14 Uterus 0.001253
Astle_et_al_2016_Granulocyte_count ENSG00000232903.2 Thyroid 6.924e-05
Astle_et_al_2016_Granulocyte_count ENSG00000177951.17 Brain_Hippocampus 0.003367
Astle_et_al_2016_Granulocyte_count ENSG00000177963.14 Spleen 9.019e-05
Astle_et_al_2016_Granulocyte_count ENSG00000174885.12 Colon_Sigmoid 0.0001508
Astle_et_al_2016_Granulocyte_count ENSG00000255026.1 Skin_Sun_Exposed 0.0002634
Astle_et_al_2016_Granulocyte_count ENSG00000142082.14 Whole_Blood 3.039e-05
Astle_et_al_2016_Granulocyte_count ENSG00000255328.1 Brain_Putamen_basal_ganglia 1.11e-16
Astle_et_al_2016_Granulocyte_count ENSG00000254910.1 Brain_Cerebellum 8.882e-16
Astle_et_al_2016_Granulocyte_count ENSG00000188076.2 Whole_Blood 0.0008693
Astle_et_al_2016_Granulocyte_count ENSG00000270030.1 Nerve_Tibial 1.721e-23
Astle_et_al_2016_Granulocyte_count ENSG00000185885.15 Prostate 1.928e-37
Astle_et_al_2016_Granulocyte_count ENSG00000270972.1 Brain_Nucleus_accumbens_basal_ganglia 1.11e-16
Astle_et_al_2016_Granulocyte_count ENSG00000142089.15 Lung 5.017e-40
Astle_et_al_2016_Granulocyte_count ENSG00000142102.15 Thyroid 0.001841
Astle_et_al_2016_Granulocyte_count ENSG00000185201.16 Brain_Hippocampus 8.882e-16
Astle_et_al_2016_Granulocyte_count ENSG00000251661.3 Prostate 1.11e-16
Astle_et_al_2016_Granulocyte_count ENSG00000270105.1 Testis 1.11e-16
Astle_et_al_2016_Granulocyte_count ENSG00000255533.1 Pancreas 2.954e-06
Astle_et_al_2016_Granulocyte_count ENSG00000183734.4 Whole_Blood 4.808e-05
Astle_et_al_2016_Granulocyte_count ENSG00000236264.4 Esophagus_Muscularis 0.0001523
Astle_et_al_2016_Granulocyte_count ENSG00000064201.15 Skin_Not_Sun_Exposed 6.451e-06
Astle_et_al_2016_Granulocyte_count ENSG00000110665.11 Muscle_Skeletal 1.471e-05
Astle_et_al_2016_Granulocyte_count ENSG00000110619.17 Thyroid 1.957e-05
Astle_et_al_2016_Granulocyte_count ENSG00000205531.12 Minor_Salivary_Gland 2.879e-06
Astle_et_al_2016_Granulocyte_count ENSG00000247473.2 Skin_Not_Sun_Exposed 1.402e-05
Astle_et_al_2016_Granulocyte_count ENSG00000246273.6 Whole_Blood 0.000164
Astle_et_al_2016_Granulocyte_count ENSG00000133789.14 Breast_Mammary_Tissue 0.001462
Astle_et_al_2016_Granulocyte_count ENSG00000245522.2 Adipose_Subcutaneous 0.0007356
Astle_et_al_2016_Granulocyte_count ENSG00000133805.15 Muscle_Skeletal 0.002684
Astle_et_al_2016_Granulocyte_count ENSG00000198730.7 Spleen 0.003889
Astle_et_al_2016_Granulocyte_count ENSG00000187079.16 Testis 0.0002669
Astle_et_al_2016_Granulocyte_count ENSG00000184669.7 Esophagus_Muscularis 0.002708
Astle_et_al_2016_Granulocyte_count ENSG00000129158.10 Small_Intestine_Terminal_Ileum 0.001535
Astle_et_al_2016_Granulocyte_count ENSG00000166788.9 Prostate 8.909e-05
Astle_et_al_2016_Granulocyte_count ENSG00000179826.6 Vagina 0.0007468
Astle_et_al_2016_Granulocyte_count ENSG00000255308.1 Testis 0.003431
Astle_et_al_2016_Granulocyte_count ENSG00000255160.5 Testis 0.0009449
Astle_et_al_2016_Granulocyte_count ENSG00000066382.16 Muscle_Skeletal 0.0002186
Astle_et_al_2016_Granulocyte_count ENSG00000166181.12 Skin_Not_Sun_Exposed 0.002889
Astle_et_al_2016_Granulocyte_count ENSG00000251557.2 Brain_Caudate_basal_ganglia 0.0004599
Astle_et_al_2016_Granulocyte_count ENSG00000181830.8 Whole_Blood 0.003463
Astle_et_al_2016_Granulocyte_count ENSG00000134571.10 Adrenal_Gland 4.645e-07
Astle_et_al_2016_Granulocyte_count ENSG00000110536.13 Artery_Tibial 0.0008951
Astle_et_al_2016_Granulocyte_count ENSG00000172247.3 Whole_Blood 2.287e-06
Astle_et_al_2016_Granulocyte_count ENSG00000165916.8 Artery_Aorta 5.586e-07
Astle_et_al_2016_Granulocyte_count ENSG00000165915.13 Esophagus_Muscularis 3.638e-07
Astle_et_al_2016_Granulocyte_count ENSG00000196666.4 Thyroid 3.714e-07
Astle_et_al_2016_Granulocyte_count ENSG00000030066.13 Muscle_Skeletal 0.0001714
Astle_et_al_2016_Granulocyte_count ENSG00000255197.5 Brain_Substantia_nigra 2.034e-06
Astle_et_al_2016_Granulocyte_count ENSG00000165917.9 Heart_Left_Ventricle 1.095e-06
Astle_et_al_2016_Granulocyte_count ENSG00000149177.12 Breast_Mammary_Tissue 4.086e-05
Astle_et_al_2016_Granulocyte_count ENSG00000109919.9 Nerve_Tibial 2.755e-07
Astle_et_al_2016_Granulocyte_count ENSG00000109920.12 Esophagus_Mucosa 0.0001207
Astle_et_al_2016_Granulocyte_count ENSG00000213619.9 Cells_Cultured_fibroblasts 1.284e-06
Astle_et_al_2016_Granulocyte_count ENSG00000149115.13 Artery_Aorta 0.0007936
Astle_et_al_2016_Granulocyte_count ENSG00000110077.14 Adipose_Visceral_Omentum 3.308e-07
Astle_et_al_2016_Granulocyte_count ENSG00000254952.1 Small_Intestine_Terminal_Ileum 7.196e-06
Astle_et_al_2016_Granulocyte_count ENSG00000149534.8 Muscle_Skeletal 1.506e-06
Astle_et_al_2016_Granulocyte_count ENSG00000166926.8 Lung 0.001907
Astle_et_al_2016_Granulocyte_count ENSG00000110079.16 Colon_Transverse 0.0005311
Astle_et_al_2016_Granulocyte_count ENSG00000214787.9 Lung 1.871e-07
Astle_et_al_2016_Granulocyte_count ENSG00000149516.13 Testis 0.001063
Astle_et_al_2016_Granulocyte_count ENSG00000124920.13 Thyroid 9.608e-07
Astle_et_al_2016_Granulocyte_count ENSG00000134825.15 Brain_Frontal_Cortex_BA9 2.613e-12
Astle_et_al_2016_Granulocyte_count ENSG00000221968.8 Liver 1.125e-13
Astle_et_al_2016_Granulocyte_count ENSG00000149485.18 Brain_Cortex 1.22e-13
Astle_et_al_2016_Granulocyte_count ENSG00000134780.9 Testis 0.0005656
Astle_et_al_2016_Granulocyte_count ENSG00000134824.13 Ovary 1.991e-13
Astle_et_al_2016_Granulocyte_count ENSG00000124915.10 Kidney_Cortex 6.994e-06
Astle_et_al_2016_Granulocyte_count ENSG00000168496.3 Adipose_Subcutaneous 7.376e-13
Astle_et_al_2016_Granulocyte_count ENSG00000167995.15 Whole_Blood 0.003906
Astle_et_al_2016_Granulocyte_count ENSG00000149489.8 Brain_Spinal_cord_cervical_c-1 0.00331
Astle_et_al_2016_Granulocyte_count ENSG00000254454.2 Brain_Caudate_basal_ganglia 0.002364
Astle_et_al_2016_Granulocyte_count ENSG00000149541.9 Brain_Cerebellum 0.003204
Astle_et_al_2016_Granulocyte_count ENSG00000185085.2 Whole_Blood 0.002548
Astle_et_al_2016_Granulocyte_count ENSG00000068976.13 Lung 0.003768
Astle_et_al_2016_Granulocyte_count ENSG00000149735.6 Artery_Aorta 0.0008517
Astle_et_al_2016_Granulocyte_count ENSG00000110046.12 Thyroid 0.000991
Astle_et_al_2016_Granulocyte_count ENSG00000168066.20 Brain_Hippocampus 0.003416
Astle_et_al_2016_Granulocyte_count ENSG00000133895.14 Lung 0.002508
Astle_et_al_2016_Granulocyte_count ENSG00000168070.11 Thyroid 0.0006842
Astle_et_al_2016_Granulocyte_count ENSG00000269038.1 Testis 0.003813
Astle_et_al_2016_Granulocyte_count ENSG00000168062.9 Colon_Transverse 0.001235
Astle_et_al_2016_Granulocyte_count ENSG00000110047.17 Testis 0.002198
Astle_et_al_2016_Granulocyte_count ENSG00000068971.13 Thyroid 0.001106
Astle_et_al_2016_Granulocyte_count ENSG00000254470.2 Pancreas 0.000321
Astle_et_al_2016_Granulocyte_count ENSG00000172543.7 Brain_Putamen_basal_ganglia 0.0005623
Astle_et_al_2016_Granulocyte_count ENSG00000172638.12 Artery_Aorta 5.402e-06
Astle_et_al_2016_Granulocyte_count ENSG00000175467.14 Muscle_Skeletal 0.0005251
Astle_et_al_2016_Granulocyte_count ENSG00000172500.12 Thyroid 1.524e-05
Astle_et_al_2016_Granulocyte_count ENSG00000172757.12 Thyroid 2.018e-06
Astle_et_al_2016_Granulocyte_count ENSG00000175602.3 Adipose_Visceral_Omentum 0.001741
Astle_et_al_2016_Granulocyte_count ENSG00000172732.11 Muscle_Skeletal 2.723e-06
Astle_et_al_2016_Granulocyte_count ENSG00000175376.8 Breast_Mammary_Tissue 0.0003374
Astle_et_al_2016_Granulocyte_count ENSG00000175334.7 Brain_Cortex 0.0005471
Astle_et_al_2016_Granulocyte_count ENSG00000175550.7 Esophagus_Mucosa 1.803e-05
Astle_et_al_2016_Granulocyte_count ENSG00000172803.17 Brain_Spinal_cord_cervical_c-1 0.0002331
Astle_et_al_2016_Granulocyte_count ENSG00000175592.8 Skin_Sun_Exposed 4.861e-05
Astle_et_al_2016_Granulocyte_count ENSG00000149716.12 Esophagus_Mucosa 0.0002407
Astle_et_al_2016_Granulocyte_count ENSG00000179240.9 Muscle_Skeletal 0.000426
Astle_et_al_2016_Granulocyte_count ENSG00000158636.16 Heart_Left_Ventricle 0.0002649
Astle_et_al_2016_Granulocyte_count ENSG00000137492.7 Artery_Tibial 0.001251
Astle_et_al_2016_Granulocyte_count ENSG00000166012.16 Colon_Sigmoid 0.002393
Astle_et_al_2016_Granulocyte_count ENSG00000166323.12 Skin_Not_Sun_Exposed 1.667e-07
Astle_et_al_2016_Granulocyte_count ENSG00000075239.13 Heart_Left_Ventricle 2.846e-06
Astle_et_al_2016_Granulocyte_count ENSG00000149308.16 Brain_Cerebellum 9.613e-09
Astle_et_al_2016_Granulocyte_count ENSG00000149311.18 Esophagus_Gastroesophageal_Junction 8.782e-09
Astle_et_al_2016_Granulocyte_count ENSG00000178202.12 Artery_Coronary 0.002537
Astle_et_al_2016_Granulocyte_count ENSG00000137713.15 Minor_Salivary_Gland 0.00128
Astle_et_al_2016_Granulocyte_count ENSG00000254990.5 Adipose_Visceral_Omentum 0.003802
Astle_et_al_2016_Granulocyte_count ENSG00000149573.8 Skin_Sun_Exposed 0.0001066
Astle_et_al_2016_Granulocyte_count ENSG00000160588.9 Artery_Aorta 5.566e-06
Astle_et_al_2016_Granulocyte_count ENSG00000160593.18 Thyroid 1.793e-06
Astle_et_al_2016_Granulocyte_count ENSG00000280032.1 Skin_Not_Sun_Exposed 0.0001256
Astle_et_al_2016_Granulocyte_count ENSG00000255163.1 Nerve_Tibial 2.349e-06
Astle_et_al_2016_Granulocyte_count ENSG00000154127.9 Heart_Left_Ventricle 1.148e-05
Astle_et_al_2016_Granulocyte_count ENSG00000166261.10 Skin_Not_Sun_Exposed 0.0007818
Astle_et_al_2016_Granulocyte_count ENSG00000134910.12 Skin_Sun_Exposed 0.0005844
Astle_et_al_2016_Granulocyte_count ENSG00000165526.8 Esophagus_Gastroesophageal_Junction 0.001265
Astle_et_al_2016_Granulocyte_count ENSG00000064309.14 Nerve_Tibial 0.003065
Astle_et_al_2016_Granulocyte_count ENSG00000283703.1 Colon_Sigmoid 0.003257
Astle_et_al_2016_Granulocyte_count ENSG00000237353.6 Testis 0.003161
Astle_et_al_2016_Granulocyte_count ENSG00000110063.8 Artery_Aorta 0.001769
Astle_et_al_2016_Granulocyte_count ENSG00000182934.11 Whole_Blood 0.000182
Astle_et_al_2016_Granulocyte_count ENSG00000134954.14 Cells_Cultured_fibroblasts 2.27e-10
Astle_et_al_2016_Granulocyte_count ENSG00000149328.14 Esophagus_Mucosa 0.003701
Astle_et_al_2016_Granulocyte_count ENSG00000111206.12 Skin_Not_Sun_Exposed 0.002856
Astle_et_al_2016_Granulocyte_count ENSG00000078246.16 Skin_Not_Sun_Exposed 0.003055
Astle_et_al_2016_Granulocyte_count ENSG00000250770.3 Cells_Cultured_fibroblasts 0.000663
Astle_et_al_2016_Granulocyte_count ENSG00000236908.2 Adrenal_Gland 0.001219
Astle_et_al_2016_Granulocyte_count ENSG00000257048.1 Kidney_Cortex 0.003525
Astle_et_al_2016_Granulocyte_count ENSG00000089818.17 Lung 0.0003955
Astle_et_al_2016_Granulocyte_count ENSG00000065970.8 Adipose_Visceral_Omentum 0.0001668
Astle_et_al_2016_Granulocyte_count ENSG00000171860.4 Esophagus_Muscularis 3.89e-05
Astle_et_al_2016_Granulocyte_count ENSG00000052126.14 Skin_Sun_Exposed 2.342e-05
Astle_et_al_2016_Granulocyte_count ENSG00000172572.6 Adipose_Subcutaneous 0.0001857
Astle_et_al_2016_Granulocyte_count ENSG00000226397.8 Skin_Not_Sun_Exposed 0.003162
Astle_et_al_2016_Granulocyte_count ENSG00000214700.5 Liver 3.666e-05
Astle_et_al_2016_Granulocyte_count ENSG00000064115.10 Brain_Hippocampus 1.403e-05
Astle_et_al_2016_Granulocyte_count ENSG00000247903.1 Pituitary 7.256e-05
Astle_et_al_2016_Granulocyte_count ENSG00000258794.3 Pancreas 0.003425
Astle_et_al_2016_Granulocyte_count ENSG00000139133.6 Testis 0.003874
Astle_et_al_2016_Granulocyte_count ENSG00000061273.17 Pancreas 5.191e-05
Astle_et_al_2016_Granulocyte_count ENSG00000079337.15 Skin_Sun_Exposed 0.004102
Astle_et_al_2016_Granulocyte_count ENSG00000211584.13 Adipose_Subcutaneous 0.00192
Astle_et_al_2016_Granulocyte_count ENSG00000181929.11 Colon_Sigmoid 0.00415
Astle_et_al_2016_Granulocyte_count ENSG00000110881.11 Heart_Left_Ventricle 3.425e-06
Astle_et_al_2016_Granulocyte_count ENSG00000257298.1 Thyroid 3.02e-07
Astle_et_al_2016_Granulocyte_count ENSG00000167588.12 Brain_Cerebellum 8.812e-06
Astle_et_al_2016_Granulocyte_count ENSG00000066117.14 Whole_Blood 5.403e-06
Astle_et_al_2016_Granulocyte_count ENSG00000086159.12 Adipose_Subcutaneous 0.00418
Astle_et_al_2016_Granulocyte_count ENSG00000161800.12 Brain_Nucleus_accumbens_basal_ganglia 0.001426
Astle_et_al_2016_Granulocyte_count ENSG00000050405.13 Esophagus_Gastroesophageal_Junction 3.81e-07
Astle_et_al_2016_Granulocyte_count ENSG00000178449.8 Adipose_Subcutaneous 5.414e-05
Astle_et_al_2016_Granulocyte_count ENSG00000161813.21 Nerve_Tibial 0.001106
Astle_et_al_2016_Granulocyte_count ENSG00000272368.2 Artery_Aorta 2.62e-05
Astle_et_al_2016_Granulocyte_count ENSG00000066084.12 Brain_Putamen_basal_ganglia 4.991e-07
Astle_et_al_2016_Granulocyte_count ENSG00000123268.8 Esophagus_Muscularis 9.028e-07
Astle_et_al_2016_Granulocyte_count ENSG00000185432.11 Brain_Cerebellum 9.772e-08
Astle_et_al_2016_Granulocyte_count ENSG00000139624.12 Nerve_Tibial 1.723e-05
Astle_et_al_2016_Granulocyte_count ENSG00000185958.9 Brain_Caudate_basal_ganglia 3.646e-07
Astle_et_al_2016_Granulocyte_count ENSG00000274156.1 Artery_Tibial 0.0003067
Astle_et_al_2016_Granulocyte_count ENSG00000110911.14 Ovary 4.139e-05
Astle_et_al_2016_Granulocyte_count ENSG00000135457.9 Pancreas 0.003221
Astle_et_al_2016_Granulocyte_count ENSG00000050426.15 Nerve_Tibial 9.19e-05
Astle_et_al_2016_Granulocyte_count ENSG00000135503.12 Adrenal_Gland 6.081e-07
Astle_et_al_2016_Granulocyte_count ENSG00000139567.12 Adipose_Visceral_Omentum 0.001599
Astle_et_al_2016_Granulocyte_count ENSG00000198056.13 Skin_Sun_Exposed 0.0002995
Astle_et_al_2016_Granulocyte_count ENSG00000139613.11 Whole_Blood 0.004221
Astle_et_al_2016_Granulocyte_count ENSG00000166896.7 Pituitary 0.003619
Astle_et_al_2016_Granulocyte_count ENSG00000153179.12 Skin_Not_Sun_Exposed 0.0005827
Astle_et_al_2016_Granulocyte_count ENSG00000155957.17 Breast_Mammary_Tissue 0.003007
Astle_et_al_2016_Granulocyte_count ENSG00000111605.16 Cells_Cultured_fibroblasts 2.797e-05
Astle_et_al_2016_Granulocyte_count ENSG00000256273.1 Testis 0.003012
Astle_et_al_2016_Granulocyte_count ENSG00000274979.1 Liver 5.293e-08
Astle_et_al_2016_Granulocyte_count ENSG00000257818.1 Adipose_Subcutaneous 0.0004173
Astle_et_al_2016_Granulocyte_count ENSG00000090382.6 Brain_Cerebellar_Hemisphere 1.484e-08
Astle_et_al_2016_Granulocyte_count ENSG00000127337.6 Kidney_Cortex 8.112e-08
Astle_et_al_2016_Granulocyte_count ENSG00000257802.1 Brain_Cerebellar_Hemisphere 0.003151
Astle_et_al_2016_Granulocyte_count ENSG00000049130.14 Brain_Nucleus_accumbens_basal_ganglia 2.231e-06
Astle_et_al_2016_Granulocyte_count ENSG00000281333.1 Brain_Nucleus_accumbens_basal_ganglia 0.0003108
Astle_et_al_2016_Granulocyte_count ENSG00000120802.13 Adrenal_Gland 0.0009903
Astle_et_al_2016_Granulocyte_count ENSG00000257167.2 Skin_Sun_Exposed 0.001795
Astle_et_al_2016_Granulocyte_count ENSG00000245017.2 Stomach 0.0002258
Astle_et_al_2016_Granulocyte_count ENSG00000111245.14 Heart_Atrial_Appendage 6.748e-06
Astle_et_al_2016_Granulocyte_count ENSG00000185847.7 Brain_Putamen_basal_ganglia 1.681e-05
Astle_et_al_2016_Granulocyte_count ENSG00000258099.1 Liver 8.551e-11
Astle_et_al_2016_Granulocyte_count ENSG00000258240.5 Testis 0.0004009
Astle_et_al_2016_Granulocyte_count ENSG00000198324.13 Spleen 3.455e-08
Astle_et_al_2016_Granulocyte_count ENSG00000257595.2 Heart_Atrial_Appendage 5.089e-06
Astle_et_al_2016_Granulocyte_count ENSG00000111249.13 Muscle_Skeletal 0.0002559
Astle_et_al_2016_Granulocyte_count ENSG00000111271.14 Testis 7.54e-10
Astle_et_al_2016_Granulocyte_count ENSG00000111275.12 Skin_Not_Sun_Exposed 4.916e-10
Astle_et_al_2016_Granulocyte_count ENSG00000111252.10 Pancreas 5.419e-10
Astle_et_al_2016_Granulocyte_count ENSG00000226469.1 Brain_Cerebellum 1.444e-05
Astle_et_al_2016_Granulocyte_count ENSG00000204842.14 Adrenal_Gland 2.642e-11
Astle_et_al_2016_Granulocyte_count ENSG00000111300.9 Cells_Cultured_fibroblasts 3.046e-08
Astle_et_al_2016_Granulocyte_count ENSG00000135148.11 Adipose_Subcutaneous 0.003234
Astle_et_al_2016_Granulocyte_count ENSG00000234608.7 Artery_Aorta 1.764e-08
Astle_et_al_2016_Granulocyte_count ENSG00000198270.12 Ovary 0.0004338
Astle_et_al_2016_Granulocyte_count ENSG00000089022.13 Muscle_Skeletal 0.0001179
Astle_et_al_2016_Granulocyte_count ENSG00000089234.15 Testis 6.534e-08
Astle_et_al_2016_Granulocyte_count ENSG00000173064.12 Brain_Cerebellum 1.311e-07
Astle_et_al_2016_Granulocyte_count ENSG00000179295.17 Muscle_Skeletal 7.909e-07
Astle_et_al_2016_Granulocyte_count ENSG00000089220.4 Pituitary 0.002452
Astle_et_al_2016_Granulocyte_count ENSG00000176834.13 Nerve_Tibial 0.0009718
Astle_et_al_2016_Granulocyte_count ENSG00000111725.10 Cells_EBV-transformed_lymphocytes 8.406e-08
Astle_et_al_2016_Granulocyte_count ENSG00000255857.5 Esophagus_Gastroesophageal_Junction 0.00385
Astle_et_al_2016_Granulocyte_count ENSG00000272849.1 Thyroid 0.000497
Astle_et_al_2016_Granulocyte_count ENSG00000274292.1 Heart_Left_Ventricle 0.000531
Astle_et_al_2016_Granulocyte_count ENSG00000212694.8 Brain_Caudate_basal_ganglia 0.0001663
Astle_et_al_2016_Granulocyte_count ENSG00000139725.7 Artery_Coronary 2.096e-05
Astle_et_al_2016_Granulocyte_count ENSG00000139718.10 Skin_Not_Sun_Exposed 0.000362
Astle_et_al_2016_Granulocyte_count ENSG00000235423.8 Stomach 0.002585
Astle_et_al_2016_Granulocyte_count ENSG00000280120.1 Thyroid 0.001188
Astle_et_al_2016_Granulocyte_count ENSG00000130921.7 Pituitary 0.003138
Astle_et_al_2016_Granulocyte_count ENSG00000139697.13 Liver 0.0002689
Astle_et_al_2016_Granulocyte_count ENSG00000090975.12 Testis 0.001633
Astle_et_al_2016_Granulocyte_count ENSG00000278861.1 Lung 0.0004581
Astle_et_al_2016_Granulocyte_count ENSG00000051825.14 Adipose_Visceral_Omentum 0.001765
Astle_et_al_2016_Granulocyte_count ENSG00000183955.12 Skin_Sun_Exposed 0.0005673
Astle_et_al_2016_Granulocyte_count ENSG00000111328.6 Artery_Aorta 0.00018
Astle_et_al_2016_Granulocyte_count ENSG00000270048.1 Heart_Atrial_Appendage 0.00261
Astle_et_al_2016_Granulocyte_count ENSG00000270095.1 Adipose_Subcutaneous 0.001848
Astle_et_al_2016_Granulocyte_count ENSG00000086598.10 Skin_Not_Sun_Exposed 0.001339
Astle_et_al_2016_Granulocyte_count ENSG00000179195.15 Prostate 0.003796
Astle_et_al_2016_Granulocyte_count ENSG00000111358.13 Brain_Cerebellar_Hemisphere 0.0004239
Astle_et_al_2016_Granulocyte_count ENSG00000111361.12 Whole_Blood 0.0006828
Astle_et_al_2016_Granulocyte_count ENSG00000270028.1 Artery_Aorta 0.00425
Astle_et_al_2016_Granulocyte_count ENSG00000119242.8 Muscle_Skeletal 0.001465
Astle_et_al_2016_Granulocyte_count ENSG00000250091.2 Stomach 0.003816
Astle_et_al_2016_Granulocyte_count ENSG00000239215.1 Testis 0.003683
Astle_et_al_2016_Granulocyte_count ENSG00000178882.14 Brain_Cortex 0.003779
Astle_et_al_2016_Granulocyte_count ENSG00000270130.1 Heart_Left_Ventricle 0.001045
Astle_et_al_2016_Granulocyte_count ENSG00000269938.1 Thyroid 0.0009189
Astle_et_al_2016_Granulocyte_count ENSG00000269997.1 Thyroid 0.0005346
Astle_et_al_2016_Granulocyte_count ENSG00000270061.1 Lung 0.0007843
Astle_et_al_2016_Granulocyte_count ENSG00000121390.18 Nerve_Tibial 0.003458
Astle_et_al_2016_Granulocyte_count ENSG00000226525.5 Whole_Blood 0.00333
Astle_et_al_2016_Granulocyte_count ENSG00000027001.9 Brain_Hypothalamus 0.003842
Astle_et_al_2016_Granulocyte_count ENSG00000205863.10 Heart_Atrial_Appendage 0.00348
Astle_et_al_2016_Granulocyte_count ENSG00000205861.11 Heart_Left_Ventricle 0.002579
Astle_et_al_2016_Granulocyte_count ENSG00000261485.1 Heart_Atrial_Appendage 1.198e-06
Astle_et_al_2016_Granulocyte_count ENSG00000139515.5 Testis 0.002395
Astle_et_al_2016_Granulocyte_count ENSG00000122025.14 Pancreas 4.966e-11
Astle_et_al_2016_Granulocyte_count ENSG00000122042.9 Nerve_Tibial 0.001437
Astle_et_al_2016_Granulocyte_count ENSG00000120693.13 Artery_Aorta 0.001214
Astle_et_al_2016_Granulocyte_count ENSG00000236711.2 Nerve_Tibial 0.0002941
Astle_et_al_2016_Granulocyte_count ENSG00000229456.1 Adipose_Subcutaneous 0.002558
Astle_et_al_2016_Granulocyte_count ENSG00000023516.8 Artery_Aorta 3.214e-05
Astle_et_al_2016_Granulocyte_count ENSG00000102547.18 Artery_Coronary 0.002095
Astle_et_al_2016_Granulocyte_count ENSG00000236577.1 Testis 0.0005003
Astle_et_al_2016_Granulocyte_count ENSG00000102539.5 Testis 0.003169
Astle_et_al_2016_Granulocyte_count ENSG00000152213.3 Brain_Nucleus_accumbens_basal_ganglia 2.033e-05
Astle_et_al_2016_Granulocyte_count ENSG00000136144.11 Cells_EBV-transformed_lymphocytes 0.0001993
Astle_et_al_2016_Granulocyte_count ENSG00000136147.17 Artery_Tibial 5.107e-07
Astle_et_al_2016_Granulocyte_count ENSG00000123201.14 Adipose_Visceral_Omentum 0.0005703
Astle_et_al_2016_Granulocyte_count ENSG00000139668.8 Nerve_Tibial 0.002119
Astle_et_al_2016_Granulocyte_count ENSG00000152749.7 Liver 0.002376
Astle_et_al_2016_Granulocyte_count ENSG00000088451.10 Whole_Blood 0.0002057
Astle_et_al_2016_Granulocyte_count ENSG00000134874.17 Artery_Coronary 0.004168
Astle_et_al_2016_Granulocyte_count ENSG00000276809.1 Muscle_Skeletal 0.003785
Astle_et_al_2016_Granulocyte_count ENSG00000234303.2 Brain_Cortex 0.002346
Astle_et_al_2016_Granulocyte_count ENSG00000280710.2 Cells_Cultured_fibroblasts 0.003332
Astle_et_al_2016_Granulocyte_count ENSG00000283384.1 Brain_Anterior_cingulate_cortex_BA24 0.004092
Astle_et_al_2016_Granulocyte_count ENSG00000198176.12 Whole_Blood 1.247e-05
Astle_et_al_2016_Granulocyte_count ENSG00000150401.14 Brain_Amygdala 3.748e-06
Astle_et_al_2016_Granulocyte_count ENSG00000276248.1 Ovary 1.624e-05
Astle_et_al_2016_Granulocyte_count ENSG00000276916.1 Esophagus_Mucosa 2.576e-05
Astle_et_al_2016_Granulocyte_count ENSG00000150403.17 Thyroid 0.0001074
Astle_et_al_2016_Granulocyte_count ENSG00000185896.10 Adrenal_Gland 3.811e-05
Astle_et_al_2016_Granulocyte_count ENSG00000185974.6 Thyroid 0.004224
Astle_et_al_2016_Granulocyte_count ENSG00000233613.5 Brain_Cerebellum 9.257e-06
Astle_et_al_2016_Granulocyte_count ENSG00000129473.9 Nerve_Tibial 0.001473
Astle_et_al_2016_Granulocyte_count ENSG00000168952.15 Skin_Sun_Exposed 4.73e-08
Astle_et_al_2016_Granulocyte_count ENSG00000258081.3 Testis 0.003796
Astle_et_al_2016_Granulocyte_count ENSG00000092020.10 Brain_Amygdala 1.621e-05
Astle_et_al_2016_Granulocyte_count ENSG00000198604.10 Nerve_Tibial 0.0003622
Astle_et_al_2016_Granulocyte_count ENSG00000279434.1 Adipose_Visceral_Omentum 0.0001472
Astle_et_al_2016_Granulocyte_count ENSG00000100890.15 Brain_Cortex 1.94e-05
Astle_et_al_2016_Granulocyte_count ENSG00000151327.12 Brain_Cortex 0.0003041
Astle_et_al_2016_Granulocyte_count ENSG00000165617.14 Whole_Blood 0.0002268
Astle_et_al_2016_Granulocyte_count ENSG00000179008.8 Colon_Transverse 0.0003705
Astle_et_al_2016_Granulocyte_count ENSG00000184302.6 Muscle_Skeletal 0.0002352
Astle_et_al_2016_Granulocyte_count ENSG00000258670.1 Nerve_Tibial 0.000461
Astle_et_al_2016_Granulocyte_count ENSG00000258692.2 Muscle_Skeletal 0.0001115
Astle_et_al_2016_Granulocyte_count ENSG00000244756.1 Muscle_Skeletal 0.0006665
Astle_et_al_2016_Granulocyte_count ENSG00000125952.18 Brain_Cerebellum 2.141e-05
Astle_et_al_2016_Granulocyte_count ENSG00000054690.13 Minor_Salivary_Gland 0.003731
Astle_et_al_2016_Granulocyte_count ENSG00000258623.1 Whole_Blood 4.191e-09
Astle_et_al_2016_Granulocyte_count ENSG00000259038.1 Brain_Cortex 0.001562
Astle_et_al_2016_Granulocyte_count ENSG00000185650.9 Whole_Blood 1.24e-09
Astle_et_al_2016_Granulocyte_count ENSG00000267909.2 Esophagus_Mucosa 0.003824
Astle_et_al_2016_Granulocyte_count ENSG00000029364.11 Whole_Blood 2.634e-06
Astle_et_al_2016_Granulocyte_count ENSG00000100632.10 Whole_Blood 2.181e-07
Astle_et_al_2016_Granulocyte_count ENSG00000100647.7 Adipose_Visceral_Omentum 0.002503
Astle_et_al_2016_Granulocyte_count ENSG00000119688.20 Whole_Blood 0.004167
Astle_et_al_2016_Granulocyte_count ENSG00000165553.4 Brain_Cortex 0.000639
Astle_et_al_2016_Granulocyte_count ENSG00000100583.4 Skin_Not_Sun_Exposed 1.768e-12
Astle_et_al_2016_Granulocyte_count ENSG00000100580.7 Cells_EBV-transformed_lymphocytes 2.722e-11
Astle_et_al_2016_Granulocyte_count ENSG00000009830.11 Liver 2.472e-09
Astle_et_al_2016_Granulocyte_count ENSG00000100591.7 Brain_Frontal_Cortex_BA9 2.694e-11
Astle_et_al_2016_Granulocyte_count ENSG00000151445.15 Skin_Sun_Exposed 1.476e-11
Astle_et_al_2016_Granulocyte_count ENSG00000100593.17 Skin_Not_Sun_Exposed 1.838e-11
Astle_et_al_2016_Granulocyte_count ENSG00000165555.9 Brain_Putamen_basal_ganglia 1.228e-11
Astle_et_al_2016_Granulocyte_count ENSG00000100577.18 Spleen 1.269e-05
Astle_et_al_2016_Granulocyte_count ENSG00000165417.11 Brain_Spinal_cord_cervical_c-1 3.048e-06
Astle_et_al_2016_Granulocyte_count ENSG00000258999.1 Adipose_Subcutaneous 4.561e-06
Astle_et_al_2016_Granulocyte_count ENSG00000140022.9 Brain_Hippocampus 0.002361
Astle_et_al_2016_Granulocyte_count ENSG00000100599.15 Esophagus_Muscularis 1.855e-13
Astle_et_al_2016_Granulocyte_count ENSG00000240914.1 Skin_Sun_Exposed 0.0004421
Astle_et_al_2016_Granulocyte_count ENSG00000090060.17 Artery_Tibial 5.525e-05
Astle_et_al_2016_Granulocyte_count ENSG00000258702.1 Adipose_Subcutaneous 0.00294
Astle_et_al_2016_Granulocyte_count ENSG00000276182.1 Brain_Nucleus_accumbens_basal_ganglia 0.002972
Astle_et_al_2016_Granulocyte_count ENSG00000185559.13 Stomach 0.0002134
Astle_et_al_2016_Granulocyte_count ENSG00000185215.8 Pituitary 0.002549
Astle_et_al_2016_Granulocyte_count ENSG00000205436.7 Cells_Cultured_fibroblasts 0.0008427
Astle_et_al_2016_Granulocyte_count ENSG00000259374.2 Vagina 0.001617
Astle_et_al_2016_Granulocyte_count ENSG00000244691.1 Whole_Blood 0.002834
Astle_et_al_2016_Granulocyte_count ENSG00000258851.1 Esophagus_Gastroesophageal_Junction 0.002683
Astle_et_al_2016_Granulocyte_count ENSG00000203485.12 Skin_Sun_Exposed 0.003389
Astle_et_al_2016_Granulocyte_count ENSG00000184601.10 Brain_Caudate_basal_ganglia 0.002414
Astle_et_al_2016_Granulocyte_count ENSG00000185100.10 Ovary 0.001982
Astle_et_al_2016_Granulocyte_count ENSG00000184916.8 Pituitary 0.001753
Astle_et_al_2016_Granulocyte_count ENSG00000183828.14 Pancreas 0.004313
Astle_et_al_2016_Granulocyte_count ENSG00000211968.3 Colon_Transverse 0.003319
Astle_et_al_2016_Granulocyte_count ENSG00000185823.3 Brain_Caudate_basal_ganglia 0.003657
Astle_et_al_2016_Granulocyte_count ENSG00000273855.1 Artery_Coronary 0.0002362
Astle_et_al_2016_Granulocyte_count ENSG00000259307.1 Whole_Blood 0.0002683
Astle_et_al_2016_Granulocyte_count ENSG00000230778.1 Brain_Cerebellar_Hemisphere 0.001039
Astle_et_al_2016_Granulocyte_count ENSG00000128908.15 Cells_Cultured_fibroblasts 4.728e-05
Astle_et_al_2016_Granulocyte_count ENSG00000259617.1 Muscle_Skeletal 0.001271
Astle_et_al_2016_Granulocyte_count ENSG00000247556.6 Ovary 1.563e-07
Astle_et_al_2016_Granulocyte_count ENSG00000187446.11 Esophagus_Muscularis 2.555e-07
Astle_et_al_2016_Granulocyte_count ENSG00000137806.8 Brain_Substantia_nigra 4.276e-08
Astle_et_al_2016_Granulocyte_count ENSG00000104147.8 Thyroid 5.335e-08
Astle_et_al_2016_Granulocyte_count ENSG00000137815.14 Thyroid 1.739e-07
Astle_et_al_2016_Granulocyte_count ENSG00000137802.13 Brain_Cerebellar_Hemisphere 0.0001723
Astle_et_al_2016_Granulocyte_count ENSG00000278493.1 Testis 1.03e-05
Astle_et_al_2016_Granulocyte_count ENSG00000137804.12 Heart_Atrial_Appendage 1.556e-08
Astle_et_al_2016_Granulocyte_count ENSG00000174197.16 Colon_Sigmoid 0.0004896
Astle_et_al_2016_Granulocyte_count ENSG00000062524.15 Adrenal_Gland 0.003791
Astle_et_al_2016_Granulocyte_count ENSG00000243708.10 Heart_Atrial_Appendage 0.0001751
Astle_et_al_2016_Granulocyte_count ENSG00000137825.10 Pancreas 4.827e-09
Astle_et_al_2016_Granulocyte_count ENSG00000174171.5 Heart_Left_Ventricle 0.001609
Astle_et_al_2016_Granulocyte_count ENSG00000103966.10 Nerve_Tibial 1.606e-23
Astle_et_al_2016_Granulocyte_count ENSG00000243789.10 Pituitary 4.64e-05
[truncated: 8,467,304 more chars]
