# Supplementary material for: PTWAS: investigating tissue-relevant causal molecular mechanisms of complex traits using probabilistic TWAS analysis
Source: Genome Biol. 2020 Sep 11;21:232. doi: 10.1186/s13059-020-02026-y (PMC7488550; doi:10.1186/s13059-020-02026-y)
Supplement: Supplementary file 4 — Additional file 4 Table S3: Heart disease-related PTWAS significant genes validated in OMIM. [file 13059_2020_2026_MOESM4_ESM.xlsx]

## Sheet: Sheet1
trait	trait_mim	gene_mim	entry_type	entrez_gene_id	approved_gene_symbol	ensembl_gene_id
I25-Diagnoses_main_ICD10_I25_Chronic_ischaemic_heart_disease	100300	610911	gene	57514	ARHGAP31	ENSG00000031081
I25-Diagnoses_main_ICD10_I25_Chronic_ischaemic_heart_disease	102200	605555	gene	9049	AIP	ENSG00000110711
I25-Diagnoses_main_ICD10_I25_Chronic_ischaemic_heart_disease	103900	610613	gene	1584	CYP11B1	ENSG00000160882
I25-Diagnoses_main_ICD10_I25_Chronic_ischaemic_heart_disease	104200	120070	gene	1285	COL4A3	ENSG00000169031
I25-Diagnoses_main_ICD10_I25_Chronic_ischaemic_heart_disease	105200	134820	gene	2243	FGA	ENSG00000171560
I25-Diagnoses_main_ICD10_I25_Chronic_ischaemic_heart_disease	105200	153450	gene	4069	LYZ	ENSG00000090382
I25-Diagnoses_main_ICD10_I25_Chronic_ischaemic_heart_disease	105200	109700	gene	567	B2M	ENSG00000166710
I25-Diagnoses_main_ICD10_I25_Chronic_ischaemic_heart_disease	112410	123805	gene	5139	PDE3A	ENSG00000172572
I25-Diagnoses_main_ICD10_I25_Chronic_ischaemic_heart_disease	115310	185470	gene	6390	SDHB	ENSG00000117118
I25-Diagnoses_main_ICD10_I25_Chronic_ischaemic_heart_disease	118450	601920	gene	182	JAG1	ENSG00000101384
I25-Diagnoses_main_ICD10_I25_Chronic_ischaemic_heart_disease	121300	612732	gene	1371	CPOX	ENSG00000080819
I25-Diagnoses_main_ICD10_I25_Chronic_ischaemic_heart_disease	125850	600281	gene	3172	HNF4A	ENSG00000101076
I25-Diagnoses_main_ICD10_I25_Chronic_ischaemic_heart_disease	125851	138079	gene	2645	GCK	ENSG00000106633
I25-Diagnoses_main_ICD10_I25_Chronic_ischaemic_heart_disease	125853	138430	gene	2820	GPD2	ENSG00000115159
I25-Diagnoses_main_ICD10_I25_Chronic_ischaemic_heart_disease	125853	601724	gene	4760	NEUROD1	ENSG00000162992
I25-Diagnoses_main_ICD10_I25_Chronic_ischaemic_heart_disease	125853	601487	gene	5468	PPARG	ENSG00000132170
I25-Diagnoses_main_ICD10_I25_Chronic_ischaemic_heart_disease	125853	138160	gene	6514	SLC2A2	ENSG00000163581
I25-Diagnoses_main_ICD10_I25_Chronic_ischaemic_heart_disease	125853	608289	gene	10644	IGF2BP2	ENSG00000073792
I25-Diagnoses_main_ICD10_I25_Chronic_ischaemic_heart_disease	125853	606201	gene	7466	WFS1	ENSG00000109501
I25-Diagnoses_main_ICD10_I25_Chronic_ischaemic_heart_disease	125853	600701	gene	3159	HMGA1	ENSG00000137309
I25-Diagnoses_main_ICD10_I25_Chronic_ischaemic_heart_disease	125853	173335	gene	5167	ENPP1	ENSG00000197594
I25-Diagnoses_main_ICD10_I25_Chronic_ischaemic_heart_disease	125853	138079	gene	2645	GCK	ENSG00000106633
I25-Diagnoses_main_ICD10_I25_Chronic_ischaemic_heart_disease	125853	600917	gene	5506	PPP1R3A	ENSG00000154415
I25-Diagnoses_main_ICD10_I25_Chronic_ischaemic_heart_disease	125853	167413	gene	5078	PAX4	ENSG00000106331
I25-Diagnoses_main_ICD10_I25_Chronic_ischaemic_heart_disease	125853	611145	gene	169026	SLC30A8	ENSG00000164756
I25-Diagnoses_main_ICD10_I25_Chronic_ischaemic_heart_disease	125853	602228	gene	6934	TCF7L2	ENSG00000148737
I25-Diagnoses_main_ICD10_I25_Chronic_ischaemic_heart_disease	125853	600937	gene	3767	KCNJ11	ENSG00000187486
I25-Diagnoses_main_ICD10_I25_Chronic_ischaemic_heart_disease	125853	600509	gene	6833	ABCC8	ENSG00000006071
I25-Diagnoses_main_ICD10_I25_Chronic_ischaemic_heart_disease	125853	604641	gene	9479	MAPK8IP1	ENSG00000121653
I25-Diagnoses_main_ICD10_I25_Chronic_ischaemic_heart_disease	125853	600804	gene	4544	MTNR1B	ENSG00000134640
I25-Diagnoses_main_ICD10_I25_Chronic_ischaemic_heart_disease	125853	142410	gene	6927	HNF1A	ENSG00000135100
I25-Diagnoses_main_ICD10_I25_Chronic_ischaemic_heart_disease	125853	600733	gene	3651	PDX1	ENSG00000139515
I25-Diagnoses_main_ICD10_I25_Chronic_ischaemic_heart_disease	125853	600797	gene	8660	IRS2	ENSG00000185950
I25-Diagnoses_main_ICD10_I25_Chronic_ischaemic_heart_disease	125853	151670	gene	3990	LIPC	ENSG00000166035
I25-Diagnoses_main_ICD10_I25_Chronic_ischaemic_heart_disease	125853	189907	gene	6928	HNF1B	ENSG00000275410
I25-Diagnoses_main_ICD10_I25_Chronic_ischaemic_heart_disease	125853	138033	gene	2642	GCGR	ENSG00000215644
I25-Diagnoses_main_ICD10_I25_Chronic_ischaemic_heart_disease	125853	605565	gene	56729	RETN	ENSG00000104918
I25-Diagnoses_main_ICD10_I25_Chronic_ischaemic_heart_disease	125853	164731	gene	208	AKT2	ENSG00000105221
I25-Diagnoses_main_ICD10_I25_Chronic_ischaemic_heart_disease	125853	600281	gene	3172	HNF4A	ENSG00000101076
I25-Diagnoses_main_ICD10_I25_Chronic_ischaemic_heart_disease	125853	176885	gene	5770	PTPN1	ENSG00000196396
I25-Diagnoses_main_ICD10_I25_Chronic_ischaemic_heart_disease	132900	160745	gene	4629	MYH11	ENSG00000133392
I25-Diagnoses_main_ICD10_I25_Chronic_ischaemic_heart_disease	133100	147796	gene	3717	JAK2	ENSG00000096968
I25-Diagnoses_main_ICD10_I25_Chronic_ischaemic_heart_disease	133100	605093	gene	10019	SH2B3	ENSG00000111252
I25-Diagnoses_main_ICD10_I25_Chronic_ischaemic_heart_disease	133100	133171	gene	2057	EPOR	ENSG00000187266
I25-Diagnoses_main_ICD10_I25_Chronic_ischaemic_heart_disease	133540	609413	gene	2074	ERCC6	ENSG00000225830
I25-Diagnoses_main_ICD10_I25_Chronic_ischaemic_heart_disease	136120	606967	gene	3931	LCAT	ENSG00000213398
I25-Diagnoses_main_ICD10_I25_Chronic_ischaemic_heart_disease	137920	189907	gene	6928	HNF1B	ENSG00000275410
I25-Diagnoses_main_ICD10_I25_Chronic_ischaemic_heart_disease	139210	600993	gene	4089	SMAD4	ENSG00000141646
I25-Diagnoses_main_ICD10_I25_Chronic_ischaemic_heart_disease	142330	142410	gene	6927	HNF1A	ENSG00000135100
I25-Diagnoses_main_ICD10_I25_Chronic_ischaemic_heart_disease	143890	600946	gene	2690	GHR	ENSG00000112964
I25-Diagnoses_main_ICD10_I25_Chronic_ischaemic_heart_disease	143890	604088	gene	10842	PPP1R17	ENSG00000106341
I25-Diagnoses_main_ICD10_I25_Chronic_ischaemic_heart_disease	143890	132811	gene	2053	EPHX2	ENSG00000120915
I25-Diagnoses_main_ICD10_I25_Chronic_ischaemic_heart_disease	143890	606945	gene	3949	LDLR	ENSG00000130164
I25-Diagnoses_main_ICD10_I25_Chronic_ischaemic_heart_disease	144010	107730	gene	338	APOB	ENSG00000084674
I25-Diagnoses_main_ICD10_I25_Chronic_ischaemic_heart_disease	144250	609708	gene	4023	LPL	ENSG00000175445
I25-Diagnoses_main_ICD10_I25_Chronic_ischaemic_heart_disease	144650	606368	gene	116519	APOA5	ENSG00000110243
I25-Diagnoses_main_ICD10_I25_Chronic_ischaemic_heart_disease	145750	606368	gene	116519	APOA5	ENSG00000110243
I25-Diagnoses_main_ICD10_I25_Chronic_ischaemic_heart_disease	151660	150330	gene	4000	LMNA	ENSG00000160789
I25-Diagnoses_main_ICD10_I25_Chronic_ischaemic_heart_disease	162200	613113	gene	4763	NF1	ENSG00000196712
I25-Diagnoses_main_ICD10_I25_Chronic_ischaemic_heart_disease	166300	608968	gene	9935	MAFB	ENSG00000204103
I25-Diagnoses_main_ICD10_I25_Chronic_ischaemic_heart_disease	168000	602690	gene	6392	SDHD	ENSG00000204370
I25-Diagnoses_main_ICD10_I25_Chronic_ischaemic_heart_disease	171300	605995	gene	23095	KIF1B	ENSG00000054523
I25-Diagnoses_main_ICD10_I25_Chronic_ischaemic_heart_disease	171300	185470	gene	6390	SDHB	ENSG00000117118
I25-Diagnoses_main_ICD10_I25_Chronic_ischaemic_heart_disease	171300	613403	gene	55654	TMEM127	ENSG00000135956
I25-Diagnoses_main_ICD10_I25_Chronic_ischaemic_heart_disease	171300	608537	gene	7428	VHL	ENSG00000134086
I25-Diagnoses_main_ICD10_I25_Chronic_ischaemic_heart_disease	171300	600837	gene	2668	GDNF	ENSG00000168621
I25-Diagnoses_main_ICD10_I25_Chronic_ischaemic_heart_disease	171300	164761	gene	5979	RET	ENSG00000165731
I25-Diagnoses_main_ICD10_I25_Chronic_ischaemic_heart_disease	171300	602690	gene	6392	SDHD	ENSG00000204370
I25-Diagnoses_main_ICD10_I25_Chronic_ischaemic_heart_disease	171300	154950	gene	4149	MAX	ENSG00000125952
I25-Diagnoses_main_ICD10_I25_Chronic_ischaemic_heart_disease	171400	164761	gene	5979	RET	ENSG00000165731
I25-Diagnoses_main_ICD10_I25_Chronic_ischaemic_heart_disease	173900	601313	gene	5310	PKD1	ENSG00000008710
I25-Diagnoses_main_ICD10_I25_Chronic_ischaemic_heart_disease	174000	158340	gene	4582	MUC1	ENSG00000185499
I25-Diagnoses_main_ICD10_I25_Chronic_ischaemic_heart_disease	176000	609806	gene	3145	HMBS	ENSG00000256269
I25-Diagnoses_main_ICD10_I25_Chronic_ischaemic_heart_disease	176270	602117	gene	4692	NDN	ENSG00000182636
I25-Diagnoses_main_ICD10_I25_Chronic_ischaemic_heart_disease	176270	182279	gene	6638	SNRPN	ENSG00000128739
I25-Diagnoses_main_ICD10_I25_Chronic_ischaemic_heart_disease	176670	150330	gene	4000	LMNA	ENSG00000160789
I25-Diagnoses_main_ICD10_I25_Chronic_ischaemic_heart_disease	177200	600760	gene	6338	SCNN1B	ENSG00000168447
I25-Diagnoses_main_ICD10_I25_Chronic_ischaemic_heart_disease	178600	600799	gene	659	BMPR2	ENSG00000204217
I25-Diagnoses_main_ICD10_I25_Chronic_ischaemic_heart_disease	181270	613420	gene	284252	KCTD1	ENSG00000134504
I25-Diagnoses_main_ICD10_I25_Chronic_ischaemic_heart_disease	182290	607642	gene	10743	RAI1	ENSG00000108557
I25-Diagnoses_main_ICD10_I25_Chronic_ischaemic_heart_disease	182410	607575	gene	51816	ADA2	ENSG00000093072
I25-Diagnoses_main_ICD10_I25_Chronic_ischaemic_heart_disease	187950	600044	gene	7066	THPO	ENSG00000090534
I25-Diagnoses_main_ICD10_I25_Chronic_ischaemic_heart_disease	187950	605093	gene	10019	SH2B3	ENSG00000111252
I25-Diagnoses_main_ICD10_I25_Chronic_ischaemic_heart_disease	187950	109091	gene	811	CALR	ENSG00000179218
I25-Diagnoses_main_ICD10_I25_Chronic_ischaemic_heart_disease	191830	604063	gene	8516	ITGA8	ENSG00000077943
I25-Diagnoses_main_ICD10_I25_Chronic_ischaemic_heart_disease	193300	608537	gene	7428	VHL	ENSG00000134086
I25-Diagnoses_main_ICD10_I25_Chronic_ischaemic_heart_disease	193300	168461	gene	595	CCND1	ENSG00000110092
I25-Diagnoses_main_ICD10_I25_Chronic_ischaemic_heart_disease	194080	607102	gene	7490	WT1	ENSG00000184937
I25-Diagnoses_main_ICD10_I25_Chronic_ischaemic_heart_disease	201910	613815	gene	1589	CYP21A2	ENSG00000231852
I25-Diagnoses_main_ICD10_I25_Chronic_ischaemic_heart_disease	202010	610613	gene	1584	CYP11B1	ENSG00000160882
I25-Diagnoses_main_ICD10_I25_Chronic_ischaemic_heart_disease	202110	609300	gene	1586	CYP17A1	ENSG00000148795
I25-Diagnoses_main_ICD10_I25_Chronic_ischaemic_heart_disease	203500	607474	gene	3081	HGD	ENSG00000113924
I25-Diagnoses_main_ICD10_I25_Chronic_ischaemic_heart_disease	203780	120131	gene	1286	COL4A4	ENSG00000081052
I25-Diagnoses_main_ICD10_I25_Chronic_ischaemic_heart_disease	203780	120070	gene	1285	COL4A3	ENSG00000169031
I25-Diagnoses_main_ICD10_I25_Chronic_ischaemic_heart_disease	203800	606844	gene	7840	ALMS1	ENSG00000116127
I25-Diagnoses_main_ICD10_I25_Chronic_ischaemic_heart_disease	205400	600046	gene	19	ABCA1	ENSG00000165029
I25-Diagnoses_main_ICD10_I25_Chronic_ischaemic_heart_disease	208000	173335	gene	5167	ENPP1	ENSG00000197594
I25-Diagnoses_main_ICD10_I25_Chronic_ischaemic_heart_disease	208050	606145	gene	81031	SLC2A10	ENSG00000197496
I25-Diagnoses_main_ICD10_I25_Chronic_ischaemic_heart_disease	208920	606350	gene	54840	APTX	ENSG00000137074
I25-Diagnoses_main_ICD10_I25_Chronic_ischaemic_heart_disease	209900	610162	gene	79140	CCDC28B	ENSG00000160050
I25-Diagnoses_main_ICD10_I25_Chronic_ischaemic_heart_disease	209900	608845	gene	84100	ARL6	ENSG00000113966
I25-Diagnoses_main_ICD10_I25_Chronic_ischaemic_heart_disease	209900	209901	gene	582	BBS1	ENSG00000174483
I25-Diagnoses_main_ICD10_I25_Chronic_ischaemic_heart_disease	210250	605459	gene	64240	ABCG5	ENSG00000138075
I25-Diagnoses_main_ICD10_I25_Chronic_ischaemic_heart_disease	210250	605460	gene	64241	ABCG8	ENSG00000143921
I25-Diagnoses_main_ICD10_I25_Chronic_ischaemic_heart_disease	210720	605925	gene	5116	PCNT	ENSG00000160299
I25-Diagnoses_main_ICD10_I25_Chronic_ischaemic_heart_disease	210900	604610	gene	641	BLM	ENSG00000197299
I25-Diagnoses_main_ICD10_I25_Chronic_ischaemic_heart_disease	213700	606530	gene	1593	CYP27A1	ENSG00000135929
I25-Diagnoses_main_ICD10_I25_Chronic_ischaemic_heart_disease	215140	600024	gene	3930	LBR	ENSG00000143815
I25-Diagnoses_main_ICD10_I25_Chronic_ischaemic_heart_disease	215600	148060	gene	3856	KRT8	ENSG00000170421
I25-Diagnoses_main_ICD10_I25_Chronic_ischaemic_heart_disease	215600	148070	gene	3875	KRT18	ENSG00000111057
I25-Diagnoses_main_ICD10_I25_Chronic_ischaemic_heart_disease	216400	609412	gene	1161	ERCC8	ENSG00000049167
I25-Diagnoses_main_ICD10_I25_Chronic_ischaemic_heart_disease	218030	614232	gene	3291	HSD11B2	ENSG00000176387
I25-Diagnoses_main_ICD10_I25_Chronic_ischaemic_heart_disease	219080	139320	gene	2778	GNAS	ENSG00000087460
I25-Diagnoses_main_ICD10_I25_Chronic_ischaemic_heart_disease	219090	603158	gene	9101	USP8	ENSG00000138592
I25-Diagnoses_main_ICD10_I25_Chronic_ischaemic_heart_disease	223900	603722	gene	8518	ELP1	ENSG00000070061
I25-Diagnoses_main_ICD10_I25_Chronic_ischaemic_heart_disease	226980	604032	gene	9451	EIF2AK3	ENSG00000172071
I25-Diagnoses_main_ICD10_I25_Chronic_ischaemic_heart_disease	230800	606463	gene	2629	GBA	ENSG00000177628
I25-Diagnoses_main_ICD10_I25_Chronic_ischaemic_heart_disease	231690	609187	gene	79783	SUGCT	ENSG00000175600
I25-Diagnoses_main_ICD10_I25_Chronic_ischaemic_heart_disease	232200	613742	gene	2538	G6PC	ENSG00000131482
I25-Diagnoses_main_ICD10_I25_Chronic_ischaemic_heart_disease	232220	602671	gene	2542	SLC37A4	ENSG00000137700
I25-Diagnoses_main_ICD10_I25_Chronic_ischaemic_heart_disease	232240	602671	gene	2542	SLC37A4	ENSG00000137700
I25-Diagnoses_main_ICD10_I25_Chronic_ischaemic_heart_disease	235400	134370	gene	3075	CFH	ENSG00000000971
I25-Diagnoses_main_ICD10_I25_Chronic_ischaemic_heart_disease	235400	605336	gene	10878	CFHR3	ENSG00000116785
I25-Diagnoses_main_ICD10_I25_Chronic_ischaemic_heart_disease	235400	134371	gene	3078	CFHR1	ENSG00000244414
I25-Diagnoses_main_ICD10_I25_Chronic_ischaemic_heart_disease	238600	609708	gene	4023	LPL	ENSG00000175445
I25-Diagnoses_main_ICD10_I25_Chronic_ischaemic_heart_disease	242900	606622	gene	50485	SMARCAL1	ENSG00000138375
I25-Diagnoses_main_ICD10_I25_Chronic_ischaemic_heart_disease	243800	605981	gene	197131	UBR1	ENSG00000159459
I25-Diagnoses_main_ICD10_I25_Chronic_ischaemic_heart_disease	245150	154870	gene	4256	MGP	ENSG00000111341
I25-Diagnoses_main_ICD10_I25_Chronic_ischaemic_heart_disease	248370	150330	gene	4000	LMNA	ENSG00000160789
I25-Diagnoses_main_ICD10_I25_Chronic_ischaemic_heart_disease	256100	607100	gene	4867	NPHP1	ENSG00000144061
I25-Diagnoses_main_ICD10_I25_Chronic_ischaemic_heart_disease	256700	605995	gene	23095	KIF1B	ENSG00000054523
I25-Diagnoses_main_ICD10_I25_Chronic_ischaemic_heart_disease	256700	156490	gene	4830	NME1	ENSG00000239672
I25-Diagnoses_main_ICD10_I25_Chronic_ischaemic_heart_disease	262190	147670	gene	3643	INSR	ENSG00000171105
I25-Diagnoses_main_ICD10_I25_Chronic_ischaemic_heart_disease	264800	603234	gene	368	ABCC6	ENSG00000091262
I25-Diagnoses_main_ICD10_I25_Chronic_ischaemic_heart_disease	264800	608124	gene	64131	XYLT1	ENSG00000103489
I25-Diagnoses_main_ICD10_I25_Chronic_ischaemic_heart_disease	264800	608125	gene	64132	XYLT2	ENSG00000015532
I25-Diagnoses_main_ICD10_I25_Chronic_ischaemic_heart_disease	265380	601089	gene	2294	FOXF1	ENSG00000103241
I25-Diagnoses_main_ICD10_I25_Chronic_ischaemic_heart_disease	269700	606158	gene	26580	BSCL2	ENSG00000168000
I25-Diagnoses_main_ICD10_I25_Chronic_ischaemic_heart_disease	269880	171833	gene	5295	PIK3R1	ENSG00000145675
I25-Diagnoses_main_ICD10_I25_Chronic_ischaemic_heart_disease	270400	602858	gene	1717	DHCR7	ENSG00000172893
I25-Diagnoses_main_ICD10_I25_Chronic_ischaemic_heart_disease	277460	600415	gene	7274	TTPA	ENSG00000137561
I25-Diagnoses_main_ICD10_I25_Chronic_ischaemic_heart_disease	278000	613497	gene	3988	LIPA	ENSG00000107798
I25-Diagnoses_main_ICD10_I25_Chronic_ischaemic_heart_disease	301050	303630	gene	1287	COL4A5	ENSG00000188153
I25-Diagnoses_main_ICD10_I25_Chronic_ischaemic_heart_disease	301500	300644	gene	2717	GLA	ENSG00000102393
I25-Diagnoses_main_ICD10_I25_Chronic_ischaemic_heart_disease	302960	300205	gene	10682	EBP	ENSG00000147155
I25-Diagnoses_main_ICD10_I25_Chronic_ischaemic_heart_disease	306000	300798	gene	5256	PHKA2	ENSG00000044446
I25-Diagnoses_main_ICD10_I25_Chronic_ischaemic_heart_disease	308050	300275	gene	50814	NSDHL	ENSG00000147383
I25-Diagnoses_main_ICD10_I25_Chronic_ischaemic_heart_disease	309000	300535	gene	4952	OCRL	ENSG00000122126
I25-Diagnoses_main_ICD10_I25_Chronic_ischaemic_heart_disease	311200	300170	gene	8481	OFD1	ENSG00000046651
I25-Diagnoses_main_ICD10_I25_Chronic_ischaemic_heart_disease	600309	121014	gene	2697	GJA1	ENSG00000152661
I25-Diagnoses_main_ICD10_I25_Chronic_ischaemic_heart_disease	600376	601284	gene	94	ACVRL1	ENSG00000139567
I25-Diagnoses_main_ICD10_I25_Chronic_ischaemic_heart_disease	600496	142410	gene	6927	HNF1A	ENSG00000135100
I25-Diagnoses_main_ICD10_I25_Chronic_ischaemic_heart_disease	600666	104160	gene	23193	GANAB	ENSG00000089597
I25-Diagnoses_main_ICD10_I25_Chronic_ischaemic_heart_disease	601894	135600	gene	2335	FN1	ENSG00000115414
I25-Diagnoses_main_ICD10_I25_Chronic_ischaemic_heart_disease	602079	136132	gene	2328	FMO3	ENSG00000007933
I25-Diagnoses_main_ICD10_I25_Chronic_ischaemic_heart_disease	602088	243305	gene	27130	INVS	ENSG00000119509
I25-Diagnoses_main_ICD10_I25_Chronic_ischaemic_heart_disease	602398	606418	gene	1718	DHCR24	ENSG00000116133
I25-Diagnoses_main_ICD10_I25_Chronic_ischaemic_heart_disease	602531	607860	gene	55249	YY1AP1	ENSG00000163374
I25-Diagnoses_main_ICD10_I25_Chronic_ischaemic_heart_disease	602535	164005	gene	4784	NFIX	ENSG00000008441
I25-Diagnoses_main_ICD10_I25_Chronic_ischaemic_heart_disease	603278	604638	gene	81	ACTN4	ENSG00000130402
I25-Diagnoses_main_ICD10_I25_Chronic_ischaemic_heart_disease	603776	607786	gene	255738	PCSK9	ENSG00000169174
I25-Diagnoses_main_ICD10_I25_Chronic_ischaemic_heart_disease	603813	605747	gene	26119	LDLRAP1	ENSG00000157978
I25-Diagnoses_main_ICD10_I25_Chronic_ischaemic_heart_disease	603903	141900	gene	3043	HBB	ENSG00000244734
I25-Diagnoses_main_ICD10_I25_Chronic_ischaemic_heart_disease	604091	600046	gene	19	ABCA1	ENSG00000165029
I25-Diagnoses_main_ICD10_I25_Chronic_ischaemic_heart_disease	604367	601487	gene	5468	PPARG	ENSG00000132170
I25-Diagnoses_main_ICD10_I25_Chronic_ischaemic_heart_disease	605115	600983	gene	4306	NR3C2	ENSG00000151623
I25-Diagnoses_main_ICD10_I25_Chronic_ischaemic_heart_disease	605373	602413	gene	6391	SDHC	ENSG00000143252
I25-Diagnoses_main_ICD10_I25_Chronic_ischaemic_heart_disease	605552	157147	gene	4547	MTTP	ENSG00000138823
I25-Diagnoses_main_ICD10_I25_Chronic_ischaemic_heart_disease	605711	608100	gene	27247	NFU1	ENSG00000169599
I25-Diagnoses_main_ICD10_I25_Chronic_ischaemic_heart_disease	605814	603859	gene	10165	SLC25A13	ENSG00000004864
I25-Diagnoses_main_ICD10_I25_Chronic_ischaemic_heart_disease	606392	600733	gene	3651	PDX1	ENSG00000139515
I25-Diagnoses_main_ICD10_I25_Chronic_ischaemic_heart_disease	606394	601724	gene	4760	NEUROD1	ENSG00000162992
I25-Diagnoses_main_ICD10_I25_Chronic_ischaemic_heart_disease	606721	601047	gene	857	CAV1	ENSG00000105974
I25-Diagnoses_main_ICD10_I25_Chronic_ischaemic_heart_disease	607330	602286	gene	6309	SC5D	ENSG00000109929
I25-Diagnoses_main_ICD10_I25_Chronic_ischaemic_heart_disease	607616	607608	gene	6609	SMPD1	ENSG00000166311
I25-Diagnoses_main_ICD10_I25_Chronic_ischaemic_heart_disease	607832	604241	gene	23607	CD2AP	ENSG00000198087
I25-Diagnoses_main_ICD10_I25_Chronic_ischaemic_heart_disease	608320	600660	gene	4205	MEF2A	ENSG00000068305
I25-Diagnoses_main_ICD10_I25_Chronic_ischaemic_heart_disease	608594	603100	gene	10555	AGPAT2	ENSG00000169692
I25-Diagnoses_main_ICD10_I25_Chronic_ischaemic_heart_disease	608612	606480	gene	10269	ZMPSTE24	ENSG00000084073
I25-Diagnoses_main_ICD10_I25_Chronic_ischaemic_heart_disease	609812	114840	gene	1056	CEL	ENSG00000170835
I25-Diagnoses_main_ICD10_I25_Chronic_ischaemic_heart_disease	610205	600275	gene	4853	NOTCH2	ENSG00000134250
I25-Diagnoses_main_ICD10_I25_Chronic_ischaemic_heart_disease	610374	600509	gene	6833	ABCC8	ENSG00000006071
I25-Diagnoses_main_ICD10_I25_Chronic_ischaemic_heart_disease	610475	604961	gene	50940	PDE11A	ENSG00000128655
I25-Diagnoses_main_ICD10_I25_Chronic_ischaemic_heart_disease	610489	188830	gene	5573	PRKAR1A	ENSG00000108946
I25-Diagnoses_main_ICD10_I25_Chronic_ischaemic_heart_disease	610508	603301	gene	8462	KLF11	ENSG00000172059
I25-Diagnoses_main_ICD10_I25_Chronic_ischaemic_heart_disease	610644	609595	gene	284654	RSPO1	ENSG00000169218
I25-Diagnoses_main_ICD10_I25_Chronic_ischaemic_heart_disease	610947	603507	gene	4040	LRP6	ENSG00000070018
I25-Diagnoses_main_ICD10_I25_Chronic_ischaemic_heart_disease	610965	133520	gene	2072	ERCC4	ENSG00000175595
I25-Diagnoses_main_ICD10_I25_Chronic_ischaemic_heart_disease	611489	122500	gene	866	SERPINA6	ENSG00000170099
I25-Diagnoses_main_ICD10_I25_Chronic_ischaemic_heart_disease	611788	102620	gene	59	ACTA2	ENSG00000107796
I25-Diagnoses_main_ICD10_I25_Chronic_ischaemic_heart_disease	612225	167413	gene	5078	PAX4	ENSG00000106331
I25-Diagnoses_main_ICD10_I25_Chronic_ischaemic_heart_disease	612356	142360	gene	3053	SERPIND1	ENSG00000099937
I25-Diagnoses_main_ICD10_I25_Chronic_ischaemic_heart_disease	612526	601047	gene	857	CAV1	ENSG00000105974
I25-Diagnoses_main_ICD10_I25_Chronic_ischaemic_heart_disease	612922	120920	gene	4179	CD46	ENSG00000117335
I25-Diagnoses_main_ICD10_I25_Chronic_ischaemic_heart_disease	612923	217030	gene	3426	CFI	ENSG00000205403
I25-Diagnoses_main_ICD10_I25_Chronic_ischaemic_heart_disease	612924	138470	gene	629	CFB	ENSG00000243649
I25-Diagnoses_main_ICD10_I25_Chronic_ischaemic_heart_disease	612925	120700	gene	718	C3	ENSG00000125730
I25-Diagnoses_main_ICD10_I25_Chronic_ischaemic_heart_disease	612926	188040	gene	7056	THBD	ENSG00000178726
I25-Diagnoses_main_ICD10_I25_Chronic_ischaemic_heart_disease	613095	173910	gene	5311	PKD2	ENSG00000118762
I25-Diagnoses_main_ICD10_I25_Chronic_ischaemic_heart_disease	613159	613553	gene	63929	XPNPEP3	ENSG00000196236
I25-Diagnoses_main_ICD10_I25_Chronic_ischaemic_heart_disease	613320	614336	gene	51025	PAM16	ENSG00000217930
I25-Diagnoses_main_ICD10_I25_Chronic_ischaemic_heart_disease	613370	176730	gene	3630	INS	ENSG00000254647
I25-Diagnoses_main_ICD10_I25_Chronic_ischaemic_heart_disease	613375	191305	gene	640	BLK	ENSG00000136573
I25-Diagnoses_main_ICD10_I25_Chronic_ischaemic_heart_disease	613485	600734	gene	3762	KCNJ5	ENSG00000120457
I25-Diagnoses_main_ICD10_I25_Chronic_ischaemic_heart_disease	613677	600734	gene	3762	KCNJ5	ENSG00000120457
I25-Diagnoses_main_ICD10_I25_Chronic_ischaemic_heart_disease	613834	102620	gene	59	ACTA2	ENSG00000107796
I25-Diagnoses_main_ICD10_I25_Chronic_ischaemic_heart_disease	613870	600423	gene	1889	ECE1	ENSG00000117298
I25-Diagnoses_main_ICD10_I25_Chronic_ischaemic_heart_disease	613877	170290	gene	5346	PLIN1	ENSG00000166819
I25-Diagnoses_main_ICD10_I25_Chronic_ischaemic_heart_disease	614008	603811	gene	8815	BANF1	ENSG00000175334
I25-Diagnoses_main_ICD10_I25_Chronic_ischaemic_heart_disease	614052	612418	gene	54968	TMEM70	ENSG00000175606
I25-Diagnoses_main_ICD10_I25_Chronic_ischaemic_heart_disease	614424	614423	gene	65062	TMEM237	ENSG00000155755
I25-Diagnoses_main_ICD10_I25_Chronic_ischaemic_heart_disease	614473	603234	gene	368	ABCC6	ENSG00000091262
I25-Diagnoses_main_ICD10_I25_Chronic_ischaemic_heart_disease	614491	601844	gene	65266	WNK4	ENSG00000126562
I25-Diagnoses_main_ICD10_I25_Chronic_ischaemic_heart_disease	614492	605232	gene	65125	WNK1	ENSG00000060237
I25-Diagnoses_main_ICD10_I25_Chronic_ischaemic_heart_disease	614495	605775	gene	26249	KLHL3	ENSG00000146021
I25-Diagnoses_main_ICD10_I25_Chronic_ischaemic_heart_disease	614496	603136	gene	8452	CUL3	ENSG00000036257
I25-Diagnoses_main_ICD10_I25_Chronic_ischaemic_heart_disease	615378	601327	gene	6327	SCN2B	ENSG00000149575
I25-Diagnoses_main_ICD10_I25_Chronic_ischaemic_heart_disease	615474	114206	gene	776	CACNA1D	ENSG00000157388
I25-Diagnoses_main_ICD10_I25_Chronic_ischaemic_heart_disease	615688	607575	gene	51816	ADA2	ENSG00000093072
I25-Diagnoses_main_ICD10_I25_Chronic_ischaemic_heart_disease	615703	615586	gene	84984	CEP19	ENSG00000174007
I25-Diagnoses_main_ICD10_I25_Chronic_ischaemic_heart_disease	615750	139396	gene	2982	GUCY1A1	ENSG00000164116
I25-Diagnoses_main_ICD10_I25_Chronic_ischaemic_heart_disease	615812	604556	gene	9149	DYRK1B	ENSG00000105204
I25-Diagnoses_main_ICD10_I25_Chronic_ischaemic_heart_disease	615830	601639	gene	5566	PRKACA	ENSG00000072062
I25-Diagnoses_main_ICD10_I25_Chronic_ischaemic_heart_disease	615863	604900	gene	8694	DGAT1	ENSG00000185000
I25-Diagnoses_main_ICD10_I25_Chronic_ischaemic_heart_disease	615954	615549	gene	79798	ARMC5	ENSG00000140691
I25-Diagnoses_main_ICD10_I25_Chronic_ischaemic_heart_disease	615962	138040	gene	2908	NR3C1	ENSG00000113580
I25-Diagnoses_main_ICD10_I25_Chronic_ischaemic_heart_disease	616069	131550	gene	1956	EGFR	ENSG00000146648
I25-Diagnoses_main_ICD10_I25_Chronic_ischaemic_heart_disease	616329	600937	gene	3767	KCNJ11	ENSG00000187486
I25-Diagnoses_main_ICD10_I25_Chronic_ischaemic_heart_disease	616511	604299	gene	26060	APPL1	ENSG00000157500
I25-Diagnoses_main_ICD10_I25_Chronic_ischaemic_heart_disease	616516	150330	gene	4000	LMNA	ENSG00000160789
I25-Diagnoses_main_ICD10_I25_Chronic_ischaemic_heart_disease	616733	601683	gene	10229	COQ7	ENSG00000167186
I25-Diagnoses_main_ICD10_I25_Chronic_ischaemic_heart_disease	616818	602466	gene	10253	SPRY2	ENSG00000136158
I25-Diagnoses_main_ICD10_I25_Chronic_ischaemic_heart_disease	616828	613734	gene	84317	CCDC115	ENSG00000136710
I25-Diagnoses_main_ICD10_I25_Chronic_ischaemic_heart_disease	616829	616815	gene	147007	TMEM199	ENSG00000244045
I25-Diagnoses_main_ICD10_I25_Chronic_ischaemic_heart_disease	616833	610568	gene	57592	ZNF687	ENSG00000143373
I25-Diagnoses_main_ICD10_I25_Chronic_ischaemic_heart_disease	616860	609588	gene	51218	GLRX5	ENSG00000182512
I25-Diagnoses_main_ICD10_I25_Chronic_ischaemic_heart_disease	616914	134797	gene	2200	FBN1	ENSG00000166147
I25-Diagnoses_main_ICD10_I25_Chronic_ischaemic_heart_disease	617021	604544	gene	23395	LARS2	ENSG00000011376
I25-Diagnoses_main_ICD10_I25_Chronic_ischaemic_heart_disease	617027	607904	gene	8912	CACNA1H	ENSG00000196557
I25-Diagnoses_main_ICD10_I25_Chronic_ischaemic_heart_disease	617168	153455	gene	4015	LOX	ENSG00000113083
I25-Diagnoses_main_ICD10_I25_Chronic_ischaemic_heart_disease	617253	617246	gene	286053	NSMCE2	ENSG00000156831
I51-Diagnoses_main_ICD10_I51_Complications_and_illdefined_descriptions_of_heart_disease	100300	610911	gene	57514	ARHGAP31	ENSG00000031081
I51-Diagnoses_main_ICD10_I51_Complications_and_illdefined_descriptions_of_heart_disease	102200	605555	gene	9049	AIP	ENSG00000110711
I51-Diagnoses_main_ICD10_I51_Complications_and_illdefined_descriptions_of_heart_disease	103900	610613	gene	1584	CYP11B1	ENSG00000160882
I51-Diagnoses_main_ICD10_I51_Complications_and_illdefined_descriptions_of_heart_disease	104200	120070	gene	1285	COL4A3	ENSG00000169031
I51-Diagnoses_main_ICD10_I51_Complications_and_illdefined_descriptions_of_heart_disease	105200	134820	gene	2243	FGA	ENSG00000171560
I51-Diagnoses_main_ICD10_I51_Complications_and_illdefined_descriptions_of_heart_disease	105200	153450	gene	4069	LYZ	ENSG00000090382
I51-Diagnoses_main_ICD10_I51_Complications_and_illdefined_descriptions_of_heart_disease	105200	109700	gene	567	B2M	ENSG00000166710
I51-Diagnoses_main_ICD10_I51_Complications_and_illdefined_descriptions_of_heart_disease	112410	123805	gene	5139	PDE3A	ENSG00000172572
I51-Diagnoses_main_ICD10_I51_Complications_and_illdefined_descriptions_of_heart_disease	115310	185470	gene	6390	SDHB	ENSG00000117118
I51-Diagnoses_main_ICD10_I51_Complications_and_illdefined_descriptions_of_heart_disease	118450	601920	gene	182	JAG1	ENSG00000101384
I51-Diagnoses_main_ICD10_I51_Complications_and_illdefined_descriptions_of_heart_disease	121300	612732	gene	1371	CPOX	ENSG00000080819
I51-Diagnoses_main_ICD10_I51_Complications_and_illdefined_descriptions_of_heart_disease	125850	600281	gene	3172	HNF4A	ENSG00000101076
I51-Diagnoses_main_ICD10_I51_Complications_and_illdefined_descriptions_of_heart_disease	125851	138079	gene	2645	GCK	ENSG00000106633
I51-Diagnoses_main_ICD10_I51_Complications_and_illdefined_descriptions_of_heart_disease	125853	138430	gene	2820	GPD2	ENSG00000115159
I51-Diagnoses_main_ICD10_I51_Complications_and_illdefined_descriptions_of_heart_disease	125853	601724	gene	4760	NEUROD1	ENSG00000162992
I51-Diagnoses_main_ICD10_I51_Complications_and_illdefined_descriptions_of_heart_disease	125853	601487	gene	5468	PPARG	ENSG00000132170
I51-Diagnoses_main_ICD10_I51_Complications_and_illdefined_descriptions_of_heart_disease	125853	138160	gene	6514	SLC2A2	ENSG00000163581
I51-Diagnoses_main_ICD10_I51_Complications_and_illdefined_descriptions_of_heart_disease	125853	608289	gene	10644	IGF2BP2	ENSG00000073792
I51-Diagnoses_main_ICD10_I51_Complications_and_illdefined_descriptions_of_heart_disease	125853	606201	gene	7466	WFS1	ENSG00000109501
I51-Diagnoses_main_ICD10_I51_Complications_and_illdefined_descriptions_of_heart_disease	125853	600701	gene	3159	HMGA1	ENSG00000137309
I51-Diagnoses_main_ICD10_I51_Complications_and_illdefined_descriptions_of_heart_disease	125853	173335	gene	5167	ENPP1	ENSG00000197594
I51-Diagnoses_main_ICD10_I51_Complications_and_illdefined_descriptions_of_heart_disease	125853	138079	gene	2645	GCK	ENSG00000106633
I51-Diagnoses_main_ICD10_I51_Complications_and_illdefined_descriptions_of_heart_disease	125853	600917	gene	5506	PPP1R3A	ENSG00000154415
I51-Diagnoses_main_ICD10_I51_Complications_and_illdefined_descriptions_of_heart_disease	125853	167413	gene	5078	PAX4	ENSG00000106331
I51-Diagnoses_main_ICD10_I51_Complications_and_illdefined_descriptions_of_heart_disease	125853	611145	gene	169026	SLC30A8	ENSG00000164756
I51-Diagnoses_main_ICD10_I51_Complications_and_illdefined_descriptions_of_heart_disease	125853	602228	gene	6934	TCF7L2	ENSG00000148737
I51-Diagnoses_main_ICD10_I51_Complications_and_illdefined_descriptions_of_heart_disease	125853	600937	gene	3767	KCNJ11	ENSG00000187486
I51-Diagnoses_main_ICD10_I51_Complications_and_illdefined_descriptions_of_heart_disease	125853	600509	gene	6833	ABCC8	ENSG00000006071
I51-Diagnoses_main_ICD10_I51_Complications_and_illdefined_descriptions_of_heart_disease	125853	604641	gene	9479	MAPK8IP1	ENSG00000121653
I51-Diagnoses_main_ICD10_I51_Complications_and_illdefined_descriptions_of_heart_disease	125853	600804	gene	4544	MTNR1B	ENSG00000134640
I51-Diagnoses_main_ICD10_I51_Complications_and_illdefined_descriptions_of_heart_disease	125853	142410	gene	6927	HNF1A	ENSG00000135100
I51-Diagnoses_main_ICD10_I51_Complications_and_illdefined_descriptions_of_heart_disease	125853	600733	gene	3651	PDX1	ENSG00000139515
I51-Diagnoses_main_ICD10_I51_Complications_and_illdefined_descriptions_of_heart_disease	125853	600797	gene	8660	IRS2	ENSG00000185950
I51-Diagnoses_main_ICD10_I51_Complications_and_illdefined_descriptions_of_heart_disease	125853	151670	gene	3990	LIPC	ENSG00000166035
I51-Diagnoses_main_ICD10_I51_Complications_and_illdefined_descriptions_of_heart_disease	125853	189907	gene	6928	HNF1B	ENSG00000275410
I51-Diagnoses_main_ICD10_I51_Complications_and_illdefined_descriptions_of_heart_disease	125853	138033	gene	2642	GCGR	ENSG00000215644
I51-Diagnoses_main_ICD10_I51_Complications_and_illdefined_descriptions_of_heart_disease	125853	605565	gene	56729	RETN	ENSG00000104918
I51-Diagnoses_main_ICD10_I51_Complications_and_illdefined_descriptions_of_heart_disease	125853	164731	gene	208	AKT2	ENSG00000105221
I51-Diagnoses_main_ICD10_I51_Complications_and_illdefined_descriptions_of_heart_disease	125853	600281	gene	3172	HNF4A	ENSG00000101076
I51-Diagnoses_main_ICD10_I51_Complications_and_illdefined_descriptions_of_heart_disease	125853	176885	gene	5770	PTPN1	ENSG00000196396
I51-Diagnoses_main_ICD10_I51_Complications_and_illdefined_descriptions_of_heart_disease	132900	160745	gene	4629	MYH11	ENSG00000133392
I51-Diagnoses_main_ICD10_I51_Complications_and_illdefined_descriptions_of_heart_disease	133100	147796	gene	3717	JAK2	ENSG00000096968
I51-Diagnoses_main_ICD10_I51_Complications_and_illdefined_descriptions_of_heart_disease	133100	605093	gene	10019	SH2B3	ENSG00000111252
I51-Diagnoses_main_ICD10_I51_Complications_and_illdefined_descriptions_of_heart_disease	133100	133171	gene	2057	EPOR	ENSG00000187266
I51-Diagnoses_main_ICD10_I51_Complications_and_illdefined_descriptions_of_heart_disease	133540	609413	gene	2074	ERCC6	ENSG00000225830
I51-Diagnoses_main_ICD10_I51_Complications_and_illdefined_descriptions_of_heart_disease	136120	606967	gene	3931	LCAT	ENSG00000213398
I51-Diagnoses_main_ICD10_I51_Complications_and_illdefined_descriptions_of_heart_disease	137920	189907	gene	6928	HNF1B	ENSG00000275410
I51-Diagnoses_main_ICD10_I51_Complications_and_illdefined_descriptions_of_heart_disease	139210	600993	gene	4089	SMAD4	ENSG00000141646
I51-Diagnoses_main_ICD10_I51_Complications_and_illdefined_descriptions_of_heart_disease	142330	142410	gene	6927	HNF1A	ENSG00000135100
I51-Diagnoses_main_ICD10_I51_Complications_and_illdefined_descriptions_of_heart_disease	143890	600946	gene	2690	GHR	ENSG00000112964
I51-Diagnoses_main_ICD10_I51_Complications_and_illdefined_descriptions_of_heart_disease	143890	604088	gene	10842	PPP1R17	ENSG00000106341
I51-Diagnoses_main_ICD10_I51_Complications_and_illdefined_descriptions_of_heart_disease	143890	132811	gene	2053	EPHX2	ENSG00000120915
I51-Diagnoses_main_ICD10_I51_Complications_and_illdefined_descriptions_of_heart_disease	143890	606945	gene	3949	LDLR	ENSG00000130164
I51-Diagnoses_main_ICD10_I51_Complications_and_illdefined_descriptions_of_heart_disease	144010	107730	gene	338	APOB	ENSG00000084674
I51-Diagnoses_main_ICD10_I51_Complications_and_illdefined_descriptions_of_heart_disease	144250	609708	gene	4023	LPL	ENSG00000175445
I51-Diagnoses_main_ICD10_I51_Complications_and_illdefined_descriptions_of_heart_disease	144650	606368	gene	116519	APOA5	ENSG00000110243
I51-Diagnoses_main_ICD10_I51_Complications_and_illdefined_descriptions_of_heart_disease	145750	606368	gene	116519	APOA5	ENSG00000110243
I51-Diagnoses_main_ICD10_I51_Complications_and_illdefined_descriptions_of_heart_disease	151660	150330	gene	4000	LMNA	ENSG00000160789
I51-Diagnoses_main_ICD10_I51_Complications_and_illdefined_descriptions_of_heart_disease	162200	613113	gene	4763	NF1	ENSG00000196712
I51-Diagnoses_main_ICD10_I51_Complications_and_illdefined_descriptions_of_heart_disease	166300	608968	gene	9935	MAFB	ENSG00000204103
I51-Diagnoses_main_ICD10_I51_Complications_and_illdefined_descriptions_of_heart_disease	168000	602690	gene	6392	SDHD	ENSG00000204370
I51-Diagnoses_main_ICD10_I51_Complications_and_illdefined_descriptions_of_heart_disease	171300	605995	gene	23095	KIF1B	ENSG00000054523
I51-Diagnoses_main_ICD10_I51_Complications_and_illdefined_descriptions_of_heart_disease	171300	185470	gene	6390	SDHB	ENSG00000117118
I51-Diagnoses_main_ICD10_I51_Complications_and_illdefined_descriptions_of_heart_disease	171300	613403	gene	55654	TMEM127	ENSG00000135956
I51-Diagnoses_main_ICD10_I51_Complications_and_illdefined_descriptions_of_heart_disease	171300	608537	gene	7428	VHL	ENSG00000134086
I51-Diagnoses_main_ICD10_I51_Complications_and_illdefined_descriptions_of_heart_disease	171300	600837	gene	2668	GDNF	ENSG00000168621
I51-Diagnoses_main_ICD10_I51_Complications_and_illdefined_descriptions_of_heart_disease	171300	164761	gene	5979	RET	ENSG00000165731
I51-Diagnoses_main_ICD10_I51_Complications_and_illdefined_descriptions_of_heart_disease	171300	602690	gene	6392	SDHD	ENSG00000204370
I51-Diagnoses_main_ICD10_I51_Complications_and_illdefined_descriptions_of_heart_disease	171300	154950	gene	4149	MAX	ENSG00000125952
I51-Diagnoses_main_ICD10_I51_Complications_and_illdefined_descriptions_of_heart_disease	171400	164761	gene	5979	RET	ENSG00000165731
I51-Diagnoses_main_ICD10_I51_Complications_and_illdefined_descriptions_of_heart_disease	173900	601313	gene	5310	PKD1	ENSG00000008710
I51-Diagnoses_main_ICD10_I51_Complications_and_illdefined_descriptions_of_heart_disease	174000	158340	gene	4582	MUC1	ENSG00000185499
I51-Diagnoses_main_ICD10_I51_Complications_and_illdefined_descriptions_of_heart_disease	176000	609806	gene	3145	HMBS	ENSG00000256269
I51-Diagnoses_main_ICD10_I51_Complications_and_illdefined_descriptions_of_heart_disease	176270	602117	gene	4692	NDN	ENSG00000182636
I51-Diagnoses_main_ICD10_I51_Complications_and_illdefined_descriptions_of_heart_disease	176270	182279	gene	6638	SNRPN	ENSG00000128739
I51-Diagnoses_main_ICD10_I51_Complications_and_illdefined_descriptions_of_heart_disease	176670	150330	gene	4000	LMNA	ENSG00000160789
I51-Diagnoses_main_ICD10_I51_Complications_and_illdefined_descriptions_of_heart_disease	177200	600760	gene	6338	SCNN1B	ENSG00000168447
I51-Diagnoses_main_ICD10_I51_Complications_and_illdefined_descriptions_of_heart_disease	178600	600799	gene	659	BMPR2	ENSG00000204217
I51-Diagnoses_main_ICD10_I51_Complications_and_illdefined_descriptions_of_heart_disease	181270	613420	gene	284252	KCTD1	ENSG00000134504
I51-Diagnoses_main_ICD10_I51_Complications_and_illdefined_descriptions_of_heart_disease	182290	607642	gene	10743	RAI1	ENSG00000108557
I51-Diagnoses_main_ICD10_I51_Complications_and_illdefined_descriptions_of_heart_disease	182410	607575	gene	51816	ADA2	ENSG00000093072
I51-Diagnoses_main_ICD10_I51_Complications_and_illdefined_descriptions_of_heart_disease	187950	600044	gene	7066	THPO	ENSG00000090534
I51-Diagnoses_main_ICD10_I51_Complications_and_illdefined_descriptions_of_heart_disease	187950	605093	gene	10019	SH2B3	ENSG00000111252
I51-Diagnoses_main_ICD10_I51_Complications_and_illdefined_descriptions_of_heart_disease	187950	109091	gene	811	CALR	ENSG00000179218
I51-Diagnoses_main_ICD10_I51_Complications_and_illdefined_descriptions_of_heart_disease	191830	604063	gene	8516	ITGA8	ENSG00000077943
I51-Diagnoses_main_ICD10_I51_Complications_and_illdefined_descriptions_of_heart_disease	193300	608537	gene	7428	VHL	ENSG00000134086
I51-Diagnoses_main_ICD10_I51_Complications_and_illdefined_descriptions_of_heart_disease	193300	168461	gene	595	CCND1	ENSG00000110092
I51-Diagnoses_main_ICD10_I51_Complications_and_illdefined_descriptions_of_heart_disease	194080	607102	gene	7490	WT1	ENSG00000184937
I51-Diagnoses_main_ICD10_I51_Complications_and_illdefined_descriptions_of_heart_disease	201910	613815	gene	1589	CYP21A2	ENSG00000231852
I51-Diagnoses_main_ICD10_I51_Complications_and_illdefined_descriptions_of_heart_disease	202010	610613	gene	1584	CYP11B1	ENSG00000160882
I51-Diagnoses_main_ICD10_I51_Complications_and_illdefined_descriptions_of_heart_disease	202110	609300	gene	1586	CYP17A1	ENSG00000148795
I51-Diagnoses_main_ICD10_I51_Complications_and_illdefined_descriptions_of_heart_disease	203500	607474	gene	3081	HGD	ENSG00000113924
I51-Diagnoses_main_ICD10_I51_Complications_and_illdefined_descriptions_of_heart_disease	203780	120131	gene	1286	COL4A4	ENSG00000081052
I51-Diagnoses_main_ICD10_I51_Complications_and_illdefined_descriptions_of_heart_disease	203780	120070	gene	1285	COL4A3	ENSG00000169031
I51-Diagnoses_main_ICD10_I51_Complications_and_illdefined_descriptions_of_heart_disease	203800	606844	gene	7840	ALMS1	ENSG00000116127
I51-Diagnoses_main_ICD10_I51_Complications_and_illdefined_descriptions_of_heart_disease	205400	600046	gene	19	ABCA1	ENSG00000165029
I51-Diagnoses_main_ICD10_I51_Complications_and_illdefined_descriptions_of_heart_disease	208000	173335	gene	5167	ENPP1	ENSG00000197594
I51-Diagnoses_main_ICD10_I51_Complications_and_illdefined_descriptions_of_heart_disease	208050	606145	gene	81031	SLC2A10	ENSG00000197496
I51-Diagnoses_main_ICD10_I51_Complications_and_illdefined_descriptions_of_heart_disease	208920	606350	gene	54840	APTX	ENSG00000137074
I51-Diagnoses_main_ICD10_I51_Complications_and_illdefined_descriptions_of_heart_disease	209900	610162	gene	79140	CCDC28B	ENSG00000160050
I51-Diagnoses_main_ICD10_I51_Complications_and_illdefined_descriptions_of_heart_disease	209900	608845	gene	84100	ARL6	ENSG00000113966
I51-Diagnoses_main_ICD10_I51_Complications_and_illdefined_descriptions_of_heart_disease	209900	209901	gene	582	BBS1	ENSG00000174483
I51-Diagnoses_main_ICD10_I51_Complications_and_illdefined_descriptions_of_heart_disease	210250	605459	gene	64240	ABCG5	ENSG00000138075
I51-Diagnoses_main_ICD10_I51_Complications_and_illdefined_descriptions_of_heart_disease	210250	605460	gene	64241	ABCG8	ENSG00000143921
I51-Diagnoses_main_ICD10_I51_Complications_and_illdefined_descriptions_of_heart_disease	210720	605925	gene	5116	PCNT	ENSG00000160299
I51-Diagnoses_main_ICD10_I51_Complications_and_illdefined_descriptions_of_heart_disease	210900	604610	gene	641	BLM	ENSG00000197299
I51-Diagnoses_main_ICD10_I51_Complications_and_illdefined_descriptions_of_heart_disease	213700	606530	gene	1593	CYP27A1	ENSG00000135929
I51-Diagnoses_main_ICD10_I51_Complications_and_illdefined_descriptions_of_heart_disease	215140	600024	gene	3930	LBR	ENSG00000143815
I51-Diagnoses_main_ICD10_I51_Complications_and_illdefined_descriptions_of_heart_disease	215600	148060	gene	3856	KRT8	ENSG00000170421
I51-Diagnoses_main_ICD10_I51_Complications_and_illdefined_descriptions_of_heart_disease	215600	148070	gene	3875	KRT18	ENSG00000111057
I51-Diagnoses_main_ICD10_I51_Complications_and_illdefined_descriptions_of_heart_disease	216400	609412	gene	1161	ERCC8	ENSG00000049167
I51-Diagnoses_main_ICD10_I51_Complications_and_illdefined_descriptions_of_heart_disease	218030	614232	gene	3291	HSD11B2	ENSG00000176387
I51-Diagnoses_main_ICD10_I51_Complications_and_illdefined_descriptions_of_heart_disease	219080	139320	gene	2778	GNAS	ENSG00000087460
I51-Diagnoses_main_ICD10_I51_Complications_and_illdefined_descriptions_of_heart_disease	219090	603158	gene	9101	USP8	ENSG00000138592
I51-Diagnoses_main_ICD10_I51_Complications_and_illdefined_descriptions_of_heart_disease	223900	603722	gene	8518	ELP1	ENSG00000070061
I51-Diagnoses_main_ICD10_I51_Complications_and_illdefined_descriptions_of_heart_disease	226980	604032	gene	9451	EIF2AK3	ENSG00000172071
I51-Diagnoses_main_ICD10_I51_Complications_and_illdefined_descriptions_of_heart_disease	230800	606463	gene	2629	GBA	ENSG00000177628
I51-Diagnoses_main_ICD10_I51_Complications_and_illdefined_descriptions_of_heart_disease	231690	609187	gene	79783	SUGCT	ENSG00000175600
I51-Diagnoses_main_ICD10_I51_Complications_and_illdefined_descriptions_of_heart_disease	232200	613742	gene	2538	G6PC	ENSG00000131482
I51-Diagnoses_main_ICD10_I51_Complications_and_illdefined_descriptions_of_heart_disease	232220	602671	gene	2542	SLC37A4	ENSG00000137700
I51-Diagnoses_main_ICD10_I51_Complications_and_illdefined_descriptions_of_heart_disease	232240	602671	gene	2542	SLC37A4	ENSG00000137700
I51-Diagnoses_main_ICD10_I51_Complications_and_illdefined_descriptions_of_heart_disease	235400	134370	gene	3075	CFH	ENSG00000000971
I51-Diagnoses_main_ICD10_I51_Complications_and_illdefined_descriptions_of_heart_disease	235400	605336	gene	10878	CFHR3	ENSG00000116785
I51-Diagnoses_main_ICD10_I51_Complications_and_illdefined_descriptions_of_heart_disease	235400	134371	gene	3078	CFHR1	ENSG00000244414
I51-Diagnoses_main_ICD10_I51_Complications_and_illdefined_descriptions_of_heart_disease	238600	609708	gene	4023	LPL	ENSG00000175445
I51-Diagnoses_main_ICD10_I51_Complications_and_illdefined_descriptions_of_heart_disease	242900	606622	gene	50485	SMARCAL1	ENSG00000138375
I51-Diagnoses_main_ICD10_I51_Complications_and_illdefined_descriptions_of_heart_disease	243800	605981	gene	197131	UBR1	ENSG00000159459
I51-Diagnoses_main_ICD10_I51_Complications_and_illdefined_descriptions_of_heart_disease	245150	154870	gene	4256	MGP	ENSG00000111341
I51-Diagnoses_main_ICD10_I51_Complications_and_illdefined_descriptions_of_heart_disease	248370	150330	gene	4000	LMNA	ENSG00000160789
I51-Diagnoses_main_ICD10_I51_Complications_and_illdefined_descriptions_of_heart_disease	256100	607100	gene	4867	NPHP1	ENSG00000144061
I51-Diagnoses_main_ICD10_I51_Complications_and_illdefined_descriptions_of_heart_disease	256700	605995	gene	23095	KIF1B	ENSG00000054523
I51-Diagnoses_main_ICD10_I51_Complications_and_illdefined_descriptions_of_heart_disease	256700	156490	gene	4830	NME1	ENSG00000239672
I51-Diagnoses_main_ICD10_I51_Complications_and_illdefined_descriptions_of_heart_disease	262190	147670	gene	3643	INSR	ENSG00000171105
I51-Diagnoses_main_ICD10_I51_Complications_and_illdefined_descriptions_of_heart_disease	264800	603234	gene	368	ABCC6	ENSG00000091262
I51-Diagnoses_main_ICD10_I51_Complications_and_illdefined_descriptions_of_heart_disease	264800	608124	gene	64131	XYLT1	ENSG00000103489
I51-Diagnoses_main_ICD10_I51_Complications_and_illdefined_descriptions_of_heart_disease	264800	608125	gene	64132	XYLT2	ENSG00000015532
I51-Diagnoses_main_ICD10_I51_Complications_and_illdefined_descriptions_of_heart_disease	265380	601089	gene	2294	FOXF1	ENSG00000103241
I51-Diagnoses_main_ICD10_I51_Complications_and_illdefined_descriptions_of_heart_disease	269700	606158	gene	26580	BSCL2	ENSG00000168000
I51-Diagnoses_main_ICD10_I51_Complications_and_illdefined_descriptions_of_heart_disease	269880	171833	gene	5295	PIK3R1	ENSG00000145675
I51-Diagnoses_main_ICD10_I51_Complications_and_illdefined_descriptions_of_heart_disease	270400	602858	gene	1717	DHCR7	ENSG00000172893
I51-Diagnoses_main_ICD10_I51_Complications_and_illdefined_descriptions_of_heart_disease	277460	600415	gene	7274	TTPA	ENSG00000137561
I51-Diagnoses_main_ICD10_I51_Complications_and_illdefined_descriptions_of_heart_disease	278000	613497	gene	3988	LIPA	ENSG00000107798
I51-Diagnoses_main_ICD10_I51_Complications_and_illdefined_descriptions_of_heart_disease	301050	303630	gene	1287	COL4A5	ENSG00000188153
I51-Diagnoses_main_ICD10_I51_Complications_and_illdefined_descriptions_of_heart_disease	301500	300644	gene	2717	GLA	ENSG00000102393
I51-Diagnoses_main_ICD10_I51_Complications_and_illdefined_descriptions_of_heart_disease	302960	300205	gene	10682	EBP	ENSG00000147155
I51-Diagnoses_main_ICD10_I51_Complications_and_illdefined_descriptions_of_heart_disease	306000	300798	gene	5256	PHKA2	ENSG00000044446
I51-Diagnoses_main_ICD10_I51_Complications_and_illdefined_descriptions_of_heart_disease	308050	300275	gene	50814	NSDHL	ENSG00000147383
I51-Diagnoses_main_ICD10_I51_Complications_and_illdefined_descriptions_of_heart_disease	309000	300535	gene	4952	OCRL	ENSG00000122126
I51-Diagnoses_main_ICD10_I51_Complications_and_illdefined_descriptions_of_heart_disease	311200	300170	gene	8481	OFD1	ENSG00000046651
I51-Diagnoses_main_ICD10_I51_Complications_and_illdefined_descriptions_of_heart_disease	600309	121014	gene	2697	GJA1	ENSG00000152661
I51-Diagnoses_main_ICD10_I51_Complications_and_illdefined_descriptions_of_heart_disease	600376	601284	gene	94	ACVRL1	ENSG00000139567
I51-Diagnoses_main_ICD10_I51_Complications_and_illdefined_descriptions_of_heart_disease	600496	142410	gene	6927	HNF1A	ENSG00000135100
I51-Diagnoses_main_ICD10_I51_Complications_and_illdefined_descriptions_of_heart_disease	600666	104160	gene	23193	GANAB	ENSG00000089597
I51-Diagnoses_main_ICD10_I51_Complications_and_illdefined_descriptions_of_heart_disease	601894	135600	gene	2335	FN1	ENSG00000115414
I51-Diagnoses_main_ICD10_I51_Complications_and_illdefined_descriptions_of_heart_disease	602079	136132	gene	2328	FMO3	ENSG00000007933
I51-Diagnoses_main_ICD10_I51_Complications_and_illdefined_descriptions_of_heart_disease	602088	243305	gene	27130	INVS	ENSG00000119509
I51-Diagnoses_main_ICD10_I51_Complications_and_illdefined_descriptions_of_heart_disease	602398	606418	gene	1718	DHCR24	ENSG00000116133
I51-Diagnoses_main_ICD10_I51_Complications_and_illdefined_descriptions_of_heart_disease	602531	607860	gene	55249	YY1AP1	ENSG00000163374
I51-Diagnoses_main_ICD10_I51_Complications_and_illdefined_descriptions_of_heart_disease	602535	164005	gene	4784	NFIX	ENSG00000008441
I51-Diagnoses_main_ICD10_I51_Complications_and_illdefined_descriptions_of_heart_disease	603278	604638	gene	81	ACTN4	ENSG00000130402
I51-Diagnoses_main_ICD10_I51_Complications_and_illdefined_descriptions_of_heart_disease	603776	607786	gene	255738	PCSK9	ENSG00000169174
I51-Diagnoses_main_ICD10_I51_Complications_and_illdefined_descriptions_of_heart_disease	603813	605747	gene	26119	LDLRAP1	ENSG00000157978
I51-Diagnoses_main_ICD10_I51_Complications_and_illdefined_descriptions_of_heart_disease	603903	141900	gene	3043	HBB	ENSG00000244734
I51-Diagnoses_main_ICD10_I51_Complications_and_illdefined_descriptions_of_heart_disease	604091	600046	gene	19	ABCA1	ENSG00000165029
I51-Diagnoses_main_ICD10_I51_Complications_and_illdefined_descriptions_of_heart_disease	604367	601487	gene	5468	PPARG	ENSG00000132170
I51-Diagnoses_main_ICD10_I51_Complications_and_illdefined_descriptions_of_heart_disease	605115	600983	gene	4306	NR3C2	ENSG00000151623
I51-Diagnoses_main_ICD10_I51_Complications_and_illdefined_descriptions_of_heart_disease	605373	602413	gene	6391	SDHC	ENSG00000143252
I51-Diagnoses_main_ICD10_I51_Complications_and_illdefined_descriptions_of_heart_disease	605552	157147	gene	4547	MTTP	ENSG00000138823
I51-Diagnoses_main_ICD10_I51_Complications_and_illdefined_descriptions_of_heart_disease	605711	608100	gene	27247	NFU1	ENSG00000169599
I51-Diagnoses_main_ICD10_I51_Complications_and_illdefined_descriptions_of_heart_disease	605814	603859	gene	10165	SLC25A13	ENSG00000004864
I51-Diagnoses_main_ICD10_I51_Complications_and_illdefined_descriptions_of_heart_disease	606392	600733	gene	3651	PDX1	ENSG00000139515
I51-Diagnoses_main_ICD10_I51_Complications_and_illdefined_descriptions_of_heart_disease	606394	601724	gene	4760	NEUROD1	ENSG00000162992
I51-Diagnoses_main_ICD10_I51_Complications_and_illdefined_descriptions_of_heart_disease	606721	601047	gene	857	CAV1	ENSG00000105974
I51-Diagnoses_main_ICD10_I51_Complications_and_illdefined_descriptions_of_heart_disease	607330	602286	gene	6309	SC5D	ENSG00000109929
I51-Diagnoses_main_ICD10_I51_Complications_and_illdefined_descriptions_of_heart_disease	607616	607608	gene	6609	SMPD1	ENSG00000166311
I51-Diagnoses_main_ICD10_I51_Complications_and_illdefined_descriptions_of_heart_disease	607832	604241	gene	23607	CD2AP	ENSG00000198087
I51-Diagnoses_main_ICD10_I51_Complications_and_illdefined_descriptions_of_heart_disease	608320	600660	gene	4205	MEF2A	ENSG00000068305
I51-Diagnoses_main_ICD10_I51_Complications_and_illdefined_descriptions_of_heart_disease	608594	603100	gene	10555	AGPAT2	ENSG00000169692
I51-Diagnoses_main_ICD10_I51_Complications_and_illdefined_descriptions_of_heart_disease	608612	606480	gene	10269	ZMPSTE24	ENSG00000084073
I51-Diagnoses_main_ICD10_I51_Complications_and_illdefined_descriptions_of_heart_disease	609812	114840	gene	1056	CEL	ENSG00000170835
I51-Diagnoses_main_ICD10_I51_Complications_and_illdefined_descriptions_of_heart_disease	610205	600275	gene	4853	NOTCH2	ENSG00000134250
I51-Diagnoses_main_ICD10_I51_Complications_and_illdefined_descriptions_of_heart_disease	610374	600509	gene	6833	ABCC8	ENSG00000006071
I51-Diagnoses_main_ICD10_I51_Complications_and_illdefined_descriptions_of_heart_disease	610475	604961	gene	50940	PDE11A	ENSG00000128655
I51-Diagnoses_main_ICD10_I51_Complications_and_illdefined_descriptions_of_heart_disease	610489	188830	gene	5573	PRKAR1A	ENSG00000108946
I51-Diagnoses_main_ICD10_I51_Complications_and_illdefined_descriptions_of_heart_disease	610508	603301	gene	8462	KLF11	ENSG00000172059
I51-Diagnoses_main_ICD10_I51_Complications_and_illdefined_descriptions_of_heart_disease	610644	609595	gene	284654	RSPO1	ENSG00000169218
I51-Diagnoses_main_ICD10_I51_Complications_and_illdefined_descriptions_of_heart_disease	610947	603507	gene	4040	LRP6	ENSG00000070018
I51-Diagnoses_main_ICD10_I51_Complications_and_illdefined_descriptions_of_heart_disease	610965	133520	gene	2072	ERCC4	ENSG00000175595
I51-Diagnoses_main_ICD10_I51_Complications_and_illdefined_descriptions_of_heart_disease	611489	122500	gene	866	SERPINA6	ENSG00000170099
I51-Diagnoses_main_ICD10_I51_Complications_and_illdefined_descriptions_of_heart_disease	611788	102620	gene	59	ACTA2	ENSG00000107796
I51-Diagnoses_main_ICD10_I51_Complications_and_illdefined_descriptions_of_heart_disease	612225	167413	gene	5078	PAX4	ENSG00000106331
I51-Diagnoses_main_ICD10_I51_Complications_and_illdefined_descriptions_of_heart_disease	612356	142360	gene	3053	SERPIND1	ENSG00000099937
I51-Diagnoses_main_ICD10_I51_Complications_and_illdefined_descriptions_of_heart_disease	612526	601047	gene	857	CAV1	ENSG00000105974
I51-Diagnoses_main_ICD10_I51_Complications_and_illdefined_descriptions_of_heart_disease	612922	120920	gene	4179	CD46	ENSG00000117335
I51-Diagnoses_main_ICD10_I51_Complications_and_illdefined_descriptions_of_heart_disease	612923	217030	gene	3426	CFI	ENSG00000205403
I51-Diagnoses_main_ICD10_I51_Complications_and_illdefined_descriptions_of_heart_disease	612924	138470	gene	629	CFB	ENSG00000243649
I51-Diagnoses_main_ICD10_I51_Complications_and_illdefined_descriptions_of_heart_disease	612925	120700	gene	718	C3	ENSG00000125730
I51-Diagnoses_main_ICD10_I51_Complications_and_illdefined_descriptions_of_heart_disease	612926	188040	gene	7056	THBD	ENSG00000178726
I51-Diagnoses_main_ICD10_I51_Complications_and_illdefined_descriptions_of_heart_disease	613095	173910	gene	5311	PKD2	ENSG00000118762
I51-Diagnoses_main_ICD10_I51_Complications_and_illdefined_descriptions_of_heart_disease	613159	613553	gene	63929	XPNPEP3	ENSG00000196236
I51-Diagnoses_main_ICD10_I51_Complications_and_illdefined_descriptions_of_heart_disease	613320	614336	gene	51025	PAM16	ENSG00000217930
I51-Diagnoses_main_ICD10_I51_Complications_and_illdefined_descriptions_of_heart_disease	613370	176730	gene	3630	INS	ENSG00000254647
I51-Diagnoses_main_ICD10_I51_Complications_and_illdefined_descriptions_of_heart_disease	613375	191305	gene	640	BLK	ENSG00000136573
I51-Diagnoses_main_ICD10_I51_Complications_and_illdefined_descriptions_of_heart_disease	613485	600734	gene	3762	KCNJ5	ENSG00000120457
I51-Diagnoses_main_ICD10_I51_Complications_and_illdefined_descriptions_of_heart_disease	613677	600734	gene	3762	KCNJ5	ENSG00000120457
I51-Diagnoses_main_ICD10_I51_Complications_and_illdefined_descriptions_of_heart_disease	613834	102620	gene	59	ACTA2	ENSG00000107796
I51-Diagnoses_main_ICD10_I51_Complications_and_illdefined_descriptions_of_heart_disease	613870	600423	gene	1889	ECE1	ENSG00000117298
I51-Diagnoses_main_ICD10_I51_Complications_and_illdefined_descriptions_of_heart_disease	613877	170290	gene	5346	PLIN1	ENSG00000166819
I51-Diagnoses_main_ICD10_I51_Complications_and_illdefined_descriptions_of_heart_disease	614008	603811	gene	8815	BANF1	ENSG00000175334
I51-Diagnoses_main_ICD10_I51_Complications_and_illdefined_descriptions_of_heart_disease	614052	612418	gene	54968	TMEM70	ENSG00000175606
I51-Diagnoses_main_ICD10_I51_Complications_and_illdefined_descriptions_of_heart_disease	614424	614423	gene	65062	TMEM237	ENSG00000155755
I51-Diagnoses_main_ICD10_I51_Complications_and_illdefined_descriptions_of_heart_disease	614473	603234	gene	368	ABCC6	ENSG00000091262
I51-Diagnoses_main_ICD10_I51_Complications_and_illdefined_descriptions_of_heart_disease	614491	601844	gene	65266	WNK4	ENSG00000126562
I51-Diagnoses_main_ICD10_I51_Complications_and_illdefined_descriptions_of_heart_disease	614492	605232	gene	65125	WNK1	ENSG00000060237
I51-Diagnoses_main_ICD10_I51_Complications_and_illdefined_descriptions_of_heart_disease	614495	605775	gene	26249	KLHL3	ENSG00000146021
I51-Diagnoses_main_ICD10_I51_Complications_and_illdefined_descriptions_of_heart_disease	614496	603136	gene	8452	CUL3	ENSG00000036257
I51-Diagnoses_main_ICD10_I51_Complications_and_illdefined_descriptions_of_heart_disease	615378	601327	gene	6327	SCN2B	ENSG00000149575
I51-Diagnoses_main_ICD10_I51_Complications_and_illdefined_descriptions_of_heart_disease	615474	114206	gene	776	CACNA1D	ENSG00000157388
I51-Diagnoses_main_ICD10_I51_Complications_and_illdefined_descriptions_of_heart_disease	615688	607575	gene	51816	ADA2	ENSG00000093072
I51-Diagnoses_main_ICD10_I51_Complications_and_illdefined_descriptions_of_heart_disease	615703	615586	gene	84984	CEP19	ENSG00000174007
I51-Diagnoses_main_ICD10_I51_Complications_and_illdefined_descriptions_of_heart_disease	615750	139396	gene	2982	GUCY1A1	ENSG00000164116
I51-Diagnoses_main_ICD10_I51_Complications_and_illdefined_descriptions_of_heart_disease	615812	604556	gene	9149	DYRK1B	ENSG00000105204
I51-Diagnoses_main_ICD10_I51_Complications_and_illdefined_descriptions_of_heart_disease	615830	601639	gene	5566	PRKACA	ENSG00000072062
I51-Diagnoses_main_ICD10_I51_Complications_and_illdefined_descriptions_of_heart_disease	615863	604900	gene	8694	DGAT1	ENSG00000185000
I51-Diagnoses_main_ICD10_I51_Complications_and_illdefined_descriptions_of_heart_disease	615954	615549	gene	79798	ARMC5	ENSG00000140691
I51-Diagnoses_main_ICD10_I51_Complications_and_illdefined_descriptions_of_heart_disease	615962	138040	gene	2908	NR3C1	ENSG00000113580
I51-Diagnoses_main_ICD10_I51_Complications_and_illdefined_descriptions_of_heart_disease	616069	131550	gene	1956	EGFR	ENSG00000146648
I51-Diagnoses_main_ICD10_I51_Complications_and_illdefined_descriptions_of_heart_disease	616329	600937	gene	3767	KCNJ11	ENSG00000187486
I51-Diagnoses_main_ICD10_I51_Complications_and_illdefined_descriptions_of_heart_disease	616511	604299	gene	26060	APPL1	ENSG00000157500
I51-Diagnoses_main_ICD10_I51_Complications_and_illdefined_descriptions_of_heart_disease	616516	150330	gene	4000	LMNA	ENSG00000160789
I51-Diagnoses_main_ICD10_I51_Complications_and_illdefined_descriptions_of_heart_disease	616733	601683	gene	10229	COQ7	ENSG00000167186
I51-Diagnoses_main_ICD10_I51_Complications_and_illdefined_descriptions_of_heart_disease	616818	602466	gene	10253	SPRY2	ENSG00000136158
I51-Diagnoses_main_ICD10_I51_Complications_and_illdefined_descriptions_of_heart_disease	616828	613734	gene	84317	CCDC115	ENSG00000136710
I51-Diagnoses_main_ICD10_I51_Complications_and_illdefined_descriptions_of_heart_disease	616829	616815	gene	147007	TMEM199	ENSG00000244045
I51-Diagnoses_main_ICD10_I51_Complications_and_illdefined_descriptions_of_heart_disease	616833	610568	gene	57592	ZNF687	ENSG00000143373
I51-Diagnoses_main_ICD10_I51_Complications_and_illdefined_descriptions_of_heart_disease	616860	609588	gene	51218	GLRX5	ENSG00000182512
I51-Diagnoses_main_ICD10_I51_Complications_and_illdefined_descriptions_of_heart_disease	616914	134797	gene	2200	FBN1	ENSG00000166147
I51-Diagnoses_main_ICD10_I51_Complications_and_illdefined_descriptions_of_heart_disease	617021	604544	gene	23395	LARS2	ENSG00000011376
I51-Diagnoses_main_ICD10_I51_Complications_and_illdefined_descriptions_of_heart_disease	617027	607904	gene	8912	CACNA1H	ENSG00000196557
I51-Diagnoses_main_ICD10_I51_Complications_and_illdefined_descriptions_of_heart_disease	617168	153455	gene	4015	LOX	ENSG00000113083
I51-Diagnoses_main_ICD10_I51_Complications_and_illdefined_descriptions_of_heart_disease	617253	617246	gene	286053	NSMCE2	ENSG00000156831
20002_1079-Noncancer_illness_code_selfreported_cardiomyopathy	107970	190230	gene	7043	TGFB3	ENSG00000119699
20002_1079-Noncancer_illness_code_selfreported_cardiomyopathy	108770	121013	gene	2702	GJA5	ENSG00000265107
20002_1079-Noncancer_illness_code_selfreported_cardiomyopathy	115150	164757	gene	673	BRAF	ENSG00000157764
20002_1079-Noncancer_illness_code_selfreported_cardiomyopathy	115195	191045	gene	7139	TNNT2	ENSG00000118194
20002_1079-Noncancer_illness_code_selfreported_cardiomyopathy	115196	191010	gene	7168	TPM1	ENSG00000140416
20002_1079-Noncancer_illness_code_selfreported_cardiomyopathy	115197	600958	gene	4607	MYBPC3	ENSG00000134571
20002_1079-Noncancer_illness_code_selfreported_cardiomyopathy	115210	191044	gene	7137	TNNI3	ENSG00000129991
20002_1079-Noncancer_illness_code_selfreported_cardiomyopathy	124000	603647	gene	617	BCS1L	ENSG00000074582
20002_1079-Noncancer_illness_code_selfreported_cardiomyopathy	151100	176876	gene	5781	PTPN11	ENSG00000179295
20002_1079-Noncancer_illness_code_selfreported_cardiomyopathy	163800	605206	gene	10021	HCN4	ENSG00000138622
20002_1079-Noncancer_illness_code_selfreported_cardiomyopathy	163950	176876	gene	5781	PTPN11	ENSG00000179295
20002_1079-Noncancer_illness_code_selfreported_cardiomyopathy	192600	601253	gene	859	CAV3	ENSG00000182533
20002_1079-Noncancer_illness_code_selfreported_cardiomyopathy	192600	160760	gene	4625	MYH7	ENSG00000092054
20002_1079-Noncancer_illness_code_selfreported_cardiomyopathy	192600	606566	gene	85366	MYLK2	ENSG00000101306
20002_1079-Noncancer_illness_code_selfreported_cardiomyopathy	201475	609575	gene	37	ACADVL	ENSG00000072778
20002_1079-Noncancer_illness_code_selfreported_cardiomyopathy	204200	607042	gene	1201	CLN3	ENSG00000188603
20002_1079-Noncancer_illness_code_selfreported_cardiomyopathy	212140	603377	gene	6584	SLC22A5	ENSG00000197375
20002_1079-Noncancer_illness_code_selfreported_cardiomyopathy	212350	610345	gene	55750	AGK	ENSG00000006530
20002_1079-Noncancer_illness_code_selfreported_cardiomyopathy	218040	190020	gene	3265	HRAS	ENSG00000174775
20002_1079-Noncancer_illness_code_selfreported_cardiomyopathy	220110	614698	gene	116228	COX20	ENSG00000203667
20002_1079-Noncancer_illness_code_selfreported_cardiomyopathy	220110	612322	gene	22868	FASTKD2	ENSG00000118246
20002_1079-Noncancer_illness_code_selfreported_cardiomyopathy	220110	123870	gene	1351	COX8A	ENSG00000176340
20002_1079-Noncancer_illness_code_selfreported_cardiomyopathy	220110	614478	gene	84987	COX14	ENSG00000178449
20002_1079-Noncancer_illness_code_selfreported_cardiomyopathy	220110	616003	gene	84334	COA8	ENSG00000256053
20002_1079-Noncancer_illness_code_selfreported_cardiomyopathy	220110	602009	gene	1339	COX6A2	ENSG00000156885
20002_1079-Noncancer_illness_code_selfreported_cardiomyopathy	220110	603644	gene	6341	SCO1	ENSG00000133028
20002_1079-Noncancer_illness_code_selfreported_cardiomyopathy	220110	602125	gene	1352	COX10	ENSG00000006695
20002_1079-Noncancer_illness_code_selfreported_cardiomyopathy	220110	612958	gene	51204	TACO1	ENSG00000136463
20002_1079-Noncancer_illness_code_selfreported_cardiomyopathy	220110	614770	gene	100131801	PET100	ENSG00000229833
20002_1079-Noncancer_illness_code_selfreported_cardiomyopathy	220110	124089	gene	1340	COX6B1	ENSG00000126267
20002_1079-Noncancer_illness_code_selfreported_cardiomyopathy	229300	606829	gene	2395	FXN	ENSG00000165060
20002_1079-Noncancer_illness_code_selfreported_cardiomyopathy	230500	611458	gene	2720	GLB1	ENSG00000170266
20002_1079-Noncancer_illness_code_selfreported_cardiomyopathy	231530	601609	gene	3033	HADH	ENSG00000138796
20002_1079-Noncancer_illness_code_selfreported_cardiomyopathy	235550	604457	gene	3431	SP110	ENSG00000135899
20002_1079-Noncancer_illness_code_selfreported_cardiomyopathy	246900	238331	gene	1738	DLD	ENSG00000091140
20002_1079-Noncancer_illness_code_selfreported_cardiomyopathy	248360	606761	gene	23417	MLYCD	ENSG00000103150
20002_1079-Noncancer_illness_code_selfreported_cardiomyopathy	252010	602694	gene	4724	NDUFS4	ENSG00000164258
20002_1079-Noncancer_illness_code_selfreported_cardiomyopathy	252011	600857	gene	6389	SDHA	ENSG00000073578
20002_1079-Noncancer_illness_code_selfreported_cardiomyopathy	252011	602690	gene	6392	SDHD	ENSG00000204370
20002_1079-Noncancer_illness_code_selfreported_cardiomyopathy	252011	612848	gene	644096	SDHAF1	ENSG00000205138
20002_1079-Noncancer_illness_code_selfreported_cardiomyopathy	252500	607840	gene	79158	GNPTAB	ENSG00000111670
20002_1079-Noncancer_illness_code_selfreported_cardiomyopathy	252900	605270	gene	6448	SGSH	ENSG00000181523
20002_1079-Noncancer_illness_code_selfreported_cardiomyopathy	252920	609701	gene	4669	NAGLU	ENSG00000108784
20002_1079-Noncancer_illness_code_selfreported_cardiomyopathy	252930	610453	gene	138050	HGSNAT	ENSG00000165102
20002_1079-Noncancer_illness_code_selfreported_cardiomyopathy	252940	607664	gene	2799	GNS	ENSG00000135677
20002_1079-Noncancer_illness_code_selfreported_cardiomyopathy	253250	605073	gene	4591	TRIM37	ENSG00000108395
20002_1079-Noncancer_illness_code_selfreported_cardiomyopathy	253800	607440	gene	2218	FKTN	ENSG00000106692
20002_1079-Noncancer_illness_code_selfreported_cardiomyopathy	255160	160760	gene	4625	MYH7	ENSG00000092054
20002_1079-Noncancer_illness_code_selfreported_cardiomyopathy	264800	603234	gene	368	ABCC6	ENSG00000091262
20002_1079-Noncancer_illness_code_selfreported_cardiomyopathy	264800	608124	gene	64131	XYLT1	ENSG00000103489
20002_1079-Noncancer_illness_code_selfreported_cardiomyopathy	264800	608125	gene	64132	XYLT2	ENSG00000015532
20002_1079-Noncancer_illness_code_selfreported_cardiomyopathy	269700	606158	gene	26580	BSCL2	ENSG00000168000
20002_1079-Noncancer_illness_code_selfreported_cardiomyopathy	276700	613871	gene	2184	FAH	ENSG00000103876
20002_1079-Noncancer_illness_code_selfreported_cardiomyopathy	300257	309060	gene	3920	LAMP2	ENSG00000005893
20002_1079-Noncancer_illness_code_selfreported_cardiomyopathy	300438	300256	gene	3028	HSD17B10	ENSG00000072506
20002_1079-Noncancer_illness_code_selfreported_cardiomyopathy	300590	300040	gene	8243	SMC1A	ENSG00000072501
20002_1079-Noncancer_illness_code_selfreported_cardiomyopathy	300696	300163	gene	2273	FHL1	ENSG00000022267
20002_1079-Noncancer_illness_code_selfreported_cardiomyopathy	300967	300084	gene	4841	NONO	ENSG00000147140
20002_1079-Noncancer_illness_code_selfreported_cardiomyopathy	302060	300394	gene	6901	TAZ	ENSG00000102125
20002_1079-Noncancer_illness_code_selfreported_cardiomyopathy	309801	300056	gene	3052	HCCS	ENSG00000004961
20002_1079-Noncancer_illness_code_selfreported_cardiomyopathy	600858	602743	gene	51422	PRKAG2	ENSG00000106617
20002_1079-Noncancer_illness_code_selfreported_cardiomyopathy	600996	180902	gene	6262	RYR2	ENSG00000198626
20002_1079-Noncancer_illness_code_selfreported_cardiomyopathy	601214	173325	gene	3728	JUP	ENSG00000173801
20002_1079-Noncancer_illness_code_selfreported_cardiomyopathy	601419	125660	gene	1674	DES	ENSG00000175084
20002_1079-Noncancer_illness_code_selfreported_cardiomyopathy	601493	605906	gene	11155	LDB3	ENSG00000122367
20002_1079-Noncancer_illness_code_selfreported_cardiomyopathy	601494	191045	gene	7139	TNNT2	ENSG00000118194
20002_1079-Noncancer_illness_code_selfreported_cardiomyopathy	604169	601239	gene	1837	DTNA	ENSG00000134769
20002_1079-Noncancer_illness_code_selfreported_cardiomyopathy	604273	608918	gene	91647	ATPAF2	ENSG00000171953
20002_1079-Noncancer_illness_code_selfreported_cardiomyopathy	604377	604272	gene	9997	SCO2	ENSG00000284194
20002_1079-Noncancer_illness_code_selfreported_cardiomyopathy	604400	612048	gene	79188	TMEM43	ENSG00000170876
20002_1079-Noncancer_illness_code_selfreported_cardiomyopathy	607014	252800	gene	3425	IDUA	ENSG00000127415
20002_1079-Noncancer_illness_code_selfreported_cardiomyopathy	607426	609825	gene	27235	COQ2	ENSG00000173085
20002_1079-Noncancer_illness_code_selfreported_cardiomyopathy	607450	125647	gene	1832	DSP	ENSG00000096696
20002_1079-Noncancer_illness_code_selfreported_cardiomyopathy	607482	600824	gene	8048	CSRP3	ENSG00000129170
20002_1079-Noncancer_illness_code_selfreported_cardiomyopathy	607685	173490	gene	5156	PDGFRA	ENSG00000134853
20002_1079-Noncancer_illness_code_selfreported_cardiomyopathy	607721	602775	gene	8036	SHOC2	ENSG00000108061
20002_1079-Noncancer_illness_code_selfreported_cardiomyopathy	608751	160790	gene	4634	MYL3	ENSG00000160808
20002_1079-Noncancer_illness_code_selfreported_cardiomyopathy	608758	160781	gene	4633	MYL2	ENSG00000111245
20002_1079-Noncancer_illness_code_selfreported_cardiomyopathy	608810	123590	gene	1410	CRYAB	ENSG00000109846
20002_1079-Noncancer_illness_code_selfreported_cardiomyopathy	609040	602861	gene	5318	PKP2	ENSG00000057294
20002_1079-Noncancer_illness_code_selfreported_cardiomyopathy	609942	190070	gene	3845	KRAS	ENSG00000133703
20002_1079-Noncancer_illness_code_selfreported_cardiomyopathy	610193	125671	gene	1829	DSG2	ENSG00000046604
20002_1079-Noncancer_illness_code_selfreported_cardiomyopathy	610198	608977	gene	131118	DNAJC19	ENSG00000205981
20002_1079-Noncancer_illness_code_selfreported_cardiomyopathy	610476	125645	gene	1824	DSC2	ENSG00000134755
20002_1079-Noncancer_illness_code_selfreported_cardiomyopathy	610505	604723	gene	10102	TSFM	ENSG00000123297
20002_1079-Noncancer_illness_code_selfreported_cardiomyopathy	610733	182530	gene	6654	SOS1	ENSG00000115904
20002_1079-Noncancer_illness_code_selfreported_cardiomyopathy	610773	600370	gene	5250	SLC25A3	ENSG00000075415
20002_1079-Noncancer_illness_code_selfreported_cardiomyopathy	611126	611103	gene	28976	ACAD9	ENSG00000177646
20002_1079-Noncancer_illness_code_selfreported_cardiomyopathy	611528	173325	gene	3728	JUP	ENSG00000173801
20002_1079-Noncancer_illness_code_selfreported_cardiomyopathy	611553	164760	gene	5894	RAF1	ENSG00000132155
20002_1079-Noncancer_illness_code_selfreported_cardiomyopathy	611554	164760	gene	5894	RAF1	ENSG00000132155
20002_1079-Noncancer_illness_code_selfreported_cardiomyopathy	611719	605810	gene	56945	MRPS22	ENSG00000175110
20002_1079-Noncancer_illness_code_selfreported_cardiomyopathy	612098	102540	gene	70	ACTC1	ENSG00000159251
20002_1079-Noncancer_illness_code_selfreported_cardiomyopathy	612158	102573	gene	88	ACTN2	ENSG00000077522
20002_1079-Noncancer_illness_code_selfreported_cardiomyopathy	612938	610966	gene	79068	FTO	ENSG00000140718
20002_1079-Noncancer_illness_code_selfreported_cardiomyopathy	612954	603883	gene	9531	BAG3	ENSG00000151929
20002_1079-Noncancer_illness_code_selfreported_cardiomyopathy	612989	612988	gene	84233	TMEM126A	ENSG00000171202
20002_1079-Noncancer_illness_code_selfreported_cardiomyopathy	613224	164790	gene	4893	NRAS	ENSG00000213281
20002_1079-Noncancer_illness_code_selfreported_cardiomyopathy	613243	191040	gene	7134	TNNC1	ENSG00000114854
20002_1079-Noncancer_illness_code_selfreported_cardiomyopathy	613251	160710	gene	4624	MYH6	ENSG00000197616
20002_1079-Noncancer_illness_code_selfreported_cardiomyopathy	613255	193065	gene	7414	VCL	ENSG00000035403
20002_1079-Noncancer_illness_code_selfreported_cardiomyopathy	613424	102540	gene	70	ACTC1	ENSG00000159251
20002_1079-Noncancer_illness_code_selfreported_cardiomyopathy	613426	160760	gene	4625	MYH7	ENSG00000092054
20002_1079-Noncancer_illness_code_selfreported_cardiomyopathy	613561	610957	gene	51067	YARS2	ENSG00000139131
20002_1079-Noncancer_illness_code_selfreported_cardiomyopathy	613673	600599	gene	10661	KLF1	ENSG00000105610
20002_1079-Noncancer_illness_code_selfreported_cardiomyopathy	613765	188840	gene	7273	TTN	ENSG00000155657
20002_1079-Noncancer_illness_code_selfreported_cardiomyopathy	613838	605602	gene	51778	MYOZ2	ENSG00000172399
20002_1079-Noncancer_illness_code_selfreported_cardiomyopathy	613873	605267	gene	57158	JPH2	ENSG00000149596
20002_1079-Noncancer_illness_code_selfreported_cardiomyopathy	614052	612418	gene	54968	TMEM70	ENSG00000175606
20002_1079-Noncancer_illness_code_selfreported_cardiomyopathy	614053	606153	gene	514	ATP5F1E	ENSG00000124172
20002_1079-Noncancer_illness_code_selfreported_cardiomyopathy	614096	612035	gene	57505	AARS2	ENSG00000124608
20002_1079-Noncancer_illness_code_selfreported_cardiomyopathy	614299	613183	gene	388962	BOLA3	ENSG00000163170
20002_1079-Noncancer_illness_code_selfreported_cardiomyopathy	614462	607031	gene	11019	LIAS	ENSG00000121897
20002_1079-Noncancer_illness_code_selfreported_cardiomyopathy	614582	607118	gene	11222	MRPL3	ENSG00000114686
20002_1079-Noncancer_illness_code_selfreported_cardiomyopathy	614702	614667	gene	25821	MTO1	ENSG00000135297
20002_1079-Noncancer_illness_code_selfreported_cardiomyopathy	615092	608677	gene	57534	MIB1	ENSG00000101752
20002_1079-Noncancer_illness_code_selfreported_cardiomyopathy	615248	608517	gene	84665	MYPN	ENSG00000138347
20002_1079-Noncancer_illness_code_selfreported_cardiomyopathy	615279	176872	gene	5604	MAP2K1	ENSG00000169032
20002_1079-Noncancer_illness_code_selfreported_cardiomyopathy	615355	609591	gene	6016	RIT1	ENSG00000143622
20002_1079-Noncancer_illness_code_selfreported_cardiomyopathy	615373	605557	gene	63976	PRDM16	ENSG00000142611
20002_1079-Noncancer_illness_code_selfreported_cardiomyopathy	615382	615370	gene	203286	ANKS6	ENSG00000165138
20002_1079-Noncancer_illness_code_selfreported_cardiomyopathy	615395	611849	gene	65080	MRPL44	ENSG00000135900
20002_1079-Noncancer_illness_code_selfreported_cardiomyopathy	615396	600958	gene	4607	MYBPC3	ENSG00000134571
20002_1079-Noncancer_illness_code_selfreported_cardiomyopathy	615398	610272	gene	51604	PIGT	ENSG00000124155
20002_1079-Noncancer_illness_code_selfreported_cardiomyopathy	615415	609799	gene	284086	NEK8	ENSG00000160602
20002_1079-Noncancer_illness_code_selfreported_cardiomyopathy	615418	103220	gene	291	SLC25A4	ENSG00000151729
20002_1079-Noncancer_illness_code_selfreported_cardiomyopathy	615440	605367	gene	60528	ELAC2	ENSG00000006744
20002_1079-Noncancer_illness_code_selfreported_cardiomyopathy	615471	605654	gene	26235	FBXL4	ENSG00000112234
20002_1079-Noncancer_illness_code_selfreported_cardiomyopathy	615745	108780	gene	4878	NPPA	ENSG00000175206
20002_1079-Noncancer_illness_code_selfreported_cardiomyopathy	616276	612898	gene	51117	COQ4	ENSG00000167113
20002_1079-Noncancer_illness_code_selfreported_cardiomyopathy	616500	613920	gene	493753	COA5	ENSG00000183513
20002_1079-Noncancer_illness_code_selfreported_cardiomyopathy	616501	614772	gene	388753	COA6	ENSG00000168275
20002_1079-Noncancer_illness_code_selfreported_cardiomyopathy	616651	601428	gene	100151683	RNU4ATAC	ENSG00000264229
20002_1079-Noncancer_illness_code_selfreported_cardiomyopathy	616878	616830	gene	128989	TANGO2	ENSG00000183597
20002_1079-Noncancer_illness_code_selfreported_cardiomyopathy	616896	605290	gene	4976	OPA1	ENSG00000198836
20002_1079-Noncancer_illness_code_selfreported_cardiomyopathy	616897	612758	gene	202018	TAPT1	ENSG00000169762
20002_1079-Noncancer_illness_code_selfreported_cardiomyopathy	617183	612316	gene	55210	ATAD3A	ENSG00000197785
20002_1079-Noncancer_illness_code_selfreported_cardiomyopathy	617184	103220	gene	291	SLC25A4	ENSG00000151729
20002_1079-Noncancer_illness_code_selfreported_cardiomyopathy	617222	609988	gene	27068	PPA2	ENSG00000138777
20002_1079-Noncancer_illness_code_selfreported_cardiomyopathy	617223	609988	gene	27068	PPA2	ENSG00000138777
20002_1079-Noncancer_illness_code_selfreported_cardiomyopathy	617228	602241	gene	4285	MIPEP	ENSG00000027001
20002_1079-Noncancer_illness_code_selfreported_cardiomyopathy	617303	610034	gene	65082	VPS33A	ENSG00000139719
20002_1079-Noncancer_illness_code_selfreported_cardiomyopathy	617403	607027	gene	523	ATP6V1A	ENSG00000114573
I46-Diagnoses_main_ICD10_I46_Cardiac_arrest	107970	190230	gene	7043	TGFB3	ENSG00000119699
I46-Diagnoses_main_ICD10_I46_Cardiac_arrest	113900	600163	gene	6331	SCN5A	ENSG00000183873
I46-Diagnoses_main_ICD10_I46_Cardiac_arrest	115080	604694	gene	11216	AKAP10	ENSG00000108599
I46-Diagnoses_main_ICD10_I46_Cardiac_arrest	163800	605206	gene	10021	HCN4	ENSG00000138622
I46-Diagnoses_main_ICD10_I46_Cardiac_arrest	181350	150330	gene	4000	LMNA	ENSG00000160789
I46-Diagnoses_main_ICD10_I46_Cardiac_arrest	192500	607542	gene	3784	KCNQ1	ENSG00000053918
I46-Diagnoses_main_ICD10_I46_Cardiac_arrest	192600	601253	gene	859	CAV3	ENSG00000182533
I46-Diagnoses_main_ICD10_I46_Cardiac_arrest	192600	160760	gene	4625	MYH7	ENSG00000092054
I46-Diagnoses_main_ICD10_I46_Cardiac_arrest	192600	606566	gene	85366	MYLK2	ENSG00000101306
I46-Diagnoses_main_ICD10_I46_Cardiac_arrest	192605	139360	gene	2771	GNAI2	ENSG00000114353
I46-Diagnoses_main_ICD10_I46_Cardiac_arrest	194200	602743	gene	51422	PRKAG2	ENSG00000106617
I46-Diagnoses_main_ICD10_I46_Cardiac_arrest	201475	609575	gene	37	ACADVL	ENSG00000072778
I46-Diagnoses_main_ICD10_I46_Cardiac_arrest	212138	613698	gene	788	SLC25A20	ENSG00000178537
I46-Diagnoses_main_ICD10_I46_Cardiac_arrest	218040	190020	gene	3265	HRAS	ENSG00000174775
I46-Diagnoses_main_ICD10_I46_Cardiac_arrest	220400	607542	gene	3784	KCNQ1	ENSG00000053918
I46-Diagnoses_main_ICD10_I46_Cardiac_arrest	269500	605740	gene	50964	SOST	ENSG00000167941
I46-Diagnoses_main_ICD10_I46_Cardiac_arrest	272120	600163	gene	6331	SCN5A	ENSG00000183873
I46-Diagnoses_main_ICD10_I46_Cardiac_arrest	300952	300403	gene	54539	NDUFB11	ENSG00000147123
I46-Diagnoses_main_ICD10_I46_Cardiac_arrest	310300	300384	gene	2010	EMD	ENSG00000102119
I46-Diagnoses_main_ICD10_I46_Cardiac_arrest	600919	106410	gene	287	ANK2	ENSG00000145362
I46-Diagnoses_main_ICD10_I46_Cardiac_arrest	600996	180902	gene	6262	RYR2	ENSG00000198626
I46-Diagnoses_main_ICD10_I46_Cardiac_arrest	601005	114205	gene	775	CACNA1C	ENSG00000151067
I46-Diagnoses_main_ICD10_I46_Cardiac_arrest	601144	600163	gene	6331	SCN5A	ENSG00000183873
I46-Diagnoses_main_ICD10_I46_Cardiac_arrest	601214	173325	gene	3728	JUP	ENSG00000173801
I46-Diagnoses_main_ICD10_I46_Cardiac_arrest	601493	605906	gene	11155	LDB3	ENSG00000122367
I46-Diagnoses_main_ICD10_I46_Cardiac_arrest	601494	191045	gene	7139	TNNT2	ENSG00000118194
I46-Diagnoses_main_ICD10_I46_Cardiac_arrest	603830	600163	gene	6331	SCN5A	ENSG00000183873
I46-Diagnoses_main_ICD10_I46_Cardiac_arrest	604169	601239	gene	1837	DTNA	ENSG00000134769
I46-Diagnoses_main_ICD10_I46_Cardiac_arrest	604400	612048	gene	79188	TMEM43	ENSG00000170876
I46-Diagnoses_main_ICD10_I46_Cardiac_arrest	604772	180902	gene	6262	RYR2	ENSG00000198626
I46-Diagnoses_main_ICD10_I46_Cardiac_arrest	605362	603550	gene	2070	EYA4	ENSG00000112319
I46-Diagnoses_main_ICD10_I46_Cardiac_arrest	607450	125647	gene	1832	DSP	ENSG00000096696
I46-Diagnoses_main_ICD10_I46_Cardiac_arrest	608751	160790	gene	4634	MYL3	ENSG00000160808
I46-Diagnoses_main_ICD10_I46_Cardiac_arrest	608758	160781	gene	4633	MYL2	ENSG00000111245
I46-Diagnoses_main_ICD10_I46_Cardiac_arrest	608800	604714	gene	7259	TSPYL1	ENSG00000189241
I46-Diagnoses_main_ICD10_I46_Cardiac_arrest	609016	600890	gene	3030	HADHA	ENSG00000084754
I46-Diagnoses_main_ICD10_I46_Cardiac_arrest	609040	602861	gene	5318	PKP2	ENSG00000057294
I46-Diagnoses_main_ICD10_I46_Cardiac_arrest	609620	152427	gene	3757	KCNH2	ENSG00000055118
I46-Diagnoses_main_ICD10_I46_Cardiac_arrest	609621	607542	gene	3784	KCNQ1	ENSG00000053918
I46-Diagnoses_main_ICD10_I46_Cardiac_arrest	610193	125671	gene	1829	DSG2	ENSG00000046604
I46-Diagnoses_main_ICD10_I46_Cardiac_arrest	610198	608977	gene	131118	DNAJC19	ENSG00000205981
I46-Diagnoses_main_ICD10_I46_Cardiac_arrest	610476	125645	gene	1824	DSC2	ENSG00000134755
I46-Diagnoses_main_ICD10_I46_Cardiac_arrest	610947	603507	gene	4040	LRP6	ENSG00000070018
I46-Diagnoses_main_ICD10_I46_Cardiac_arrest	611705	188840	gene	7273	TTN	ENSG00000155657
I46-Diagnoses_main_ICD10_I46_Cardiac_arrest	611777	611778	gene	23171	GPD1L	ENSG00000152642
I46-Diagnoses_main_ICD10_I46_Cardiac_arrest	611818	601253	gene	859	CAV3	ENSG00000182533
I46-Diagnoses_main_ICD10_I46_Cardiac_arrest	611819	608256	gene	6330	SCN4B	ENSG00000177098
I46-Diagnoses_main_ICD10_I46_Cardiac_arrest	611875	114205	gene	775	CACNA1C	ENSG00000151067
I46-Diagnoses_main_ICD10_I46_Cardiac_arrest	611938	114251	gene	845	CASQ2	ENSG00000118729
I46-Diagnoses_main_ICD10_I46_Cardiac_arrest	612124	600824	gene	8048	CSRP3	ENSG00000129170
I46-Diagnoses_main_ICD10_I46_Cardiac_arrest	612158	102573	gene	88	ACTN2	ENSG00000077522
I46-Diagnoses_main_ICD10_I46_Cardiac_arrest	612347	176261	gene	3753	KCNE1	ENSG00000180509
I46-Diagnoses_main_ICD10_I46_Cardiac_arrest	612956	126141	gene	1804	DPP6	ENSG00000130226
I46-Diagnoses_main_ICD10_I46_Cardiac_arrest	613119	604433	gene	10008	KCNE3	ENSG00000175538
I46-Diagnoses_main_ICD10_I46_Cardiac_arrest	613172	613171	gene	282996	RBM20	ENSG00000203867
I46-Diagnoses_main_ICD10_I46_Cardiac_arrest	613485	600734	gene	3762	KCNJ5	ENSG00000120457
I46-Diagnoses_main_ICD10_I46_Cardiac_arrest	613688	152427	gene	3757	KCNH2	ENSG00000055118
I46-Diagnoses_main_ICD10_I46_Cardiac_arrest	613688	603313	gene	144245	ALG10B	ENSG00000175548
I46-Diagnoses_main_ICD10_I46_Cardiac_arrest	613693	603796	gene	9992	KCNE2	ENSG00000159197
I46-Diagnoses_main_ICD10_I46_Cardiac_arrest	613695	176261	gene	3753	KCNE1	ENSG00000180509
I46-Diagnoses_main_ICD10_I46_Cardiac_arrest	614021	617242	gene	253017	TECRL	ENSG00000205678
I46-Diagnoses_main_ICD10_I46_Cardiac_arrest	614916	114180	gene	801	CALM1	ENSG00000198668
I46-Diagnoses_main_ICD10_I46_Cardiac_arrest	615441	603283	gene	10345	TRDN	ENSG00000186439
I46-Diagnoses_main_ICD10_I46_Cardiac_arrest	616247	114180	gene	801	CALM1	ENSG00000198668
I46-Diagnoses_main_ICD10_I46_Cardiac_arrest	616249	114182	gene	805	CALM2	ENSG00000143933
I46-Diagnoses_main_ICD10_I46_Cardiac_arrest	616878	616830	gene	128989	TANGO2	ENSG00000183597
I48-Diagnoses_main_ICD10_I48_Atrial_fibrillation_and_flutter	108900	600584	gene	1482	NKX2-5	ENSG00000183072
I48-Diagnoses_main_ICD10_I48_Atrial_fibrillation_and_flutter	115200	150330	gene	4000	LMNA	ENSG00000160789
I48-Diagnoses_main_ICD10_I48_Atrial_fibrillation_and_flutter	160900	605377	gene	1760	DMPK	ENSG00000104936
I48-Diagnoses_main_ICD10_I48_Atrial_fibrillation_and_flutter	163800	605206	gene	10021	HCN4	ENSG00000138622
I48-Diagnoses_main_ICD10_I48_Atrial_fibrillation_and_flutter	194200	602743	gene	51422	PRKAG2	ENSG00000106617
I48-Diagnoses_main_ICD10_I48_Atrial_fibrillation_and_flutter	300842	314850	gene	7504	XK	ENSG00000047597
I48-Diagnoses_main_ICD10_I48_Atrial_fibrillation_and_flutter	600858	602743	gene	51422	PRKAG2	ENSG00000106617
I48-Diagnoses_main_ICD10_I48_Atrial_fibrillation_and_flutter	600919	106410	gene	287	ANK2	ENSG00000145362
I48-Diagnoses_main_ICD10_I48_Atrial_fibrillation_and_flutter	601154	600163	gene	6331	SCN5A	ENSG00000183873
I48-Diagnoses_main_ICD10_I48_Atrial_fibrillation_and_flutter	601494	191045	gene	7139	TNNT2	ENSG00000118194
I48-Diagnoses_main_ICD10_I48_Atrial_fibrillation_and_flutter	604169	601239	gene	1837	DTNA	ENSG00000134769
I48-Diagnoses_main_ICD10_I48_Atrial_fibrillation_and_flutter	604772	180902	gene	6262	RYR2	ENSG00000198626
I48-Diagnoses_main_ICD10_I48_Atrial_fibrillation_and_flutter	607554	607542	gene	3784	KCNQ1	ENSG00000053918
I48-Diagnoses_main_ICD10_I48_Atrial_fibrillation_and_flutter	609621	607542	gene	3784	KCNQ1	ENSG00000053918
I48-Diagnoses_main_ICD10_I48_Atrial_fibrillation_and_flutter	611493	603796	gene	9992	KCNE2	ENSG00000159197
I48-Diagnoses_main_ICD10_I48_Atrial_fibrillation_and_flutter	611819	608256	gene	6330	SCN4B	ENSG00000177098
I48-Diagnoses_main_ICD10_I48_Atrial_fibrillation_and_flutter	611875	114205	gene	775	CACNA1C	ENSG00000151067
I48-Diagnoses_main_ICD10_I48_Atrial_fibrillation_and_flutter	611876	600003	gene	783	CACNB2	ENSG00000165995
I48-Diagnoses_main_ICD10_I48_Atrial_fibrillation_and_flutter	612124	600824	gene	8048	CSRP3	ENSG00000129170
I48-Diagnoses_main_ICD10_I48_Atrial_fibrillation_and_flutter	612158	102573	gene	88	ACTN2	ENSG00000077522
I48-Diagnoses_main_ICD10_I48_Atrial_fibrillation_and_flutter	612201	108780	gene	4878	NPPA	ENSG00000175206
I48-Diagnoses_main_ICD10_I48_Atrial_fibrillation_and_flutter	612240	176267	gene	3741	KCNA5	ENSG00000130037
I48-Diagnoses_main_ICD10_I48_Atrial_fibrillation_and_flutter	613087	606742	gene	7092	TLL1	ENSG00000038295
I48-Diagnoses_main_ICD10_I48_Atrial_fibrillation_and_flutter	613243	191040	gene	7134	TNNC1	ENSG00000114854
I48-Diagnoses_main_ICD10_I48_Atrial_fibrillation_and_flutter	613327	603198	gene	284119	CAVIN1	ENSG00000177469
I48-Diagnoses_main_ICD10_I48_Atrial_fibrillation_and_flutter	613485	600734	gene	3762	KCNJ5	ENSG00000120457
I48-Diagnoses_main_ICD10_I48_Atrial_fibrillation_and_flutter	613690	191044	gene	7137	TNNI3	ENSG00000129991
I48-Diagnoses_main_ICD10_I48_Atrial_fibrillation_and_flutter	613795	603109	gene	4088	SMAD3	ENSG00000166949
I48-Diagnoses_main_ICD10_I48_Atrial_fibrillation_and_flutter	613838	605602	gene	51778	MYOZ2	ENSG00000172399
I48-Diagnoses_main_ICD10_I48_Atrial_fibrillation_and_flutter	613874	172405	gene	5350	PLN	ENSG00000198523
I48-Diagnoses_main_ICD10_I48_Atrial_fibrillation_and_flutter	613876	613121	gene	91624	NEXN	ENSG00000162614
I48-Diagnoses_main_ICD10_I48_Atrial_fibrillation_and_flutter	613980	600681	gene	3759	KCNJ2	ENSG00000123700
I48-Diagnoses_main_ICD10_I48_Atrial_fibrillation_and_flutter	614022	600163	gene	6331	SCN5A	ENSG00000183873
I48-Diagnoses_main_ICD10_I48_Atrial_fibrillation_and_flutter	614049	121013	gene	2702	GJA5	ENSG00000265107
I48-Diagnoses_main_ICD10_I48_Atrial_fibrillation_and_flutter	614050	601439	gene	10060	ABCC9	ENSG00000069431
I48-Diagnoses_main_ICD10_I48_Atrial_fibrillation_and_flutter	614302	612048	gene	79188	TMEM43	ENSG00000170876
I48-Diagnoses_main_ICD10_I48_Atrial_fibrillation_and_flutter	614672	614518	gene	57798	GATAD1	ENSG00000157259
I48-Diagnoses_main_ICD10_I48_Atrial_fibrillation_and_flutter	614980	605101	gene	23118	TAB2	ENSG00000055208
I48-Diagnoses_main_ICD10_I48_Atrial_fibrillation_and_flutter	615248	608517	gene	84665	MYPN	ENSG00000138347
I48-Diagnoses_main_ICD10_I48_Atrial_fibrillation_and_flutter	615377	600235	gene	6324	SCN1B	ENSG00000105711
I48-Diagnoses_main_ICD10_I48_Atrial_fibrillation_and_flutter	615378	601327	gene	6327	SCN2B	ENSG00000149575
I48-Diagnoses_main_ICD10_I48_Atrial_fibrillation_and_flutter	615770	606694	gene	9631	NUP155	ENSG00000113569
I48-Diagnoses_main_ICD10_I48_Atrial_fibrillation_and_flutter	616117	613932	gene	51086	TNNI3K	ENSG00000116783
I48-Diagnoses_main_ICD10_I48_Atrial_fibrillation_and_flutter	616166	601103	gene	8076	MFAP5	ENSG00000197614
I48-Diagnoses_main_ICD10_I48_Atrial_fibrillation_and_flutter	616201	609168	gene	151648	SGO1	ENSG00000129810
I48-Diagnoses_main_ICD10_I48_Atrial_fibrillation_and_flutter	617047	102565	gene	2318	FLNC	ENSG00000128591
I48-Diagnoses_main_ICD10_I48_Atrial_fibrillation_and_flutter	617280	160770	gene	4635	MYL4	ENSG00000198336
I48-Diagnoses_main_ICD10_I48_Atrial_fibrillation_and_flutter	617912	611496	gene	140628	GATA5	ENSG00000130700

## Sheet: Sheet2
GWAS_trait	Gene_ensembl_id	most_significant_tissue	multi_tissue_pval
CARDIoGRAM_C4D_CAD	ENSG00000169174.10	Lung	3.937e-06
CARDIoGRAM_C4D_CAD	ENSG00000084674.14	Esophagus_Muscularis	0.0002037
CARDIoGRAM_C4D_CAD	ENSG00000138075.11	Colon_Transverse	4.106e-06
CARDIoGRAM_C4D_CAD	ENSG00000143921.6	Colon_Transverse	8.194e-07
CARDIoGRAM_C4D_CAD	ENSG00000204217.13	Esophagus_Gastroesophageal_Junction	0.0005602
CARDIoGRAM_C4D_CAD	ENSG00000164116.16	Artery_Tibial	4.244e-13
CARDIoGRAM_C4D_CAD	ENSG00000113083.13	Colon_Transverse	0.0003746
CARDIoGRAM_C4D_CAD	ENSG00000055208.18	Adipose_Subcutaneous	0.0002765
CARDIoGRAM_C4D_CAD	ENSG00000175445.14	Esophagus_Muscularis	2.733e-05
CARDIoGRAM_C4D_CAD	ENSG00000035403.17	Cells_Cultured_fibroblasts	0.0002119
CARDIoGRAM_C4D_CAD	ENSG00000107798.17	Whole_Blood	4.367e-13
CARDIoGRAM_C4D_CAD	ENSG00000148795.6	Thyroid	3.628e-05
CARDIoGRAM_C4D_CAD	ENSG00000111252.10	Pancreas	0.00032
CARDIoGRAM_C4D_CAD	ENSG00000179295.17	Muscle_Skeletal	0.0001421
CARDIoGRAM_C4D_CAD	ENSG00000135100.17	Testis	3.688e-06
CARDIoGRAM_C4D_CAD	ENSG00000139719.9	Artery_Tibial	0.0003746
CARDIoGRAM_C4D_CAD	ENSG00000166949.15	Thyroid	3.822e-08
CARDIoGRAM_C4D_CAD	ENSG00000108557.18	Testis	0.0002935
CARDIoGRAM_C4D_CAD	ENSG00000177469.12	Spleen	0.0001084
CARDIoGRAM_C4D_CAD	ENSG00000108784.9	Brain_Caudate_basal_ganglia	9.844e-05
CARDIoGRAM_C4D_CAD	ENSG00000130164.13	Artery_Tibial	1.11e-16
CARDIoGRAM_C4D_CAD	ENSG00000104936.17	Artery_Coronary	0.0002536
CARDIoGRAM_C4D_CAD	ENSG00000159197.3	Artery_Aorta	4.885e-14
HRGene_HeartRate	ENSG00000155657.26	Pancreas	9.683e-08
HRGene_HeartRate	ENSG00000157388.15	Artery_Aorta	2.114e-06
HRGene_HeartRate	ENSG00000146021.14	Small_Intestine_Terminal_Ileum	6.517e-05
HRGene_HeartRate	ENSG00000183072.9	Brain_Cerebellum	4.173e-05
HRGene_HeartRate	ENSG00000198523.5	Heart_Atrial_Appendage	6.342e-12
HRGene_HeartRate	ENSG00000152661.7	Nerve_Tibial	3.108e-10
HRGene_HeartRate	ENSG00000175548.8	Brain_Spinal_cord_cervical_c-1	3.523e-05
HRGene_HeartRate	ENSG00000092054.12	Artery_Aorta	1.11e-16
HRGene_HeartRate	ENSG00000197616.11	Artery_Aorta	2.722e-22
HRGene_HeartRate	ENSG00000130402.11	Muscle_Skeletal	3.5e-05
HRGene_HeartRate	ENSG00000105221.16	Brain_Cerebellar_Hemisphere	0.0001524
UKB_20002_1065_self_reported_hypertension	ENSG00000142611.16	Brain_Spinal_cord_cervical_c-1	0.003279
UKB_20002_1065_self_reported_hypertension	ENSG00000175206.10	Heart_Atrial_Appendage	1.11e-16
UKB_20002_1065_self_reported_hypertension	ENSG00000143815.14	Muscle_Skeletal	0.005854
UKB_20002_1065_self_reported_hypertension	ENSG00000143933.16	Muscle_Skeletal	0.003332
UKB_20002_1065_self_reported_hypertension	ENSG00000169599.12	Liver	0.003877
UKB_20002_1065_self_reported_hypertension	ENSG00000116127.17	Breast_Mammary_Tissue	0.002992
UKB_20002_1065_self_reported_hypertension	ENSG00000135929.8	Colon_Transverse	0.0002458
UKB_20002_1065_self_reported_hypertension	ENSG00000074582.12	Esophagus_Mucosa	0.00118
UKB_20002_1065_self_reported_hypertension	ENSG00000036257.12	Brain_Cortex	0.001173
UKB_20002_1065_self_reported_hypertension	ENSG00000129810.14	Colon_Transverse	3.262e-06
UKB_20002_1065_self_reported_hypertension	ENSG00000114573.9	Muscle_Skeletal	0.005876
UKB_20002_1065_self_reported_hypertension	ENSG00000163581.13	Testis	0.001746
UKB_20002_1065_self_reported_hypertension	ENSG00000073792.15	Nerve_Tibial	7.463e-05
UKB_20002_1065_self_reported_hypertension	ENSG00000138796.16	Pituitary	0.003652
UKB_20002_1065_self_reported_hypertension	ENSG00000164116.16	Artery_Tibial	2.22e-16
UKB_20002_1065_self_reported_hypertension	ENSG00000112964.13	Thyroid	0.001145
UKB_20002_1065_self_reported_hypertension	ENSG00000049167.13	Thyroid	2.03e-05
UKB_20002_1065_self_reported_hypertension	ENSG00000197375.12	Adipose_Subcutaneous	4.008e-07
UKB_20002_1065_self_reported_hypertension	ENSG00000146021.14	Pancreas	0.0001041
UKB_20002_1065_self_reported_hypertension	ENSG00000113580.14	Heart_Left_Ventricle	0.0005413
UKB_20002_1065_self_reported_hypertension	ENSG00000243649.8	Artery_Aorta	9.134e-08
UKB_20002_1065_self_reported_hypertension	ENSG00000231852.6	Heart_Left_Ventricle	5.291e-13
UKB_20002_1065_self_reported_hypertension	ENSG00000137309.19	Skin_Not_Sun_Exposed	0.0004273
UKB_20002_1065_self_reported_hypertension	ENSG00000198523.5	Artery_Aorta	3.429e-05
UKB_20002_1065_self_reported_hypertension	ENSG00000152661.7	Artery_Tibial	0.000537
UKB_20002_1065_self_reported_hypertension	ENSG00000112319.17	Esophagus_Gastroesophageal_Junction	0.004837
UKB_20002_1065_self_reported_hypertension	ENSG00000004864.13	Lung	0.0007951
UKB_20002_1065_self_reported_hypertension	ENSG00000091140.13	Whole_Blood	0.006139
UKB_20002_1065_self_reported_hypertension	ENSG00000055118.14	Adrenal_Gland	7.583e-07
UKB_20002_1065_self_reported_hypertension	ENSG00000136573.12	Adrenal_Gland	3.258e-09
UKB_20002_1065_self_reported_hypertension	ENSG00000160882.11	Adrenal_Gland	6.606e-07
UKB_20002_1065_self_reported_hypertension	ENSG00000165995.18	Brain_Caudate_basal_ganglia	2.616e-09
UKB_20002_1065_self_reported_hypertension	ENSG00000035403.17	Brain_Nucleus_accumbens_basal_ganglia	0.001051
UKB_20002_1065_self_reported_hypertension	ENSG00000122367.19	Artery_Aorta	5.508e-05
UKB_20002_1065_self_reported_hypertension	ENSG00000203867.7	Brain_Putamen_basal_ganglia	0.003211
UKB_20002_1065_self_reported_hypertension	ENSG00000053918.15	Thyroid	0.001084
UKB_20002_1065_self_reported_hypertension	ENSG00000187486.5	Thyroid	5.654e-05
UKB_20002_1065_self_reported_hypertension	ENSG00000184937.13	Heart_Left_Ventricle	2.275e-06
UKB_20002_1065_self_reported_hypertension	ENSG00000110092.3	Breast_Mammary_Tissue	0.000117
UKB_20002_1065_self_reported_hypertension	ENSG00000109846.7	Skin_Not_Sun_Exposed	7.452e-09
UKB_20002_1065_self_reported_hypertension	ENSG00000197614.10	Adipose_Visceral_Omentum	2.799e-06
UKB_20002_1065_self_reported_hypertension	ENSG00000172572.6	Adipose_Subcutaneous	0.004099
UKB_20002_1065_self_reported_hypertension	ENSG00000178449.8	Adrenal_Gland	4.481e-08
UKB_20002_1065_self_reported_hypertension	ENSG00000135677.10	Heart_Left_Ventricle	0.004948
UKB_20002_1065_self_reported_hypertension	ENSG00000090382.6	Brain_Cerebellar_Hemisphere	6.61e-05
UKB_20002_1065_self_reported_hypertension	ENSG00000111245.14	Heart_Atrial_Appendage	0.001867
UKB_20002_1065_self_reported_hypertension	ENSG00000111252.10	Cells_EBV-transformed_lymphocytes	6.284e-11
UKB_20002_1065_self_reported_hypertension	ENSG00000179295.17	Muscle_Skeletal	6.147e-07
UKB_20002_1065_self_reported_hypertension	ENSG00000135100.17	Testis	0.003253
UKB_20002_1065_self_reported_hypertension	ENSG00000256053.7	Brain_Hippocampus	0.001931
UKB_20002_1065_self_reported_hypertension	ENSG00000166147.13	Thyroid	0.005567
UKB_20002_1065_self_reported_hypertension	ENSG00000140416.19	Artery_Aorta	0.002907
UKB_20002_1065_self_reported_hypertension	ENSG00000169032.9	Adipose_Visceral_Omentum	0.0003581
UKB_20002_1065_self_reported_hypertension	ENSG00000166949.15	Adipose_Visceral_Omentum	0.001438
UKB_20002_1065_self_reported_hypertension	ENSG00000196557.12	Whole_Blood	0.0004207
UKB_20002_1065_self_reported_hypertension	ENSG00000008710.19	Artery_Tibial	0.0004242
UKB_20002_1065_self_reported_hypertension	ENSG00000188603.18	Pituitary	0.005502
UKB_20002_1065_self_reported_hypertension	ENSG00000103241.6	Artery_Tibial	0.0001608
UKB_20002_1065_self_reported_hypertension	ENSG00000072778.19	Thyroid	1.04e-05
UKB_20002_1065_self_reported_hypertension	ENSG00000244045.12	Cells_EBV-transformed_lymphocytes	0.001682
UKB_20002_1065_self_reported_hypertension	ENSG00000136463.7	Brain_Putamen_basal_ganglia	0.002125
UKB_20002_1065_self_reported_hypertension	ENSG00000141646.13	Pancreas	0.0006043
UKB_20002_1065_self_reported_hypertension	ENSG00000171105.13	Heart_Left_Ventricle	4.212e-08
UKB_20002_1065_self_reported_hypertension	ENSG00000008441.16	Heart_Atrial_Appendage	0.003689
UKB_20002_1065_self_reported_hypertension	ENSG00000104936.17	Uterus	0.0009752
UKB_20002_1065_self_reported_hypertension	ENSG00000101306.10	Testis	0.0004082
UKB_20002_1065_self_reported_hypertension	ENSG00000149596.6	Adrenal_Gland	1.201e-10
UKB_20002_1065_self_reported_hypertension	ENSG00000087460.24	Nerve_Tibial	9.209e-05
UKB_20002_1065_self_reported_hypertension	ENSG00000124172.9	Muscle_Skeletal	1.705e-09
UKB_6150_1_Vascular_or_heart_problems_diagnosed_by_doctor_Heart_attack	ENSG00000130164.13	Pancreas	9.798e-08
UKB_6150_1_Vascular_or_heart_problems_diagnosed_by_doctor_Heart_attack	ENSG00000159197.3	Artery_Aorta	4.321e-08
