# Supplementary material for: PTWAS: investigating tissue-relevant causal molecular mechanisms of complex traits using probabilistic TWAS analysis
Source: Genome Biol. 2020 Sep 11;21:232. doi: 10.1186/s13059-020-02026-y (PMC7488550; doi:10.1186/s13059-020-02026-y)
Supplement: Supplementary file 6 — Additional file 6 Table S5: Complete cross-tissue heterogeneity results for all gene-trait pairs. [file 13059_2020_2026_MOESM6_ESM.txt]

Trait Gene Number_of_Tissues I2_statistic
IMMUNOBASE_Systemic_lupus_erythematosus_hg19	ENSG00000204644.9	35	0.853
IMMUNOBASE_Systemic_lupus_erythematosus_hg19	ENSG00000225914.1	17	0.856
IMMUNOBASE_Systemic_lupus_erythematosus_hg19	ENSG00000235663.1	2	0.908
IMMUNOBASE_Systemic_lupus_erythematosus_hg19	ENSG00000270074.1	38	0.000
IMMUNOBASE_Systemic_lupus_erythematosus_hg19	ENSG00000220201.7	22	0.842
IMMUNOBASE_Systemic_lupus_erythematosus_hg19	ENSG00000230164.1	5	0.345
IMMUNOBASE_Systemic_lupus_erythematosus_hg19	ENSG00000237194.1	1	0.000
IMMUNOBASE_Systemic_lupus_erythematosus_hg19	ENSG00000230174.1	3	0.936
IMMUNOBASE_Systemic_lupus_erythematosus_hg19	ENSG00000228509.5	2	0.910
IMMUNOBASE_Systemic_lupus_erythematosus_hg19	ENSG00000284052.1	26	0.166
IMMUNOBASE_Systemic_lupus_erythematosus_hg19	ENSG00000006837.11	12	0.000
IMMUNOBASE_Systemic_lupus_erythematosus_hg19	ENSG00000179344.16	22	0.000
IMMUNOBASE_Systemic_lupus_erythematosus_hg19	ENSG00000096433.10	20	0.703
IMMUNOBASE_Systemic_lupus_erythematosus_hg19	ENSG00000079689.13	20	0.468
IMMUNOBASE_Systemic_lupus_erythematosus_hg19	ENSG00000185522.8	18	0.656
IMMUNOBASE_Systemic_lupus_erythematosus_hg19	ENSG00000204580.13	20	0.819
IMMUNOBASE_Systemic_lupus_erythematosus_hg19	ENSG00000010704.18	20	0.520
IMMUNOBASE_Systemic_lupus_erythematosus_hg19	ENSG00000111186.12	14	0.641
IMMUNOBASE_Systemic_lupus_erythematosus_hg19	ENSG00000231925.11	40	0.000
IMMUNOBASE_Systemic_lupus_erythematosus_hg19	ENSG00000120088.14	20	0.764
IMMUNOBASE_Systemic_lupus_erythematosus_hg19	ENSG00000254815.5	23	0.812
IMMUNOBASE_Systemic_lupus_erythematosus_hg19	ENSG00000163686.14	23	0.658
IMMUNOBASE_Systemic_lupus_erythematosus_hg19	ENSG00000065989.15	6	0.745
IMMUNOBASE_Systemic_lupus_erythematosus_hg19	ENSG00000228750.6	2	0.000
IMMUNOBASE_Systemic_lupus_erythematosus_hg19	ENSG00000204420.8	4	0.879
IMMUNOBASE_Systemic_lupus_erythematosus_hg19	ENSG00000261548.1	1	0.000
IMMUNOBASE_Systemic_lupus_erythematosus_hg19	ENSG00000082641.15	12	0.068
IMMUNOBASE_Systemic_lupus_erythematosus_hg19	ENSG00000273340.1	40	0.521
IMMUNOBASE_Systemic_lupus_erythematosus_hg19	ENSG00000118655.4	20	0.547
IMMUNOBASE_Systemic_lupus_erythematosus_hg19	ENSG00000234211.2	13	0.492
IMMUNOBASE_Systemic_lupus_erythematosus_hg19	ENSG00000232757.1	5	0.000
IMMUNOBASE_Systemic_lupus_erythematosus_hg19	ENSG00000254739.1	10	0.784
IMMUNOBASE_Systemic_lupus_erythematosus_hg19	ENSG00000196301.3	11	0.264
IMMUNOBASE_Systemic_lupus_erythematosus_hg19	ENSG00000070031.3	14	0.626
IMMUNOBASE_Systemic_lupus_erythematosus_hg19	ENSG00000254682.1	48	0.000
IMMUNOBASE_Systemic_lupus_erythematosus_hg19	ENSG00000099834.18	12	0.852
IMMUNOBASE_Systemic_lupus_erythematosus_hg19	ENSG00000112033.13	9	0.601
IMMUNOBASE_Systemic_lupus_erythematosus_hg19	ENSG00000152904.11	20	0.584
IMMUNOBASE_Systemic_lupus_erythematosus_hg19	ENSG00000204421.2	10	0.849
IMMUNOBASE_Systemic_lupus_erythematosus_hg19	ENSG00000143226.13	9	0.555
IMMUNOBASE_Systemic_lupus_erythematosus_hg19	ENSG00000229391.7	28	0.820
IMMUNOBASE_Systemic_lupus_erythematosus_hg19	ENSG00000164500.6	2	0.939
IMMUNOBASE_Systemic_lupus_erythematosus_hg19	ENSG00000204472.12	14	0.833
IMMUNOBASE_Systemic_lupus_erythematosus_hg19	ENSG00000165644.10	33	0.000
IMMUNOBASE_Systemic_lupus_erythematosus_hg19	ENSG00000269918.1	43	0.000
IMMUNOBASE_Systemic_lupus_erythematosus_hg19	ENSG00000140968.10	13	0.662
IMMUNOBASE_Systemic_lupus_erythematosus_hg19	ENSG00000197935.6	27	0.000
IMMUNOBASE_Systemic_lupus_erythematosus_hg19	ENSG00000254774.1	3	0.821
IMMUNOBASE_Systemic_lupus_erythematosus_hg19	ENSG00000272182.1	19	0.563
IMMUNOBASE_Systemic_lupus_erythematosus_hg19	ENSG00000275106.1	20	0.196
IMMUNOBASE_Systemic_lupus_erythematosus_hg19	ENSG00000263412.1	21	0.301
IMMUNOBASE_Systemic_lupus_erythematosus_hg19	ENSG00000137185.11	20	0.834
IMMUNOBASE_Systemic_lupus_erythematosus_hg19	ENSG00000140459.17	24	0.224
IMMUNOBASE_Systemic_lupus_erythematosus_hg19	ENSG00000069696.6	30	0.721
IMMUNOBASE_Systemic_lupus_erythematosus_hg19	ENSG00000166278.14	7	0.438
IMMUNOBASE_Systemic_lupus_erythematosus_hg19	ENSG00000255552.7	2	0.774
IMMUNOBASE_Systemic_lupus_erythematosus_hg19	ENSG00000237285.1	2	0.897
IMMUNOBASE_Systemic_lupus_erythematosus_hg19	ENSG00000204592.8	25	0.816
IMMUNOBASE_Systemic_lupus_erythematosus_hg19	ENSG00000012779.10	24	0.000
IMMUNOBASE_Systemic_lupus_erythematosus_hg19	ENSG00000252743.1	4	0.772
IMMUNOBASE_Systemic_lupus_erythematosus_hg19	ENSG00000006210.6	8	0.095
IMMUNOBASE_Systemic_lupus_erythematosus_hg19	ENSG00000277791.4	25	0.672
IMMUNOBASE_Systemic_lupus_erythematosus_hg19	ENSG00000173281.4	10	0.751
IMMUNOBASE_Systemic_lupus_erythematosus_hg19	ENSG00000270604.5	27	0.000
IMMUNOBASE_Systemic_lupus_erythematosus_hg19	ENSG00000277402.1	20	0.704
IMMUNOBASE_Systemic_lupus_erythematosus_hg19	ENSG00000272519.1	1	0.000
IMMUNOBASE_Systemic_lupus_erythematosus_hg19	ENSG00000257754.1	1	0.000
IMMUNOBASE_Systemic_lupus_erythematosus_hg19	ENSG00000270988.1	10	0.400
IMMUNOBASE_Systemic_lupus_erythematosus_hg19	ENSG00000228962.1	15	0.909
IMMUNOBASE_Systemic_lupus_erythematosus_hg19	ENSG00000204314.10	13	0.849
IMMUNOBASE_Systemic_lupus_erythematosus_hg19	ENSG00000232629.8	24	0.330
IMMUNOBASE_Systemic_lupus_erythematosus_hg19	ENSG00000223865.10	19	0.789
IMMUNOBASE_Systemic_lupus_erythematosus_hg19	ENSG00000204709.4	8	0.000
IMMUNOBASE_Systemic_lupus_erythematosus_hg19	ENSG00000225851.1	18	0.743
IMMUNOBASE_Systemic_lupus_erythematosus_hg19	ENSG00000235570.1	3	0.696
IMMUNOBASE_Systemic_lupus_erythematosus_hg19	ENSG00000272312.1	1	0.000
IMMUNOBASE_Systemic_lupus_erythematosus_hg19	ENSG00000203797.9	38	0.543
IMMUNOBASE_Systemic_lupus_erythematosus_hg19	ENSG00000224843.6	30	0.690
IMMUNOBASE_Systemic_lupus_erythematosus_hg19	ENSG00000272221.1	4	0.842
IMMUNOBASE_Systemic_lupus_erythematosus_hg19	ENSG00000131591.17	20	0.860
IMMUNOBASE_Systemic_lupus_erythematosus_hg19	ENSG00000187626.8	13	0.000
IMMUNOBASE_Systemic_lupus_erythematosus_hg19	ENSG00000204619.7	21	0.624
IMMUNOBASE_Systemic_lupus_erythematosus_hg19	ENSG00000168477.17	4	0.918
IMMUNOBASE_Systemic_lupus_erythematosus_hg19	ENSG00000249780.1	2	0.693
IMMUNOBASE_Systemic_lupus_erythematosus_hg19	ENSG00000228727.8	6	0.739
IMMUNOBASE_Systemic_lupus_erythematosus_hg19	ENSG00000113532.12	11	0.690
IMMUNOBASE_Systemic_lupus_erythematosus_hg19	ENSG00000124562.9	42	0.000
IMMUNOBASE_Systemic_lupus_erythematosus_hg19	ENSG00000180573.9	8	0.694
IMMUNOBASE_Systemic_lupus_erythematosus_hg19	ENSG00000112763.15	34	0.201
IMMUNOBASE_Systemic_lupus_erythematosus_hg19	ENSG00000220721.1	5	0.680
IMMUNOBASE_Systemic_lupus_erythematosus_hg19	ENSG00000141744.3	20	0.507
IMMUNOBASE_Systemic_lupus_erythematosus_hg19	ENSG00000233609.3	38	0.000
IMMUNOBASE_Systemic_lupus_erythematosus_hg19	ENSG00000043143.20	11	0.000
IMMUNOBASE_Systemic_lupus_erythematosus_hg19	ENSG00000105401.8	5	0.000
IMMUNOBASE_Systemic_lupus_erythematosus_hg19	ENSG00000204469.12	16	0.857
IMMUNOBASE_Systemic_lupus_erythematosus_hg19	ENSG00000204344.14	28	0.205
IMMUNOBASE_Systemic_lupus_erythematosus_hg19	ENSG00000240065.7	42	0.360
IMMUNOBASE_Systemic_lupus_erythematosus_hg19	ENSG00000274883.1	1	0.000
IMMUNOBASE_Systemic_lupus_erythematosus_hg19	ENSG00000253893.2	40	0.228
IMMUNOBASE_Systemic_lupus_erythematosus_hg19	ENSG00000115419.12	24	0.257
IMMUNOBASE_Systemic_lupus_erythematosus_hg19	ENSG00000198563.13	22	0.881
IMMUNOBASE_Systemic_lupus_erythematosus_hg19	ENSG00000168297.15	30	0.821
IMMUNOBASE_Systemic_lupus_erythematosus_hg19	ENSG00000023287.12	1	0.000
IMMUNOBASE_Systemic_lupus_erythematosus_hg19	ENSG00000262500.1	37	0.373
IMMUNOBASE_Systemic_lupus_erythematosus_hg19	ENSG00000254936.4	1	0.000
IMMUNOBASE_Systemic_lupus_erythematosus_hg19	ENSG00000230224.1	32	0.070
IMMUNOBASE_Systemic_lupus_erythematosus_hg19	ENSG00000137404.14	15	0.621
IMMUNOBASE_Systemic_lupus_erythematosus_hg19	ENSG00000278058.1	21	0.000
IMMUNOBASE_Systemic_lupus_erythematosus_hg19	ENSG00000255556.2	13	0.716
IMMUNOBASE_Systemic_lupus_erythematosus_hg19	ENSG00000205882.8	10	0.159
IMMUNOBASE_Systemic_lupus_erythematosus_hg19	ENSG00000184100.6	3	0.747
IMMUNOBASE_Systemic_lupus_erythematosus_hg19	ENSG00000198369.9	4	0.754
IMMUNOBASE_Systemic_lupus_erythematosus_hg19	ENSG00000204632.11	19	0.497
IMMUNOBASE_Systemic_lupus_erythematosus_hg19	ENSG00000204257.14	35	0.900
IMMUNOBASE_Systemic_lupus_erythematosus_hg19	ENSG00000005020.12	13	0.527
IMMUNOBASE_Systemic_lupus_erythematosus_hg19	ENSG00000177106.14	29	0.661
IMMUNOBASE_Systemic_lupus_erythematosus_hg19	ENSG00000204310.12	14	0.717
IMMUNOBASE_Systemic_lupus_erythematosus_hg19	ENSG00000213780.10	27	0.808
IMMUNOBASE_Systemic_lupus_erythematosus_hg19	ENSG00000269959.1	12	0.000
IMMUNOBASE_Systemic_lupus_erythematosus_hg19	ENSG00000233902.1	1	0.000
IMMUNOBASE_Systemic_lupus_erythematosus_hg19	ENSG00000112812.15	24	0.348
IMMUNOBASE_Systemic_lupus_erythematosus_hg19	ENSG00000228022.5	40	0.490
IMMUNOBASE_Systemic_lupus_erythematosus_hg19	ENSG00000196812.4	9	0.810
IMMUNOBASE_Systemic_lupus_erythematosus_hg19	ENSG00000206052.10	10	0.000
IMMUNOBASE_Systemic_lupus_erythematosus_hg19	ENSG00000204304.11	6	0.781
IMMUNOBASE_Systemic_lupus_erythematosus_hg19	ENSG00000249188.1	2	0.000
IMMUNOBASE_Systemic_lupus_erythematosus_hg19	ENSG00000128604.19	34	0.746
IMMUNOBASE_Systemic_lupus_erythematosus_hg19	ENSG00000230873.8	4	0.542
IMMUNOBASE_Systemic_lupus_erythematosus_hg19	ENSG00000140107.10	4	0.348
IMMUNOBASE_Systemic_lupus_erythematosus_hg19	ENSG00000278084.1	1	0.000
IMMUNOBASE_Systemic_lupus_erythematosus_hg19	ENSG00000164611.12	22	0.655
IMMUNOBASE_Systemic_lupus_erythematosus_hg19	ENSG00000204435.13	21	0.765
IMMUNOBASE_Systemic_lupus_erythematosus_hg19	ENSG00000136573.12	16	0.736
IMMUNOBASE_Systemic_lupus_erythematosus_hg19	ENSG00000124568.10	4	0.517
IMMUNOBASE_Systemic_lupus_erythematosus_hg19	ENSG00000064995.16	21	0.814
IMMUNOBASE_Systemic_lupus_erythematosus_hg19	ENSG00000126456.15	16	0.052
IMMUNOBASE_Systemic_lupus_erythematosus_hg19	ENSG00000146109.4	27	0.000
IMMUNOBASE_Systemic_lupus_erythematosus_hg19	ENSG00000105245.9	11	0.333
IMMUNOBASE_Systemic_lupus_erythematosus_hg19	ENSG00000026950.16	20	0.776
IMMUNOBASE_Systemic_lupus_erythematosus_hg19	ENSG00000204540.10	19	0.922
IMMUNOBASE_Systemic_lupus_erythematosus_hg19	ENSG00000176920.11	25	0.302
IMMUNOBASE_Systemic_lupus_erythematosus_hg19	ENSG00000263503.1	48	0.276
IMMUNOBASE_Systemic_lupus_erythematosus_hg19	ENSG00000262372.1	16	0.000
IMMUNOBASE_Systemic_lupus_erythematosus_hg19	ENSG00000173726.10	21	0.633
IMMUNOBASE_Systemic_lupus_erythematosus_hg19	ENSG00000226430.6	2	0.054
IMMUNOBASE_Systemic_lupus_erythematosus_hg19	ENSG00000135333.13	16	0.321
IMMUNOBASE_Systemic_lupus_erythematosus_hg19	ENSG00000204700.4	1	0.000
IMMUNOBASE_Systemic_lupus_erythematosus_hg19	ENSG00000230626.4	2	0.000
IMMUNOBASE_Systemic_lupus_erythematosus_hg19	ENSG00000204392.10	9	0.827
IMMUNOBASE_Systemic_lupus_erythematosus_hg19	ENSG00000069712.12	18	0.000
IMMUNOBASE_Systemic_lupus_erythematosus_hg19	ENSG00000232912.5	28	0.385
IMMUNOBASE_Systemic_lupus_erythematosus_hg19	ENSG00000182310.13	11	0.398
IMMUNOBASE_Systemic_lupus_erythematosus_hg19	ENSG00000231028.8	20	0.000
IMMUNOBASE_Systemic_lupus_erythematosus_hg19	ENSG00000264589.2	10	0.000
IMMUNOBASE_Systemic_lupus_erythematosus_hg19	ENSG00000177885.13	17	0.031
IMMUNOBASE_Systemic_lupus_erythematosus_hg19	ENSG00000204428.12	46	0.824
IMMUNOBASE_Systemic_lupus_erythematosus_hg19	ENSG00000254423.1	2	0.000
IMMUNOBASE_Systemic_lupus_erythematosus_hg19	ENSG00000254771.1	1	0.000
IMMUNOBASE_Systemic_lupus_erythematosus_hg19	ENSG00000267673.6	15	0.768
IMMUNOBASE_Systemic_lupus_erythematosus_hg19	ENSG00000198502.5	20	0.156
IMMUNOBASE_Systemic_lupus_erythematosus_hg19	ENSG00000124508.16	41	0.468
IMMUNOBASE_Systemic_lupus_erythematosus_hg19	ENSG00000217539.2	1	0.000
IMMUNOBASE_Systemic_lupus_erythematosus_hg19	ENSG00000151967.18	15	0.637
IMMUNOBASE_Systemic_lupus_erythematosus_hg19	ENSG00000231858.5	2	0.891
IMMUNOBASE_Systemic_lupus_erythematosus_hg19	ENSG00000204569.9	1	0.000
IMMUNOBASE_Systemic_lupus_erythematosus_hg19	ENSG00000174775.16	38	0.773
IMMUNOBASE_Systemic_lupus_erythematosus_hg19	ENSG00000261821.2	8	0.000
IMMUNOBASE_Systemic_lupus_erythematosus_hg19	ENSG00000073605.18	29	0.820
IMMUNOBASE_Systemic_lupus_erythematosus_hg19	ENSG00000154319.14	24	0.908
IMMUNOBASE_Systemic_lupus_erythematosus_hg19	ENSG00000279500.1	14	0.344
IMMUNOBASE_Systemic_lupus_erythematosus_hg19	ENSG00000104886.11	29	0.457
IMMUNOBASE_Systemic_lupus_erythematosus_hg19	ENSG00000272462.2	33	0.000
IMMUNOBASE_Systemic_lupus_erythematosus_hg19	ENSG00000232300.1	15	0.000
IMMUNOBASE_Systemic_lupus_erythematosus_hg19	ENSG00000167183.2	15	0.794
IMMUNOBASE_Systemic_lupus_erythematosus_hg19	ENSG00000137411.16	17	0.770
IMMUNOBASE_Systemic_lupus_erythematosus_hg19	ENSG00000269889.1	1	0.000
IMMUNOBASE_Systemic_lupus_erythematosus_hg19	ENSG00000232173.2	2	0.873
IMMUNOBASE_Systemic_lupus_erythematosus_hg19	ENSG00000219392.1	45	0.730
IMMUNOBASE_Systemic_lupus_erythematosus_hg19	ENSG00000230795.3	6	0.214
IMMUNOBASE_Systemic_lupus_erythematosus_hg19	ENSG00000188306.6	8	0.000
IMMUNOBASE_Systemic_lupus_erythematosus_hg19	ENSG00000204427.11	14	0.856
IMMUNOBASE_Systemic_lupus_erythematosus_hg19	ENSG00000154316.16	31	0.309
IMMUNOBASE_Systemic_lupus_erythematosus_hg19	ENSG00000272501.1	28	0.785
IMMUNOBASE_Systemic_lupus_erythematosus_hg19	ENSG00000038532.14	16	0.710
IMMUNOBASE_Systemic_lupus_erythematosus_hg19	ENSG00000269954.1	3	0.000
IMMUNOBASE_Systemic_lupus_erythematosus_hg19	ENSG00000282142.1	7	0.017
IMMUNOBASE_Systemic_lupus_erythematosus_hg19	ENSG00000214922.9	26	0.726
IMMUNOBASE_Systemic_lupus_erythematosus_hg19	ENSG00000182952.4	14	0.819
IMMUNOBASE_Systemic_lupus_erythematosus_hg19	ENSG00000176933.5	34	0.343
IMMUNOBASE_Systemic_lupus_erythematosus_hg19	ENSG00000228403.1	5	0.000
IMMUNOBASE_Systemic_lupus_erythematosus_hg19	ENSG00000213304.3	3	0.732
IMMUNOBASE_Systemic_lupus_erythematosus_hg19	ENSG00000158457.5	40	0.000
IMMUNOBASE_Systemic_lupus_erythematosus_hg19	ENSG00000237541.3	4	0.425
IMMUNOBASE_Systemic_lupus_erythematosus_hg19	ENSG00000211968.3	4	0.000
IMMUNOBASE_Systemic_lupus_erythematosus_hg19	ENSG00000102962.4	5	0.000
IMMUNOBASE_Systemic_lupus_erythematosus_hg19	ENSG00000112343.10	24	0.000
IMMUNOBASE_Systemic_lupus_erythematosus_hg19	ENSG00000183638.5	11	0.694
IMMUNOBASE_Systemic_lupus_erythematosus_hg19	ENSG00000266338.6	21	0.177
IMMUNOBASE_Systemic_lupus_erythematosus_hg19	ENSG00000149289.10	15	0.323
IMMUNOBASE_Systemic_lupus_erythematosus_hg19	ENSG00000241211.1	2	0.397
IMMUNOBASE_Systemic_lupus_erythematosus_hg19	ENSG00000203737.3	3	0.346
IMMUNOBASE_Systemic_lupus_erythematosus_hg19	ENSG00000204305.13	18	0.922
IMMUNOBASE_Systemic_lupus_erythematosus_hg19	ENSG00000254153.1	10	0.905
IMMUNOBASE_Systemic_lupus_erythematosus_hg19	ENSG00000254924.2	7	0.000
IMMUNOBASE_Systemic_lupus_erythematosus_hg19	ENSG00000233822.4	7	0.888
IMMUNOBASE_Systemic_lupus_erythematosus_hg19	ENSG00000145901.14	11	0.783
IMMUNOBASE_Systemic_lupus_erythematosus_hg19	ENSG00000184608.8	15	0.344
IMMUNOBASE_Systemic_lupus_erythematosus_hg19	ENSG00000216915.2	7	0.000
IMMUNOBASE_Systemic_lupus_erythematosus_hg19	ENSG00000280128.1	26	0.406
IMMUNOBASE_Systemic_lupus_erythematosus_hg19	ENSG00000156671.12	10	0.000
IMMUNOBASE_Systemic_lupus_erythematosus_hg19	ENSG00000232040.2	4	0.000
IMMUNOBASE_Systemic_lupus_erythematosus_hg19	ENSG00000147324.10	13	0.520
IMMUNOBASE_Systemic_lupus_erythematosus_hg19	ENSG00000204439.3	6	0.800
IMMUNOBASE_Systemic_lupus_erythematosus_hg19	ENSG00000231852.6	22	0.810
IMMUNOBASE_Systemic_lupus_erythematosus_hg19	ENSG00000130522.5	1	0.000
IMMUNOBASE_Systemic_lupus_erythematosus_hg19	ENSG00000213626.11	20	0.560
IMMUNOBASE_Systemic_lupus_erythematosus_hg19	ENSG00000227212.3	1	0.000
IMMUNOBASE_Systemic_lupus_erythematosus_hg19	ENSG00000104613.11	24	0.656
IMMUNOBASE_Systemic_lupus_erythematosus_hg19	ENSG00000187987.9	42	0.655
IMMUNOBASE_Systemic_lupus_erythematosus_hg19	ENSG00000281756.1	1	0.000
IMMUNOBASE_Systemic_lupus_erythematosus_hg19	ENSG00000131323.14	22	0.311
IMMUNOBASE_Systemic_lupus_erythematosus_hg19	ENSG00000271992.1	8	0.000
IMMUNOBASE_Systemic_lupus_erythematosus_hg19	ENSG00000161180.10	44	0.605
IMMUNOBASE_Systemic_lupus_erythematosus_hg19	ENSG00000184220.11	20	0.124
IMMUNOBASE_Systemic_lupus_erythematosus_hg19	ENSG00000162825.16	6	0.000
IMMUNOBASE_Systemic_lupus_erythematosus_hg19	ENSG00000216901.1	19	0.742
IMMUNOBASE_Systemic_lupus_erythematosus_hg19	ENSG00000227766.1	18	0.000
IMMUNOBASE_Systemic_lupus_erythematosus_hg19	ENSG00000235821.1	30	0.000
IMMUNOBASE_Systemic_lupus_erythematosus_hg19	ENSG00000204348.9	30	0.460
IMMUNOBASE_Systemic_lupus_erythematosus_hg19	ENSG00000177042.14	39	0.339
IMMUNOBASE_Systemic_lupus_erythematosus_hg19	ENSG00000163684.11	30	0.523
IMMUNOBASE_Systemic_lupus_erythematosus_hg19	ENSG00000204231.10	5	0.672
IMMUNOBASE_Systemic_lupus_erythematosus_hg19	ENSG00000226979.8	14	0.723
IMMUNOBASE_Systemic_lupus_erythematosus_hg19	ENSG00000228432.1	2	0.000
IMMUNOBASE_Systemic_lupus_erythematosus_hg19	ENSG00000137312.14	12	0.885
IMMUNOBASE_Systemic_lupus_erythematosus_hg19	ENSG00000272468.1	2	0.836
IMMUNOBASE_Systemic_lupus_erythematosus_hg19	ENSG00000184378.2	9	0.396
IMMUNOBASE_Systemic_lupus_erythematosus_hg19	ENSG00000204599.14	9	0.491
IMMUNOBASE_Systemic_lupus_erythematosus_hg19	ENSG00000234745.10	17	0.929
IMMUNOBASE_Systemic_lupus_erythematosus_hg19	ENSG00000105063.18	15	0.748
IMMUNOBASE_Systemic_lupus_erythematosus_hg19	ENSG00000198315.10	19	0.889
IMMUNOBASE_Systemic_lupus_erythematosus_hg19	ENSG00000131778.18	30	0.678
IMMUNOBASE_Systemic_lupus_erythematosus_hg19	ENSG00000264070.1	49	0.434
IMMUNOBASE_Systemic_lupus_erythematosus_hg19	ENSG00000271581.1	10	0.731
IMMUNOBASE_Systemic_lupus_erythematosus_hg19	ENSG00000116701.14	17	0.654
IMMUNOBASE_Systemic_lupus_erythematosus_hg19	ENSG00000228223.2	27	0.601
IMMUNOBASE_Systemic_lupus_erythematosus_hg19	ENSG00000066379.14	25	0.000
IMMUNOBASE_Systemic_lupus_erythematosus_hg19	ENSG00000204650.14	49	0.477
IMMUNOBASE_Systemic_lupus_erythematosus_hg19	ENSG00000281831.1	11	0.840
IMMUNOBASE_Systemic_lupus_erythematosus_hg19	ENSG00000023191.16	36	0.638
IMMUNOBASE_Systemic_lupus_erythematosus_hg19	ENSG00000081985.10	17	0.000
IMMUNOBASE_Systemic_lupus_erythematosus_hg19	ENSG00000103023.11	5	0.000
IMMUNOBASE_Systemic_lupus_erythematosus_hg19	ENSG00000197279.3	24	0.866
IMMUNOBASE_Systemic_lupus_erythematosus_hg19	ENSG00000227939.1	3	0.890
IMMUNOBASE_Systemic_lupus_erythematosus_hg19	ENSG00000140506.16	13	0.000
IMMUNOBASE_Systemic_lupus_erythematosus_hg19	ENSG00000225864.1	3	0.692
IMMUNOBASE_Systemic_lupus_erythematosus_hg19	ENSG00000273342.1	8	0.000
IMMUNOBASE_Systemic_lupus_erythematosus_hg19	ENSG00000241370.5	19	0.605
IMMUNOBASE_Systemic_lupus_erythematosus_hg19	ENSG00000213676.10	36	0.766
IMMUNOBASE_Systemic_lupus_erythematosus_hg19	ENSG00000095794.19	9	0.615
IMMUNOBASE_Systemic_lupus_erythematosus_hg19	ENSG00000204525.16	24	0.942
IMMUNOBASE_Systemic_lupus_erythematosus_hg19	ENSG00000174915.11	35	0.000
IMMUNOBASE_Systemic_lupus_erythematosus_hg19	ENSG00000279685.2	12	0.811
IMMUNOBASE_Systemic_lupus_erythematosus_hg19	ENSG00000096968.13	15	0.091
IMMUNOBASE_Systemic_lupus_erythematosus_hg19	ENSG00000204542.2	3	0.000
IMMUNOBASE_Systemic_lupus_erythematosus_hg19	ENSG00000114982.17	2	0.693
IMMUNOBASE_Systemic_lupus_erythematosus_hg19	ENSG00000206503.12	26	0.897
IMMUNOBASE_Systemic_lupus_erythematosus_hg19	ENSG00000185507.19	15	0.804
IMMUNOBASE_Systemic_lupus_erythematosus_hg19	ENSG00000243871.3	2	0.888
IMMUNOBASE_Systemic_lupus_erythematosus_hg19	ENSG00000099849.14	15	0.435
IMMUNOBASE_Systemic_lupus_erythematosus_hg19	ENSG00000273416.1	7	0.180
IMMUNOBASE_Systemic_lupus_erythematosus_hg19	ENSG00000172900.12	2	0.000
IMMUNOBASE_Systemic_lupus_erythematosus_hg19	ENSG00000267649.1	6	0.286
IMMUNOBASE_Systemic_lupus_erythematosus_hg19	ENSG00000204531.17	14	0.891
IMMUNOBASE_Systemic_lupus_erythematosus_hg19	ENSG00000158406.4	8	0.000
IMMUNOBASE_Systemic_lupus_erythematosus_hg19	ENSG00000204386.10	6	0.769
IMMUNOBASE_Systemic_lupus_erythematosus_hg19	ENSG00000182477.5	6	0.748
IMMUNOBASE_Systemic_lupus_erythematosus_hg19	ENSG00000103021.9	29	0.000
IMMUNOBASE_Systemic_lupus_erythematosus_hg19	ENSG00000173295.7	40	0.637
IMMUNOBASE_Systemic_lupus_erythematosus_hg19	ENSG00000196126.11	17	0.834
IMMUNOBASE_Systemic_lupus_erythematosus_hg19	ENSG00000242574.8	17	0.928
IMMUNOBASE_Systemic_lupus_erythematosus_hg19	ENSG00000273443.1	15	0.088
IMMUNOBASE_Systemic_lupus_erythematosus_hg19	ENSG00000255518.1	7	0.399
IMMUNOBASE_Systemic_lupus_erythematosus_hg19	ENSG00000170145.4	10	0.000
IMMUNOBASE_Systemic_lupus_erythematosus_hg19	ENSG00000204482.10	16	0.788
IMMUNOBASE_Systemic_lupus_erythematosus_hg19	ENSG00000175806.14	19	0.731
IMMUNOBASE_Systemic_lupus_erythematosus_hg19	ENSG00000184357.4	2	0.918
IMMUNOBASE_Systemic_lupus_erythematosus_hg19	ENSG00000244556.1	3	0.000
IMMUNOBASE_Systemic_lupus_erythematosus_hg19	ENSG00000204652.6	3	0.564
IMMUNOBASE_Systemic_lupus_erythematosus_hg19	ENSG00000196843.15	8	0.257
IMMUNOBASE_Systemic_lupus_erythematosus_hg19	ENSG00000283511.1	13	0.455
IMMUNOBASE_Systemic_lupus_erythematosus_hg19	ENSG00000224796.1	25	0.570
IMMUNOBASE_Systemic_lupus_erythematosus_hg19	ENSG00000231615.2	2	0.000
IMMUNOBASE_Systemic_lupus_erythematosus_hg19	ENSG00000230521.1	29	0.163
IMMUNOBASE_Systemic_lupus_erythematosus_hg19	ENSG00000119048.7	3	0.581
IMMUNOBASE_Systemic_lupus_erythematosus_hg19	ENSG00000260867.1	1	0.000
IMMUNOBASE_Systemic_lupus_erythematosus_hg19	ENSG00000213719.8	11	0.880
IMMUNOBASE_Systemic_lupus_erythematosus_hg19	ENSG00000278885.1	1	0.000
IMMUNOBASE_Systemic_lupus_erythematosus_hg19	ENSG00000223501.8	24	0.000
IMMUNOBASE_Systemic_lupus_erythematosus_hg19	ENSG00000234515.1	8	0.832
IMMUNOBASE_Systemic_lupus_erythematosus_hg19	ENSG00000218069.2	1	0.000
IMMUNOBASE_Systemic_lupus_erythematosus_hg19	ENSG00000255354.1	6	0.803
IMMUNOBASE_Systemic_lupus_erythematosus_hg19	ENSG00000270326.1	2	0.049
IMMUNOBASE_Systemic_lupus_erythematosus_hg19	ENSG00000226167.1	26	0.168
IMMUNOBASE_Systemic_lupus_erythematosus_hg19	ENSG00000234127.8	26	0.848
IMMUNOBASE_Systemic_lupus_erythematosus_hg19	ENSG00000196230.12	4	0.747
IMMUNOBASE_Systemic_lupus_erythematosus_hg19	ENSG00000085274.15	10	0.000
IMMUNOBASE_Systemic_lupus_erythematosus_hg19	ENSG00000124678.17	37	0.301
IMMUNOBASE_Systemic_lupus_erythematosus_hg19	ENSG00000253603.1	1	0.000
IMMUNOBASE_Systemic_lupus_erythematosus_hg19	ENSG00000283154.2	8	0.000
IMMUNOBASE_Systemic_lupus_erythematosus_hg19	ENSG00000270154.1	12	0.000
IMMUNOBASE_Systemic_lupus_erythematosus_hg19	ENSG00000237669.1	4	0.920
IMMUNOBASE_Systemic_lupus_erythematosus_hg19	ENSG00000281706.2	7	0.781
IMMUNOBASE_Systemic_lupus_erythematosus_hg19	ENSG00000139899.10	41	0.000
IMMUNOBASE_Systemic_lupus_erythematosus_hg19	ENSG00000204301.6	21	0.878
IMMUNOBASE_Systemic_lupus_erythematosus_hg19	ENSG00000263013.1	14	0.683
IMMUNOBASE_Systemic_lupus_erythematosus_hg19	ENSG00000159314.11	22	0.809
IMMUNOBASE_Systemic_lupus_erythematosus_hg19	ENSG00000272009.1	19	0.869
IMMUNOBASE_Systemic_lupus_erythematosus_hg19	ENSG00000248896.2	8	0.303
IMMUNOBASE_Systemic_lupus_erythematosus_hg19	ENSG00000204568.11	4	0.000
IMMUNOBASE_Systemic_lupus_erythematosus_hg19	ENSG00000227888.4	19	0.584
IMMUNOBASE_Systemic_lupus_erythematosus_hg19	ENSG00000254597.1	1	0.000
IMMUNOBASE_Systemic_lupus_erythematosus_hg19	ENSG00000224389.8	19	0.924
IMMUNOBASE_Systemic_lupus_erythematosus_hg19	ENSG00000236278.2	3	0.000
IMMUNOBASE_Systemic_lupus_erythematosus_hg19	ENSG00000130222.10	11	0.000
IMMUNOBASE_Systemic_lupus_erythematosus_hg19	ENSG00000103653.16	18	0.000
IMMUNOBASE_Systemic_lupus_erythematosus_hg19	ENSG00000281691.1	7	0.000
IMMUNOBASE_Systemic_lupus_erythematosus_hg19	ENSG00000072818.11	15	0.657
IMMUNOBASE_Systemic_lupus_erythematosus_hg19	ENSG00000204315.3	12	0.804
IMMUNOBASE_Systemic_lupus_erythematosus_hg19	ENSG00000204267.13	16	0.000
IMMUNOBASE_Systemic_lupus_erythematosus_hg19	ENSG00000104897.9	12	0.000
IMMUNOBASE_Systemic_lupus_erythematosus_hg19	ENSG00000228078.1	17	0.825
IMMUNOBASE_Systemic_lupus_erythematosus_hg19	ENSG00000140465.13	25	0.000
IMMUNOBASE_Systemic_lupus_erythematosus_hg19	ENSG00000225173.1	2	0.907
IMMUNOBASE_Systemic_lupus_erythematosus_hg19	ENSG00000261056.2	5	0.710
IMMUNOBASE_Systemic_lupus_erythematosus_hg19	ENSG00000165449.11	20	0.021
IMMUNOBASE_Systemic_lupus_erythematosus_hg19	ENSG00000269667.1	3	0.774
IMMUNOBASE_Systemic_lupus_erythematosus_hg19	ENSG00000281655.1	8	0.846
IMMUNOBASE_Systemic_lupus_erythematosus_hg19	ENSG00000204356.13	32	0.596
IMMUNOBASE_Systemic_lupus_erythematosus_hg19	ENSG00000026508.17	16	0.000
IMMUNOBASE_Systemic_lupus_erythematosus_hg19	ENSG00000186868.15	30	0.786
IMMUNOBASE_Systemic_lupus_erythematosus_hg19	ENSG00000218016.2	5	0.000
IMMUNOBASE_Systemic_lupus_erythematosus_hg19	ENSG00000229390.1	14	0.682
IMMUNOBASE_Systemic_lupus_erythematosus_hg19	ENSG00000239257.1	24	0.826
IMMUNOBASE_Systemic_lupus_erythematosus_hg19	ENSG00000118503.14	2	0.800
IMMUNOBASE_Systemic_lupus_erythematosus_hg19	ENSG00000214894.6	10	0.911
IMMUNOBASE_Systemic_lupus_erythematosus_hg19	ENSG00000222047.8	4	0.491
IMMUNOBASE_Systemic_lupus_erythematosus_hg19	ENSG00000236814.1	26	0.080
IMMUNOBASE_Systemic_lupus_erythematosus_hg19	ENSG00000235527.6	7	0.000
IMMUNOBASE_Systemic_lupus_erythematosus_hg19	ENSG00000096996.15	27	0.000
IMMUNOBASE_Systemic_lupus_erythematosus_hg19	ENSG00000128815.19	27	0.000
IMMUNOBASE_Systemic_lupus_erythematosus_hg19	ENSG00000254527.1	15	0.008
IMMUNOBASE_Systemic_lupus_erythematosus_hg19	ENSG00000249417.1	1	0.000
IMMUNOBASE_Systemic_lupus_erythematosus_hg19	ENSG00000275206.1	1	0.000
IMMUNOBASE_Systemic_lupus_erythematosus_hg19	ENSG00000197903.7	11	0.784
IMMUNOBASE_Systemic_lupus_erythematosus_hg19	ENSG00000231130.1	20	0.316
IMMUNOBASE_Systemic_lupus_erythematosus_hg19	ENSG00000204657.3	15	0.823
IMMUNOBASE_Systemic_lupus_erythematosus_hg19	ENSG00000271755.1	35	0.000
IMMUNOBASE_Systemic_lupus_erythematosus_hg19	ENSG00000146197.8	6	0.000
IMMUNOBASE_Systemic_lupus_erythematosus_hg19	ENSG00000234255.8	2	0.903
IMMUNOBASE_Systemic_lupus_erythematosus_hg19	ENSG00000253981.5	28	0.664
IMMUNOBASE_Systemic_lupus_erythematosus_hg19	ENSG00000204248.10	21	0.469
IMMUNOBASE_Systemic_lupus_erythematosus_hg19	ENSG00000141736.13	14	0.163
IMMUNOBASE_Systemic_lupus_erythematosus_hg19	ENSG00000237499.6	1	0.000
IMMUNOBASE_Systemic_lupus_erythematosus_hg19	ENSG00000171044.10	10	0.720
IMMUNOBASE_Systemic_lupus_erythematosus_hg19	ENSG00000186470.13	22	0.877
IMMUNOBASE_Systemic_lupus_erythematosus_hg19	ENSG00000168631.12	11	0.827
IMMUNOBASE_Systemic_lupus_erythematosus_hg19	ENSG00000141738.13	4	0.796
IMMUNOBASE_Systemic_lupus_erythematosus_hg19	ENSG00000279368.1	7	0.790
IMMUNOBASE_Systemic_lupus_erythematosus_hg19	ENSG00000246477.3	11	0.074
IMMUNOBASE_Systemic_lupus_erythematosus_hg19	ENSG00000204287.13	22	0.657
IMMUNOBASE_Systemic_lupus_erythematosus_hg19	ENSG00000180089.5	34	0.711
IMMUNOBASE_Systemic_lupus_erythematosus_hg19	ENSG00000139370.11	12	0.662
IMMUNOBASE_Systemic_lupus_erythematosus_hg19	ENSG00000235109.7	29	0.785
IMMUNOBASE_Systemic_lupus_erythematosus_hg19	ENSG00000189134.3	18	0.000
IMMUNOBASE_Systemic_lupus_erythematosus_hg19	ENSG00000204516.9	21	0.933
IMMUNOBASE_Systemic_lupus_erythematosus_hg19	ENSG00000176909.11	28	0.013
IMMUNOBASE_Systemic_lupus_erythematosus_hg19	ENSG00000236603.2	4	0.782
IMMUNOBASE_Systemic_lupus_erythematosus_hg19	ENSG00000230534.6	10	0.042
IMMUNOBASE_Systemic_lupus_erythematosus_hg19	ENSG00000230622.1	1	0.000
IMMUNOBASE_Systemic_lupus_erythematosus_hg19	ENSG00000204296.11	1	0.000
IMMUNOBASE_Systemic_lupus_erythematosus_hg19	ENSG00000240053.8	45	0.667
IMMUNOBASE_Systemic_lupus_erythematosus_hg19	ENSG00000231074.8	25	0.417
IMMUNOBASE_Systemic_lupus_erythematosus_hg19	ENSG00000237154.2	3	0.000
IMMUNOBASE_Systemic_lupus_erythematosus_hg19	ENSG00000268117.1	5	0.000
IMMUNOBASE_Systemic_lupus_erythematosus_hg19	ENSG00000223534.1	13	0.000
IMMUNOBASE_Systemic_lupus_erythematosus_hg19	ENSG00000186075.12	4	0.000
IMMUNOBASE_Systemic_lupus_erythematosus_hg19	ENSG00000196260.4	17	0.945
IMMUNOBASE_Systemic_lupus_erythematosus_hg19	ENSG00000234006.1	3	0.000
IMMUNOBASE_Systemic_lupus_erythematosus_hg19	ENSG00000058085.14	32	0.550
IMMUNOBASE_Systemic_lupus_erythematosus_hg19	ENSG00000204590.12	2	0.000
IMMUNOBASE_Systemic_lupus_erythematosus_hg19	ENSG00000219891.2	21	0.832
IMMUNOBASE_Systemic_lupus_erythematosus_hg19	ENSG00000204444.10	14	0.922
IMMUNOBASE_Systemic_lupus_erythematosus_hg19	ENSG00000105538.9	22	0.628
IMMUNOBASE_Systemic_lupus_erythematosus_hg19	ENSG00000255020.1	18	0.000
IMMUNOBASE_Systemic_lupus_erythematosus_hg19	ENSG00000087302.8	8	0.489
IMMUNOBASE_Systemic_lupus_erythematosus_hg19	ENSG00000079459.12	22	0.580
IMMUNOBASE_Systemic_lupus_erythematosus_hg19	ENSG00000153814.11	19	0.508
IMMUNOBASE_Systemic_lupus_erythematosus_hg19	ENSG00000204338.8	8	0.816
IMMUNOBASE_Systemic_lupus_erythematosus_hg19	ENSG00000255394.4	6	0.680
IMMUNOBASE_Systemic_lupus_erythematosus_hg19	ENSG00000204539.3	3	0.000
IMMUNOBASE_Systemic_lupus_erythematosus_hg19	ENSG00000111321.10	38	0.469
IMMUNOBASE_Systemic_lupus_erythematosus_hg19	ENSG00000204475.9	9	0.766
IMMUNOBASE_Systemic_lupus_erythematosus_hg19	ENSG00000138386.16	24	0.698
IMMUNOBASE_Systemic_lupus_erythematosus_hg19	ENSG00000199038.1	2	0.000
IMMUNOBASE_Systemic_lupus_erythematosus_hg19	ENSG00000151948.11	21	0.205
IMMUNOBASE_Systemic_lupus_erythematosus_hg19	ENSG00000283766.1	14	0.006
IMMUNOBASE_Systemic_lupus_erythematosus_hg19	ENSG00000189362.11	29	0.680
IMMUNOBASE_Systemic_lupus_erythematosus_hg19	ENSG00000274425.1	14	0.898
IMMUNOBASE_Systemic_lupus_erythematosus_hg19	ENSG00000124549.14	27	0.334
IMMUNOBASE_Systemic_lupus_erythematosus_hg19	ENSG00000115415.18	8	0.154
IMMUNOBASE_Systemic_lupus_erythematosus_hg19	ENSG00000255174.1	2	0.000
IMMUNOBASE_Systemic_lupus_erythematosus_hg19	ENSG00000228046.2	1	0.000
IMMUNOBASE_Systemic_lupus_erythematosus_hg19	ENSG00000171060.10	3	0.396
IMMUNOBASE_Systemic_lupus_erythematosus_hg19	ENSG00000261839.1	7	0.000
IMMUNOBASE_Systemic_lupus_erythematosus_hg19	ENSG00000204371.11	11	0.637
IMMUNOBASE_Systemic_lupus_erythematosus_hg19	ENSG00000137338.5	25	0.668
IMMUNOBASE_Systemic_lupus_erythematosus_hg19	ENSG00000111801.15	23	0.480
IMMUNOBASE_Systemic_lupus_erythematosus_hg19	ENSG00000279469.1	35	0.000
IMMUNOBASE_Systemic_lupus_erythematosus_hg19	ENSG00000140350.15	8	0.409
IMMUNOBASE_Systemic_lupus_erythematosus_hg19	ENSG00000243753.5	17	0.881
IMMUNOBASE_Systemic_lupus_erythematosus_hg19	ENSG00000121933.18	29	0.476
IMMUNOBASE_Systemic_lupus_erythematosus_hg19	ENSG00000254507.2	17	0.480
IMMUNOBASE_Systemic_lupus_erythematosus_hg19	ENSG00000270096.1	6	0.690
IMMUNOBASE_Systemic_lupus_erythematosus_hg19	ENSG00000254556.1	4	0.000
IMMUNOBASE_Systemic_lupus_erythematosus_hg19	ENSG00000250535.1	14	0.801
IMMUNOBASE_Systemic_lupus_erythematosus_hg19	ENSG00000267344.1	21	0.000
IMMUNOBASE_Systemic_lupus_erythematosus_hg19	ENSG00000204463.12	19	0.735
IMMUNOBASE_Systemic_lupus_erythematosus_hg19	ENSG00000280107.1	40	0.823
IMMUNOBASE_Systemic_lupus_erythematosus_hg19	ENSG00000204613.10	8	0.000
IMMUNOBASE_Systemic_lupus_erythematosus_hg19	ENSG00000244355.7	5	0.928
IMMUNOBASE_Systemic_lupus_erythematosus_hg19	ENSG00000231979.1	1	0.000
IMMUNOBASE_Systemic_lupus_erythematosus_hg19	ENSG00000138640.14	8	0.657
IMMUNOBASE_Systemic_lupus_erythematosus_hg19	ENSG00000064300.8	26	0.381
IMMUNOBASE_Systemic_lupus_erythematosus_hg19	ENSG00000264968.1	28	0.091
IMMUNOBASE_Systemic_lupus_erythematosus_hg19	ENSG00000248719.1	5	0.290
IMMUNOBASE_Systemic_lupus_erythematosus_hg19	ENSG00000161395.13	36	0.107
IMMUNOBASE_Systemic_lupus_erythematosus_hg19	ENSG00000224557.7	36	0.842
IMMUNOBASE_Systemic_lupus_erythematosus_hg19	ENSG00000168394.10	24	0.366
IMMUNOBASE_Systemic_lupus_erythematosus_hg19	ENSG00000261353.1	21	0.437
IMMUNOBASE_Systemic_lupus_erythematosus_hg19	ENSG00000187699.10	9	0.000
IMMUNOBASE_Systemic_lupus_erythematosus_hg19	ENSG00000187837.3	12	0.387
IMMUNOBASE_Systemic_lupus_erythematosus_hg19	ENSG00000023892.10	21	0.000
IMMUNOBASE_Systemic_lupus_erythematosus_hg19	ENSG00000204681.10	14	0.832
IMMUNOBASE_Systemic_lupus_erythematosus_hg19	ENSG00000269984.1	11	0.000
IMMUNOBASE_Systemic_lupus_erythematosus_hg19	ENSG00000168811.6	15	0.482
IMMUNOBASE_Systemic_lupus_erythematosus_hg19	ENSG00000165406.15	36	0.207
IMMUNOBASE_Systemic_lupus_erythematosus_hg19	ENSG00000272810.1	24	0.000
IMMUNOBASE_Systemic_lupus_erythematosus_hg19	ENSG00000116698.21	34	0.000
IMMUNOBASE_Systemic_lupus_erythematosus_hg19	ENSG00000261575.2	44	0.277
IMMUNOBASE_Systemic_lupus_erythematosus_hg19	ENSG00000169951.9	7	0.480
IMMUNOBASE_Systemic_lupus_erythematosus_hg19	ENSG00000204544.5	5	0.937
IMMUNOBASE_Systemic_lupus_erythematosus_hg19	ENSG00000241106.6	2	0.943
IMMUNOBASE_Systemic_lupus_erythematosus_hg19	ENSG00000168301.12	7	0.654
IMMUNOBASE_Systemic_lupus_erythematosus_hg19	ENSG00000112039.3	16	0.000
IMMUNOBASE_Systemic_lupus_erythematosus_hg19	ENSG00000280273.2	17	0.000
IMMUNOBASE_Systemic_lupus_erythematosus_hg19	ENSG00000272755.1	40	0.000
IMMUNOBASE_Systemic_lupus_erythematosus_hg19	ENSG00000065029.14	24	0.000
IMMUNOBASE_Systemic_lupus_erythematosus_hg19	ENSG00000255310.2	42	0.023
IMMUNOBASE_Systemic_lupus_erythematosus_hg19	ENSG00000233529.1	2	0.894
IMMUNOBASE_Systemic_lupus_erythematosus_hg19	ENSG00000141741.11	7	0.347
IMMUNOBASE_Systemic_lupus_erythematosus_hg19	ENSG00000204424.9	5	0.850
IMMUNOBASE_Systemic_lupus_erythematosus_hg19	ENSG00000126461.14	10	0.296
IMMUNOBASE_Systemic_lupus_erythematosus_hg19	ENSG00000105397.13	20	0.879
IMMUNOBASE_Systemic_lupus_erythematosus_hg19	ENSG00000177710.5	38	0.000
IMMUNOBASE_Systemic_lupus_erythematosus_hg19	ENSG00000150637.8	7	0.000
IMMUNOBASE_Systemic_lupus_erythematosus_hg19	ENSG00000213722.8	28	0.839
IMMUNOBASE_Systemic_lupus_erythematosus_hg19	ENSG00000188227.12	29	0.481
IMMUNOBASE_Systemic_lupus_erythematosus_hg19	ENSG00000064999.13	17	0.218
IMMUNOBASE_Systemic_lupus_erythematosus_hg19	ENSG00000163406.10	27	0.493
IMMUNOBASE_Systemic_lupus_erythematosus_hg19	ENSG00000135299.16	14	0.576
IMMUNOBASE_Systemic_lupus_erythematosus_hg19	ENSG00000167578.17	14	0.290
IMMUNOBASE_Systemic_lupus_erythematosus_hg19	ENSG00000255521.1	16	0.214
IMMUNOBASE_Systemic_lupus_erythematosus_hg19	ENSG00000177303.9	26	0.000
IMMUNOBASE_Systemic_lupus_erythematosus_hg19	ENSG00000137331.11	19	0.875
IMMUNOBASE_Systemic_lupus_erythematosus_hg19	ENSG00000229142.1	1	0.000
IMMUNOBASE_Systemic_lupus_erythematosus_hg19	ENSG00000201988.2	1	0.000
IMMUNOBASE_Systemic_lupus_erythematosus_hg19	ENSG00000163687.13	21	0.618
IMMUNOBASE_Systemic_lupus_erythematosus_hg19	ENSG00000272374.1	3	0.000
IMMUNOBASE_Systemic_lupus_erythematosus_hg19	ENSG00000142599.17	19	0.000
IMMUNOBASE_Systemic_lupus_erythematosus_hg19	ENSG00000188786.9	8	0.409
IMMUNOBASE_Systemic_lupus_erythematosus_hg19	ENSG00000248538.6	12	0.738
IMMUNOBASE_Systemic_lupus_erythematosus_hg19	ENSG00000229068.1	1	0.000
IMMUNOBASE_Systemic_lupus_erythematosus_hg19	ENSG00000204308.7	33	0.828
IMMUNOBASE_Systemic_lupus_erythematosus_hg19	ENSG00000251402.3	23	0.450
IMMUNOBASE_Systemic_lupus_erythematosus_hg19	ENSG00000278473.1	4	0.210
IMMUNOBASE_Systemic_lupus_erythematosus_hg19	ENSG00000123453.17	39	0.292
IMMUNOBASE_Systemic_lupus_erythematosus_hg19	ENSG00000235963.1	2	0.158
IMMUNOBASE_Systemic_lupus_erythematosus_hg19	ENSG00000226314.7	28	0.938
IMMUNOBASE_Systemic_lupus_erythematosus_hg19	ENSG00000105997.22	10	0.000
IMMUNOBASE_Systemic_lupus_erythematosus_hg19	ENSG00000176998.4	21	0.699
IMMUNOBASE_Systemic_lupus_erythematosus_hg19	ENSG00000170983.3	1	0.000
IMMUNOBASE_Systemic_lupus_erythematosus_hg19	ENSG00000231226.1	4	0.835
IMMUNOBASE_Systemic_lupus_erythematosus_hg19	ENSG00000204789.4	26	0.477
IMMUNOBASE_Systemic_lupus_erythematosus_hg19	ENSG00000204290.10	12	0.848
IMMUNOBASE_Systemic_lupus_erythematosus_hg19	ENSG00000235238.1	4	0.889
IMMUNOBASE_Systemic_lupus_erythematosus_hg19	ENSG00000161328.10	25	0.809
IMMUNOBASE_Systemic_lupus_erythematosus_hg19	ENSG00000227206.1	1	0.000
IMMUNOBASE_Systemic_lupus_erythematosus_hg19	ENSG00000124564.17	6	0.000
IMMUNOBASE_Systemic_lupus_erythematosus_hg19	ENSG00000028277.21	3	0.699
IMMUNOBASE_Systemic_lupus_erythematosus_hg19	ENSG00000124557.12	3	0.708
IMMUNOBASE_Systemic_lupus_erythematosus_hg19	ENSG00000125485.17	46	0.348
IMMUNOBASE_Systemic_lupus_erythematosus_hg19	ENSG00000169896.16	7	0.708
IMMUNOBASE_Systemic_lupus_erythematosus_hg19	ENSG00000269915.1	10	0.564
IMMUNOBASE_Systemic_lupus_erythematosus_hg19	ENSG00000065060.16	47	0.612
IMMUNOBASE_Systemic_lupus_erythematosus_hg19	ENSG00000223823.1	9	0.000
IMMUNOBASE_Systemic_lupus_erythematosus_hg19	ENSG00000281991.1	2	0.000
IMMUNOBASE_Systemic_lupus_erythematosus_hg19	ENSG00000189298.13	33	0.603
IMMUNOBASE_Systemic_lupus_erythematosus_hg19	ENSG00000204616.10	9	0.924
IMMUNOBASE_Systemic_lupus_erythematosus_hg19	ENSG00000184922.13	7	0.648
IMMUNOBASE_Systemic_lupus_erythematosus_hg19	ENSG00000161847.13	8	0.711
IMMUNOBASE_Systemic_lupus_erythematosus_hg19	ENSG00000243829.1	2	0.764
IMMUNOBASE_Systemic_lupus_erythematosus_hg19	ENSG00000267199.1	46	0.000
IMMUNOBASE_Systemic_lupus_erythematosus_hg19	ENSG00000125457.13	19	0.557
IMMUNOBASE_Systemic_lupus_erythematosus_hg19	ENSG00000227057.9	26	0.389
IMMUNOBASE_Systemic_lupus_erythematosus_hg19	ENSG00000254866.2	15	0.590
IMMUNOBASE_Systemic_lupus_erythematosus_hg19	ENSG00000263266.2	4	0.305
IMMUNOBASE_Systemic_lupus_erythematosus_hg19	ENSG00000244411.3	21	0.000
IMMUNOBASE_Systemic_lupus_erythematosus_hg19	ENSG00000236475.1	1	0.000
IMMUNOBASE_Systemic_lupus_erythematosus_hg19	ENSG00000171056.7	17	0.000
IMMUNOBASE_Systemic_lupus_erythematosus_hg19	ENSG00000116017.10	20	0.000
IMMUNOBASE_Systemic_lupus_erythematosus_hg19	ENSG00000227507.2	3	0.000
IMMUNOBASE_Systemic_lupus_erythematosus_hg19	ENSG00000196735.11	22	0.669
IMMUNOBASE_Systemic_lupus_erythematosus_hg19	ENSG00000204366.3	10	0.795
IMMUNOBASE_Systemic_lupus_erythematosus_hg19	ENSG00000173110.7	7	0.485
IMMUNOBASE_Systemic_lupus_erythematosus_hg19	ENSG00000197153.4	1	0.000
IMMUNOBASE_Systemic_lupus_erythematosus_hg19	ENSG00000081059.19	13	0.349
IMMUNOBASE_Systemic_lupus_erythematosus_hg19	ENSG00000166963.12	13	0.000
IMMUNOBASE_Systemic_lupus_erythematosus_hg19	ENSG00000232527.7	10	0.100
IMMUNOBASE_Systemic_lupus_erythematosus_hg19	ENSG00000213880.3	1	0.000
IMMUNOBASE_Systemic_lupus_erythematosus_hg19	ENSG00000274038.1	11	0.000
IMMUNOBASE_Systemic_lupus_erythematosus_hg19	ENSG00000154328.15	35	0.647
IMMUNOBASE_Systemic_lupus_erythematosus_hg19	ENSG00000236234.1	11	0.500
IMMUNOBASE_Systemic_lupus_erythematosus_hg19	ENSG00000255158.1	15	0.000
IMMUNOBASE_Systemic_lupus_erythematosus_hg19	ENSG00000132185.16	16	0.780
IMMUNOBASE_Systemic_lupus_erythematosus_hg19	ENSG00000223648.4	14	0.366
IMMUNOBASE_Systemic_lupus_erythematosus_hg19	ENSG00000175489.9	31	0.109
IMMUNOBASE_Systemic_lupus_erythematosus_hg19	ENSG00000104885.17	24	0.000
IMMUNOBASE_Systemic_lupus_erythematosus_hg19	ENSG00000282608.1	19	0.422
IMMUNOBASE_Systemic_lupus_erythematosus_hg19	ENSG00000163517.14	11	0.000
IMMUNOBASE_Systemic_lupus_erythematosus_hg19	ENSG00000185294.6	6	0.416
IMMUNOBASE_Systemic_lupus_erythematosus_hg19	ENSG00000204655.11	10	0.815
IMMUNOBASE_Systemic_lupus_erythematosus_hg19	ENSG00000225190.10	34	0.525
IMMUNOBASE_Systemic_lupus_erythematosus_hg19	ENSG00000204388.6	11	0.267
IMMUNOBASE_Systemic_lupus_erythematosus_hg19	ENSG00000231389.7	28	0.746
IMMUNOBASE_Systemic_lupus_erythematosus_hg19	ENSG00000256269.7	44	0.000
IMMUNOBASE_Systemic_lupus_erythematosus_hg19	ENSG00000283148.1	5	0.000
IMMUNOBASE_Systemic_lupus_erythematosus_hg19	ENSG00000105376.4	24	0.793
IMMUNOBASE_Systemic_lupus_erythematosus_hg19	ENSG00000204538.3	25	0.486
IMMUNOBASE_Systemic_lupus_erythematosus_hg19	ENSG00000221988.12	8	0.602
IMMUNOBASE_Systemic_lupus_erythematosus_hg19	ENSG00000229274.1	4	0.238
IMMUNOBASE_Systemic_lupus_erythematosus_hg19	ENSG00000213760.10	35	0.494
IMMUNOBASE_Systemic_lupus_erythematosus_hg19	ENSG00000204387.12	30	0.812
IMMUNOBASE_Systemic_lupus_erythematosus_hg19	ENSG00000262188.1	14	0.000
IMMUNOBASE_Systemic_lupus_erythematosus_hg19	ENSG00000204261.8	15	0.486
IMMUNOBASE_Systemic_lupus_erythematosus_hg19	ENSG00000171757.15	34	0.000
IMMUNOBASE_Systemic_lupus_erythematosus_hg19	ENSG00000237923.1	2	0.577
IMMUNOBASE_Systemic_lupus_erythematosus_hg19	ENSG00000223443.2	6	0.402
IMMUNOBASE_Systemic_lupus_erythematosus_hg19	ENSG00000269293.2	9	0.855
IMMUNOBASE_Systemic_lupus_erythematosus_hg19	ENSG00000104643.9	25	0.219
IMMUNOBASE_Systemic_lupus_erythematosus_hg19	ENSG00000107566.13	12	0.000
IMMUNOBASE_Systemic_lupus_erythematosus_hg19	ENSG00000157064.10	12	0.543
IMMUNOBASE_Systemic_lupus_erythematosus_hg19	ENSG00000005243.9	19	0.535
IMMUNOBASE_Systemic_lupus_erythematosus_hg19	ENSG00000280294.1	11	0.000
IMMUNOBASE_Systemic_lupus_erythematosus_hg19	ENSG00000140678.16	16	0.089
IMMUNOBASE_Systemic_lupus_erythematosus_hg19	ENSG00000241404.6	11	0.760
IMMUNOBASE_Systemic_lupus_erythematosus_hg19	ENSG00000124613.8	48	0.000
IMMUNOBASE_Systemic_lupus_erythematosus_hg19	ENSG00000237988.3	8	0.000
IMMUNOBASE_Systemic_lupus_erythematosus_hg19	ENSG00000204618.8	39	0.385
IMMUNOBASE_Systemic_lupus_erythematosus_hg19	ENSG00000196361.9	2	0.824
IMMUNOBASE_Systemic_lupus_erythematosus_hg19	ENSG00000227262.3	19	0.790
IMMUNOBASE_Systemic_lupus_erythematosus_hg19	ENSG00000149089.12	36	0.359
IMMUNOBASE_Systemic_lupus_erythematosus_hg19	ENSG00000204498.10	15	0.734
IMMUNOBASE_Systemic_lupus_erythematosus_hg19	ENSG00000204385.10	10	0.705
IMMUNOBASE_Systemic_lupus_erythematosus_hg19	ENSG00000276180.1	4	0.833
IMMUNOBASE_Systemic_lupus_erythematosus_hg19	ENSG00000241549.8	43	0.000
IMMUNOBASE_Systemic_lupus_erythematosus_hg19	ENSG00000272662.1	2	0.065
IMMUNOBASE_Systemic_lupus_erythematosus_hg19	ENSG00000161179.13	23	0.580
IMMUNOBASE_Systemic_lupus_erythematosus_hg19	ENSG00000204264.8	14	0.343
IMMUNOBASE_Systemic_lupus_erythematosus_hg19	ENSG00000146112.11	21	0.920
IMMUNOBASE_Systemic_lupus_erythematosus_hg19	ENSG00000227188.1	8	0.000
IMMUNOBASE_Systemic_lupus_erythematosus_hg19	ENSG00000262881.1	3	0.681
IMMUNOBASE_Systemic_lupus_erythematosus_hg19	ENSG00000251575.2	12	0.000
IMMUNOBASE_Systemic_lupus_erythematosus_hg19	ENSG00000173013.5	5	0.308
IMMUNOBASE_Systemic_lupus_erythematosus_hg19	ENSG00000270076.1	2	0.000
IMMUNOBASE_Systemic_lupus_erythematosus_hg19	ENSG00000204610.12	5	0.894
IMMUNOBASE_Systemic_lupus_erythematosus_hg19	ENSG00000278828.1	4	0.905
IMMUNOBASE_Systemic_lupus_erythematosus_hg19	ENSG00000275342.4	19	0.652
IMMUNOBASE_Systemic_lupus_erythematosus_hg19	ENSG00000249866.1	2	0.000
IMMUNOBASE_Systemic_lupus_erythematosus_hg19	ENSG00000116793.15	17	0.000
IMMUNOBASE_Systemic_lupus_erythematosus_hg19	ENSG00000274695.1	15	0.000
IMMUNOBASE_Systemic_lupus_erythematosus_hg19	ENSG00000125454.11	15	0.160
IMMUNOBASE_Systemic_lupus_erythematosus_hg19	ENSG00000255495.1	46	0.000
IMMUNOBASE_Systemic_lupus_erythematosus_hg19	ENSG00000010030.13	28	0.379
IMMUNOBASE_Systemic_lupus_erythematosus_hg19	ENSG00000120054.11	2	0.217
IMMUNOBASE_Systemic_lupus_erythematosus_hg19	ENSG00000253130.1	1	0.000
IMMUNOBASE_Systemic_lupus_erythematosus_hg19	ENSG00000204520.12	3	0.000
IMMUNOBASE_Systemic_lupus_erythematosus_hg19	ENSG00000197062.11	48	0.000
IMMUNOBASE_Systemic_lupus_erythematosus_hg19	ENSG00000203910.8	5	0.638
IMMUNOBASE_Systemic_lupus_erythematosus_hg19	ENSG00000230313.1	9	0.430
IMMUNOBASE_Systemic_lupus_erythematosus_hg19	ENSG00000150347.14	10	0.380
IMMUNOBASE_Systemic_lupus_erythematosus_hg19	ENSG00000076662.9	8	0.698
IMMUNOBASE_Systemic_lupus_erythematosus_hg19	ENSG00000273493.1	8	0.000
IMMUNOBASE_Systemic_lupus_erythematosus_hg19	ENSG00000204389.9	2	0.000
IMMUNOBASE_Systemic_lupus_erythematosus_hg19	ENSG00000215784.5	2	0.000
IMMUNOBASE_Systemic_lupus_erythematosus_hg19	ENSG00000272288.5	16	0.147
IMMUNOBASE_Systemic_lupus_erythematosus_hg19	ENSG00000254237.5	2	0.000
IMMUNOBASE_Systemic_lupus_erythematosus_hg19	ENSG00000168291.12	33	0.457
IMMUNOBASE_Systemic_lupus_erythematosus_hg19	ENSG00000204642.13	24	0.519
IMMUNOBASE_Systemic_lupus_erythematosus_hg19	ENSG00000182010.10	20	0.000
IMMUNOBASE_Systemic_lupus_erythematosus_hg19	ENSG00000185101.12	17	0.623
IMMUNOBASE_Systemic_lupus_erythematosus_hg19	ENSG00000204351.11	42	0.764
IMMUNOBASE_Systemic_lupus_erythematosus_hg19	ENSG00000204410.14	21	0.900
IMMUNOBASE_Systemic_lupus_erythematosus_hg19	ENSG00000261049.2	1	0.000
IMMUNOBASE_Systemic_lupus_erythematosus_hg19	ENSG00000158373.8	16	0.591
IMMUNOBASE_Systemic_lupus_erythematosus_hg19	ENSG00000054267.21	12	0.655
IMMUNOBASE_Systemic_lupus_erythematosus_hg19	ENSG00000104626.14	21	0.743
IMMUNOBASE_Systemic_lupus_erythematosus_hg19	ENSG00000158691.14	23	0.715
IMMUNOBASE_Systemic_lupus_erythematosus_hg19	ENSG00000244731.7	35	0.820
IMMUNOBASE_Systemic_lupus_erythematosus_hg19	ENSG00000164512.17	5	0.370
IMMUNOBASE_Systemic_lupus_erythematosus_hg19	ENSG00000228789.6	28	0.599
IMMUNOBASE_Systemic_lupus_erythematosus_hg19	ENSG00000197238.4	1	0.000
IMMUNOBASE_Systemic_lupus_erythematosus_hg19	ENSG00000105991.7	10	0.472
IMMUNOBASE_Systemic_lupus_erythematosus_hg19	ENSG00000253552.7	15	0.298
IMMUNOBASE_Systemic_lupus_erythematosus_hg19	ENSG00000277427.1	9	0.929
IMMUNOBASE_Systemic_lupus_erythematosus_hg19	ENSG00000267197.1	6	0.000
IMMUNOBASE_Systemic_lupus_erythematosus_hg19	ENSG00000172890.11	40	0.000
IMMUNOBASE_Systemic_lupus_erythematosus_hg19	ENSG00000204390.9	6	0.740
IMMUNOBASE_Systemic_lupus_erythematosus_hg19	ENSG00000177030.16	17	0.646
IMMUNOBASE_Systemic_lupus_erythematosus_hg19	ENSG00000204394.12	4	0.917
IMMUNOBASE_Systemic_lupus_erythematosus_hg19	ENSG00000079691.17	25	0.000
IMMUNOBASE_Systemic_lupus_erythematosus_hg19	ENSG00000229836.1	1	0.000
IMMUNOBASE_Systemic_lupus_erythematosus_hg19	ENSG00000230359.5	6	0.687
IMMUNOBASE_Systemic_lupus_erythematosus_hg19	ENSG00000181126.13	27	0.000
IMMUNOBASE_Systemic_lupus_erythematosus_hg19	ENSG00000224936.1	1	0.000
IMMUNOBASE_Systemic_lupus_erythematosus_hg19	ENSG00000137310.11	27	0.634
IMMUNOBASE_Systemic_lupus_erythematosus_hg19	ENSG00000261272.1	1	0.000
IMMUNOBASE_Systemic_lupus_erythematosus_hg19	ENSG00000140265.12	31	0.716
IMMUNOBASE_Systemic_lupus_erythematosus_hg19	ENSG00000185651.14	19	0.145
IMMUNOBASE_Systemic_lupus_erythematosus_hg19	ENSG00000231402.1	4	0.000
IMMUNOBASE_Systemic_lupus_erythematosus_hg19	ENSG00000172893.15	17	0.000
IMMUNOBASE_Systemic_lupus_erythematosus_hg19	ENSG00000204256.12	20	0.803
IMMUNOBASE_Systemic_lupus_erythematosus_hg19	ENSG00000248290.1	23	0.658
IMMUNOBASE_Systemic_lupus_erythematosus_hg19	ENSG00000247095.2	9	0.279
IMMUNOBASE_Systemic_lupus_erythematosus_hg19	ENSG00000249889.1	8	0.000
IMMUNOBASE_Systemic_lupus_erythematosus_hg19	ENSG00000214425.7	47	0.055
IMMUNOBASE_Systemic_lupus_erythematosus_hg19	ENSG00000064419.13	11	0.494
IMMUNOBASE_Systemic_lupus_erythematosus_hg19	ENSG00000264853.1	1	0.000
IMMUNOBASE_Systemic_lupus_erythematosus_hg19	ENSG00000204713.10	32	0.602
IMMUNOBASE_Systemic_lupus_erythematosus_hg19	ENSG00000187763.3	2	0.000
IMMUNOBASE_Systemic_lupus_erythematosus_hg19	ENSG00000070047.11	15	0.876
IMMUNOBASE_Systemic_lupus_erythematosus_hg19	ENSG00000177464.4	4	0.525
IMMUNOBASE_Systemic_lupus_erythematosus_hg19	ENSG00000254340.1	12	0.690
IMMUNOBASE_Systemic_lupus_erythematosus_hg19	ENSG00000214892.4	2	0.905
IMMUNOBASE_Systemic_lupus_erythematosus_hg19	ENSG00000152784.15	24	0.612
IMMUNOBASE_Systemic_lupus_erythematosus_hg19	ENSG00000070770.8	19	0.000
IMMUNOBASE_Systemic_lupus_erythematosus_hg19	ENSG00000233916.1	16	0.706
IMMUNOBASE_Systemic_lupus_erythematosus_hg19	ENSG00000086544.2	36	0.486
IMMUNOBASE_Systemic_lupus_erythematosus_hg19	ENSG00000273542.1	4	0.000
IMMUNOBASE_Systemic_lupus_erythematosus_hg19	ENSG00000215041.9	17	0.743
IMMUNOBASE_Systemic_lupus_erythematosus_hg19	ENSG00000204228.3	32	0.000
IMMUNOBASE_Systemic_lupus_erythematosus_hg19	ENSG00000255052.4	22	0.000
IMMUNOBASE_Systemic_lupus_erythematosus_hg19	ENSG00000225595.2	1	0.000
IMMUNOBASE_Systemic_lupus_erythematosus_hg19	ENSG00000206341.7	37	0.305
IMMUNOBASE_Systemic_lupus_erythematosus_hg19	ENSG00000204622.11	42	0.483
IMMUNOBASE_Systemic_lupus_erythematosus_hg19	ENSG00000182272.11	33	0.000
IMMUNOBASE_Systemic_lupus_erythematosus_hg19	ENSG00000280022.1	42	0.356
IMMUNOBASE_Systemic_lupus_erythematosus_hg19	ENSG00000206344.7	9	0.587
IMMUNOBASE_Systemic_lupus_erythematosus_hg19	ENSG00000142546.13	18	0.000
IMMUNOBASE_Systemic_lupus_erythematosus_hg19	ENSG00000168405.15	40	0.000
IMMUNOBASE_Systemic_lupus_erythematosus_hg19	ENSG00000124635.8	5	0.593
IMMUNOBASE_Systemic_lupus_erythematosus_hg19	ENSG00000151690.14	31	0.694
IMMUNOBASE_Systemic_lupus_erythematosus_hg19	ENSG00000206337.10	15	0.866
IMMUNOBASE_Systemic_lupus_erythematosus_hg19	ENSG00000137337.14	20	0.059
IMMUNOBASE_Systemic_lupus_erythematosus_hg19	ENSG00000136167.13	4	0.632
IMMUNOBASE_Systemic_lupus_erythematosus_hg19	ENSG00000232860.7	16	0.000
IMMUNOBASE_Systemic_lupus_erythematosus_hg19	ENSG00000204438.10	20	0.805
IMMUNOBASE_Systemic_lupus_erythematosus_hg19	ENSG00000204536.13	20	0.850
IMMUNOBASE_Systemic_lupus_erythematosus_hg19	ENSG00000241837.6	40	0.164
IMMUNOBASE_Systemic_lupus_erythematosus_hg19	ENSG00000204396.10	16	0.899
IMMUNOBASE_Systemic_lupus_erythematosus_hg19	ENSG00000225684.3	7	0.864
IMMUNOBASE_Systemic_lupus_erythematosus_hg19	ENSG00000112473.17	2	0.634
IMMUNOBASE_Systemic_lupus_erythematosus_hg19	ENSG00000172057.9	23	0.812
IMMUNOBASE_Systemic_lupus_erythematosus_hg19	ENSG00000030419.16	11	0.216
IMMUNOBASE_Systemic_lupus_erythematosus_hg19	ENSG00000204227.4	27	0.337
IMMUNOBASE_Systemic_lupus_erythematosus_hg19	ENSG00000197020.10	41	0.545
IMMUNOBASE_Systemic_lupus_erythematosus_hg19	ENSG00000161405.16	5	0.328
EAGLE_Eczema	ENSG00000172818.9	12	0.954
EAGLE_Eczema	ENSG00000214659.4	39	0.213
EAGLE_Eczema	ENSG00000131507.10	21	0.870
EAGLE_Eczema	ENSG00000227145.1	2	0.339
EAGLE_Eczema	ENSG00000143520.6	5	0.855
EAGLE_Eczema	ENSG00000115607.9	11	0.674
EAGLE_Eczema	ENSG00000143369.14	15	0.746
EAGLE_Eczema	ENSG00000236785.1	1	0.000
EAGLE_Eczema	ENSG00000117360.12	1	0.000
EAGLE_Eczema	ENSG00000213171.2	4	0.697
EAGLE_Eczema	ENSG00000115604.10	38	0.142
EAGLE_Eczema	ENSG00000213676.10	42	0.224
EAGLE_Eczema	ENSG00000203896.9	26	0.702
EAGLE_Eczema	ENSG00000143374.16	31	0.000
EAGLE_Eczema	ENSG00000236525.1	3	0.749
EAGLE_Eczema	ENSG00000169469.8	7	0.838
EAGLE_Eczema	ENSG00000250448.1	3	0.000
EAGLE_Eczema	ENSG00000236790.5	15	0.429
EAGLE_Eczema	ENSG00000169194.9	3	0.775
EAGLE_Eczema	ENSG00000205089.7	7	0.774
EAGLE_Eczema	ENSG00000271383.6	43	0.000
EAGLE_Eczema	ENSG00000113522.13	20	0.738
EAGLE_Eczema	ENSG00000279551.1	3	0.786
EAGLE_Eczema	ENSG00000173039.18	3	0.844
EAGLE_Eczema	ENSG00000168496.3	4	0.000
EAGLE_Eczema	ENSG00000138688.15	22	0.815
EAGLE_Eczema	ENSG00000203498.2	1	0.000
EAGLE_Eczema	ENSG00000228126.1	21	0.247
EAGLE_Eczema	ENSG00000243509.4	19	0.573
EAGLE_Eczema	ENSG00000213846.5	17	0.000
EAGLE_Eczema	ENSG00000261037.1	16	0.437
EAGLE_Eczema	ENSG00000258366.7	22	0.708
EAGLE_Eczema	ENSG00000226375.1	8	0.503
EAGLE_Eczema	ENSG00000100362.12	6	0.285
EAGLE_Eczema	ENSG00000255557.1	16	0.665
EAGLE_Eczema	ENSG00000163125.15	28	0.000
EAGLE_Eczema	ENSG00000242142.1	47	0.000
EAGLE_Eczema	ENSG00000180251.4	4	0.536
EAGLE_Eczema	ENSG00000134825.15	34	0.088
EAGLE_Eczema	ENSG00000101246.19	28	0.765
EAGLE_Eczema	ENSG00000169223.14	16	0.486
EAGLE_Eczema	ENSG00000169509.5	5	0.923
EAGLE_Eczema	ENSG00000163216.6	6	0.815
EAGLE_Eczema	ENSG00000186207.4	4	0.882
EAGLE_Eczema	ENSG00000204310.12	15	0.000
EAGLE_Eczema	ENSG00000100365.14	26	0.450
EAGLE_Eczema	ENSG00000255120.5	11	0.879
EAGLE_Eczema	ENSG00000023902.13	12	0.000
EAGLE_Eczema	ENSG00000278829.1	2	0.861
EAGLE_Eczema	ENSG00000254470.2	24	0.816
EAGLE_Eczema	ENSG00000131437.15	33	0.234
EAGLE_Eczema	ENSG00000168056.15	20	0.000
EAGLE_Eczema	ENSG00000197208.5	12	0.828
EAGLE_Eczema	ENSG00000135362.13	18	0.803
EAGLE_Eczema	ENSG00000266472.5	25	0.000
EAGLE_Eczema	ENSG00000204394.12	5	0.205
EAGLE_Eczema	ENSG00000143382.14	17	0.633
EAGLE_Eczema	ENSG00000101109.11	20	0.791
EAGLE_Eczema	ENSG00000165272.14	31	0.384
EAGLE_Eczema	ENSG00000204388.6	11	0.642
EAGLE_Eczema	ENSG00000254855.1	31	0.000
EAGLE_Eczema	ENSG00000173327.7	40	0.467
EAGLE_Eczema	ENSG00000204435.13	24	0.000
EAGLE_Eczema	ENSG00000168610.14	15	0.641
EAGLE_Eczema	ENSG00000230612.3	11	0.000
EAGLE_Eczema	ENSG00000248714.6	4	0.781
EAGLE_Eczema	ENSG00000202533.1	7	0.000
EAGLE_Eczema	ENSG00000204348.9	31	0.000
EAGLE_Eczema	ENSG00000197457.9	27	0.820
EAGLE_Eczema	ENSG00000233006.6	41	0.311
EAGLE_Eczema	ENSG00000204308.7	38	0.000
EAGLE_Eczema	ENSG00000221988.12	10	0.000
EAGLE_Eczema	ENSG00000204338.8	43	0.000
EAGLE_Eczema	ENSG00000142599.17	19	0.024
EAGLE_Eczema	ENSG00000269621.1	13	0.000
EAGLE_Eczema	ENSG00000198740.8	15	0.740
EAGLE_Eczema	ENSG00000232912.5	31	0.065
EAGLE_Eczema	ENSG00000134824.13	32	0.651
EAGLE_Eczema	ENSG00000224389.8	24	0.242
EAGLE_Eczema	ENSG00000160712.12	13	0.507
EAGLE_Eczema	ENSG00000159450.12	6	0.791
EAGLE_Eczema	ENSG00000236427.1	4	0.836
EAGLE_Eczema	ENSG00000115602.16	22	0.667
EAGLE_Eczema	ENSG00000280417.1	16	0.111
EAGLE_Eczema	ENSG00000237975.6	27	0.785
EAGLE_Eczema	ENSG00000263597.1	4	0.908
EAGLE_Eczema	ENSG00000113520.10	8	0.392
EAGLE_Eczema	ENSG00000254271.1	12	0.000
EAGLE_Eczema	ENSG00000197136.4	24	0.000
EAGLE_Eczema	ENSG00000143631.10	38	0.551
EAGLE_Eczema	ENSG00000197114.11	14	0.782
EAGLE_Eczema	ENSG00000143536.7	2	0.767
EAGLE_Eczema	ENSG00000254461.1	25	0.062
EAGLE_Eczema	ENSG00000118292.8	19	0.000
EAGLE_Eczema	ENSG00000204371.11	11	0.757
EAGLE_Eczema	ENSG00000274501.1	7	0.087
EAGLE_Eczema	ENSG00000173334.3	5	0.821
EAGLE_Eczema	ENSG00000178796.12	6	0.645
EAGLE_Eczema	ENSG00000271757.1	3	0.000
EAGLE_Eczema	ENSG00000172977.12	7	0.717
EAGLE_Eczema	ENSG00000213445.9	26	0.542
EAGLE_Eczema	ENSG00000204315.3	17	0.000
EAGLE_Eczema	ENSG00000204385.10	10	0.780
EAGLE_Eczema	ENSG00000234055.1	1	0.000
EAGLE_Eczema	ENSG00000223442.1	1	0.000
UKB_SR_Psoriasis	ENSG00000114013.15	4	0.627
UKB_SR_Psoriasis	ENSG00000204338.8	8	0.635
UKB_SR_Psoriasis	ENSG00000278997.1	32	0.095
UKB_SR_Psoriasis	ENSG00000237285.1	2	0.795
UKB_SR_Psoriasis	ENSG00000204592.8	24	0.893
UKB_SR_Psoriasis	ENSG00000124216.3	9	0.776
UKB_SR_Psoriasis	ENSG00000166278.14	7	0.815
UKB_SR_Psoriasis	ENSG00000204475.9	8	0.760
UKB_SR_Psoriasis	ENSG00000137185.11	23	0.412
UKB_SR_Psoriasis	ENSG00000204539.3	1	0.000
UKB_SR_Psoriasis	ENSG00000196260.4	17	0.965
UKB_SR_Psoriasis	ENSG00000234006.1	3	0.000
UKB_SR_Psoriasis	ENSG00000223534.1	17	0.584
UKB_SR_Psoriasis	ENSG00000204421.2	11	0.890
UKB_SR_Psoriasis	ENSG00000229391.7	3	0.882
UKB_SR_Psoriasis	ENSG00000107317.12	22	0.645
UKB_SR_Psoriasis	ENSG00000231074.8	18	0.756
UKB_SR_Psoriasis	ENSG00000240053.8	21	0.054
UKB_SR_Psoriasis	ENSG00000197935.6	29	0.648
UKB_SR_Psoriasis	ENSG00000272236.1	10	0.201
UKB_SR_Psoriasis	ENSG00000204444.10	14	0.820
UKB_SR_Psoriasis	ENSG00000176075.7	1	0.000
UKB_SR_Psoriasis	ENSG00000219891.2	20	0.310
UKB_SR_Psoriasis	ENSG00000204472.12	14	0.895
UKB_SR_Psoriasis	ENSG00000150783.9	10	0.000
UKB_SR_Psoriasis	ENSG00000204590.12	2	0.000
UKB_SR_Psoriasis	ENSG00000187170.4	2	0.294
UKB_SR_Psoriasis	ENSG00000233265.1	1	0.000
UKB_SR_Psoriasis	ENSG00000232629.8	24	0.920
UKB_SR_Psoriasis	ENSG00000223865.10	27	0.068
UKB_SR_Psoriasis	ENSG00000244349.1	2	0.747
UKB_SR_Psoriasis	ENSG00000204314.10	11	0.911
UKB_SR_Psoriasis	ENSG00000228962.1	15	0.894
UKB_SR_Psoriasis	ENSG00000116525.13	8	0.248
UKB_SR_Psoriasis	ENSG00000223442.1	1	0.000
UKB_SR_Psoriasis	ENSG00000277402.1	11	0.000
UKB_SR_Psoriasis	ENSG00000174448.8	10	0.565
UKB_SR_Psoriasis	ENSG00000270604.5	30	0.484
UKB_SR_Psoriasis	ENSG00000107201.9	19	0.831
UKB_SR_Psoriasis	ENSG00000204371.11	11	0.815
UKB_SR_Psoriasis	ENSG00000235570.1	3	0.849
UKB_SR_Psoriasis	ENSG00000180423.4	3	0.000
UKB_SR_Psoriasis	ENSG00000235559.1	2	0.764
UKB_SR_Psoriasis	ENSG00000225851.1	21	0.905
UKB_SR_Psoriasis	ENSG00000204709.4	7	0.000
UKB_SR_Psoriasis	ENSG00000104371.4	4	0.801
UKB_SR_Psoriasis	ENSG00000252743.1	4	0.899
UKB_SR_Psoriasis	ENSG00000235781.1	1	0.000
UKB_SR_Psoriasis	ENSG00000141569.10	37	0.591
UKB_SR_Psoriasis	ENSG00000204252.13	14	0.420
UKB_SR_Psoriasis	ENSG00000176623.11	39	0.632
UKB_SR_Psoriasis	ENSG00000124549.14	24	0.456
UKB_SR_Psoriasis	ENSG00000274425.1	15	0.609
UKB_SR_Psoriasis	ENSG00000146374.13	8	0.747
UKB_SR_Psoriasis	ENSG00000279179.1	5	0.000
UKB_SR_Psoriasis	ENSG00000099917.17	36	0.000
UKB_SR_Psoriasis	ENSG00000213809.8	35	0.756
UKB_SR_Psoriasis	ENSG00000257303.1	47	0.000
UKB_SR_Psoriasis	ENSG00000179344.16	19	0.807
UKB_SR_Psoriasis	ENSG00000143450.16	19	0.412
UKB_SR_Psoriasis	ENSG00000143554.13	17	0.470
UKB_SR_Psoriasis	ENSG00000162927.13	40	0.000
UKB_SR_Psoriasis	ENSG00000169194.9	4	0.856
UKB_SR_Psoriasis	ENSG00000175224.16	28	0.026
UKB_SR_Psoriasis	ENSG00000235663.1	2	0.710
UKB_SR_Psoriasis	ENSG00000225914.1	21	0.859
UKB_SR_Psoriasis	ENSG00000204644.9	34	0.764
UKB_SR_Psoriasis	ENSG00000161896.11	30	0.341
UKB_SR_Psoriasis	ENSG00000204356.13	31	0.620
UKB_SR_Psoriasis	ENSG00000230174.1	2	0.804
UKB_SR_Psoriasis	ENSG00000279320.1	21	0.262
UKB_SR_Psoriasis	ENSG00000175550.7	5	0.858
UKB_SR_Psoriasis	ENSG00000220201.7	23	0.561
UKB_SR_Psoriasis	ENSG00000214894.6	13	0.851
UKB_SR_Psoriasis	ENSG00000149091.15	4	0.805
UKB_SR_Psoriasis	ENSG00000229390.1	11	0.846
UKB_SR_Psoriasis	ENSG00000239257.1	19	0.828
UKB_SR_Psoriasis	ENSG00000189134.3	16	0.780
UKB_SR_Psoriasis	ENSG00000235109.7	29	0.724
UKB_SR_Psoriasis	ENSG00000204287.13	22	0.851
UKB_SR_Psoriasis	ENSG00000168631.12	9	0.878
UKB_SR_Psoriasis	ENSG00000232757.1	5	0.224
UKB_SR_Psoriasis	ENSG00000108479.11	7	0.875
UKB_SR_Psoriasis	ENSG00000273340.1	32	0.653
UKB_SR_Psoriasis	ENSG00000196301.3	6	0.736
UKB_SR_Psoriasis	ENSG00000230622.1	1	0.000
UKB_SR_Psoriasis	ENSG00000236603.2	4	0.889
UKB_SR_Psoriasis	ENSG00000113302.4	2	0.000
UKB_SR_Psoriasis	ENSG00000204516.9	15	0.910
UKB_SR_Psoriasis	ENSG00000204657.3	16	0.425
UKB_SR_Psoriasis	ENSG00000231130.1	15	0.807
UKB_SR_Psoriasis	ENSG00000204580.13	19	0.894
UKB_SR_Psoriasis	ENSG00000213900.2	3	0.914
UKB_SR_Psoriasis	ENSG00000133020.4	2	0.000
UKB_SR_Psoriasis	ENSG00000198854.5	3	0.371
UKB_SR_Psoriasis	ENSG00000096433.10	25	0.688
UKB_SR_Psoriasis	ENSG00000214402.6	17	0.807
UKB_SR_Psoriasis	ENSG00000085719.12	32	0.000
UKB_SR_Psoriasis	ENSG00000204420.8	5	0.903
UKB_SR_Psoriasis	ENSG00000261548.1	1	0.000
UKB_SR_Psoriasis	ENSG00000204248.10	26	0.618
UKB_SR_Psoriasis	ENSG00000065989.15	6	0.841
UKB_SR_Psoriasis	ENSG00000204623.9	30	0.143
UKB_SR_Psoriasis	ENSG00000237522.1	13	0.229
UKB_SR_Psoriasis	ENSG00000135469.13	9	0.204
UKB_SR_Psoriasis	ENSG00000172543.7	42	0.511
UKB_SR_Psoriasis	ENSG00000026950.16	20	0.502
UKB_SR_Psoriasis	ENSG00000170581.13	12	0.884
UKB_SR_Psoriasis	ENSG00000204308.7	32	0.830
UKB_SR_Psoriasis	ENSG00000204540.10	10	0.986
UKB_SR_Psoriasis	ENSG00000056972.18	12	0.724
UKB_SR_Psoriasis	ENSG00000204304.11	7	0.887
UKB_SR_Psoriasis	ENSG00000110944.8	35	0.000
UKB_SR_Psoriasis	ENSG00000228022.5	40	0.643
UKB_SR_Psoriasis	ENSG00000204435.13	21	0.672
UKB_SR_Psoriasis	ENSG00000254088.1	17	0.201
UKB_SR_Psoriasis	ENSG00000204687.4	3	0.000
UKB_SR_Psoriasis	ENSG00000137331.11	21	0.947
UKB_SR_Psoriasis	ENSG00000165912.15	28	0.565
UKB_SR_Psoriasis	ENSG00000188313.12	37	0.533
UKB_SR_Psoriasis	ENSG00000132471.11	20	0.566
UKB_SR_Psoriasis	ENSG00000104368.17	14	0.742
UKB_SR_Psoriasis	ENSG00000235582.2	1	0.000
UKB_SR_Psoriasis	ENSG00000227206.1	1	0.000
UKB_SR_Psoriasis	ENSG00000235238.1	4	0.000
UKB_SR_Psoriasis	ENSG00000227758.1	1	0.000
UKB_SR_Psoriasis	ENSG00000204290.10	11	0.844
UKB_SR_Psoriasis	ENSG00000124508.16	20	0.821
UKB_SR_Psoriasis	ENSG00000148362.10	23	0.872
UKB_SR_Psoriasis	ENSG00000198502.5	5	0.642
UKB_SR_Psoriasis	ENSG00000267673.6	15	0.563
UKB_SR_Psoriasis	ENSG00000222898.1	4	0.000
UKB_SR_Psoriasis	ENSG00000244057.4	3	0.000
UKB_SR_Psoriasis	ENSG00000005700.14	30	0.000
UKB_SR_Psoriasis	ENSG00000173093.12	3	0.806
UKB_SR_Psoriasis	ENSG00000204392.10	9	0.875
UKB_SR_Psoriasis	ENSG00000176998.4	21	0.712
UKB_SR_Psoriasis	ENSG00000197136.4	24	0.000
UKB_SR_Psoriasis	ENSG00000153922.10	6	0.691
UKB_SR_Psoriasis	ENSG00000203963.11	5	0.718
UKB_SR_Psoriasis	ENSG00000226314.7	32	0.829
UKB_SR_Psoriasis	ENSG00000235963.1	2	0.688
UKB_SR_Psoriasis	ENSG00000204789.4	24	0.742
UKB_SR_Psoriasis	ENSG00000231226.1	4	0.920
UKB_SR_Psoriasis	ENSG00000168394.10	21	0.800
UKB_SR_Psoriasis	ENSG00000227609.2	2	0.916
UKB_SR_Psoriasis	ENSG00000224557.7	33	0.880
UKB_SR_Psoriasis	ENSG00000112763.15	34	0.600
UKB_SR_Psoriasis	ENSG00000172500.12	36	0.389
UKB_SR_Psoriasis	ENSG00000204681.10	16	0.824
UKB_SR_Psoriasis	ENSG00000139645.9	7	0.839
UKB_SR_Psoriasis	ENSG00000240065.7	42	0.731
UKB_SR_Psoriasis	ENSG00000204344.14	14	0.912
UKB_SR_Psoriasis	ENSG00000107331.16	14	0.656
UKB_SR_Psoriasis	ENSG00000105401.8	5	0.278
UKB_SR_Psoriasis	ENSG00000204469.12	16	0.862
UKB_SR_Psoriasis	ENSG00000261353.1	21	0.000
UKB_SR_Psoriasis	ENSG00000220392.1	4	0.000
UKB_SR_Psoriasis	ENSG00000250535.1	9	0.788
UKB_SR_Psoriasis	ENSG00000243649.8	8	0.776
UKB_SR_Psoriasis	ENSG00000233892.1	15	0.185
UKB_SR_Psoriasis	ENSG00000243753.5	13	0.864
UKB_SR_Psoriasis	ENSG00000272221.1	2	0.968
UKB_SR_Psoriasis	ENSG00000111801.15	25	0.729
UKB_SR_Psoriasis	ENSG00000137338.5	23	0.839
UKB_SR_Psoriasis	ENSG00000228727.8	6	0.718
UKB_SR_Psoriasis	ENSG00000168477.17	4	0.947
UKB_SR_Psoriasis	ENSG00000204619.7	20	0.603
UKB_SR_Psoriasis	ENSG00000244355.7	5	0.728
UKB_SR_Psoriasis	ENSG00000280107.1	44	0.853
UKB_SR_Psoriasis	ENSG00000283413.1	2	0.000
UKB_SR_Psoriasis	ENSG00000204613.10	8	0.791
UKB_SR_Psoriasis	ENSG00000204463.12	20	0.748
UKB_SR_Psoriasis	ENSG00000233529.1	2	0.934
UKB_SR_Psoriasis	ENSG00000280273.2	17	0.448
UKB_SR_Psoriasis	ENSG00000225963.7	11	0.089
UKB_SR_Psoriasis	ENSG00000123124.13	18	0.714
UKB_SR_Psoriasis	ENSG00000204632.11	16	0.941
UKB_SR_Psoriasis	ENSG00000227214.2	7	0.844
UKB_SR_Psoriasis	ENSG00000204257.14	39	0.782
UKB_SR_Psoriasis	ENSG00000112812.15	28	0.000
UKB_SR_Psoriasis	ENSG00000233902.1	1	0.000
UKB_SR_Psoriasis	ENSG00000213722.8	31	0.703
UKB_SR_Psoriasis	ENSG00000203492.3	1	0.000
UKB_SR_Psoriasis	ENSG00000213780.10	19	0.920
UKB_SR_Psoriasis	ENSG00000231500.6	48	0.866
UKB_SR_Psoriasis	ENSG00000204310.12	14	0.898
UKB_SR_Psoriasis	ENSG00000105397.13	19	0.770
UKB_SR_Psoriasis	ENSG00000186207.4	4	0.887
UKB_SR_Psoriasis	ENSG00000228414.6	2	0.000
UKB_SR_Psoriasis	ENSG00000235290.1	18	0.803
UKB_SR_Psoriasis	ENSG00000164307.12	26	0.542
UKB_SR_Psoriasis	ENSG00000198563.13	21	0.659
UKB_SR_Psoriasis	ENSG00000062485.18	7	0.000
UKB_SR_Psoriasis	ENSG00000155849.15	15	0.000
UKB_SR_Psoriasis	ENSG00000241106.6	3	0.883
UKB_SR_Psoriasis	ENSG00000204544.5	4	0.827
UKB_SR_Psoriasis	ENSG00000231265.1	1	0.000
UKB_SR_Psoriasis	ENSG00000137404.14	15	0.718
UKB_SR_Psoriasis	ENSG00000204387.12	30	0.495
UKB_SR_Psoriasis	ENSG00000175315.2	22	0.316
UKB_SR_Psoriasis	ENSG00000213760.10	36	0.665
UKB_SR_Psoriasis	ENSG00000105376.4	28	0.592
UKB_SR_Psoriasis	ENSG00000240023.1	1	0.000
UKB_SR_Psoriasis	ENSG00000143624.13	4	0.637
UKB_SR_Psoriasis	ENSG00000221988.12	9	0.727
UKB_SR_Psoriasis	ENSG00000204538.3	10	0.966
UKB_SR_Psoriasis	ENSG00000229274.1	4	0.000
UKB_SR_Psoriasis	ENSG00000099326.8	22	0.575
UKB_SR_Psoriasis	ENSG00000226979.8	13	0.850
UKB_SR_Psoriasis	ENSG00000237923.1	2	0.979
UKB_SR_Psoriasis	ENSG00000204348.9	29	0.672
UKB_SR_Psoriasis	ENSG00000235821.1	17	0.826
UKB_SR_Psoriasis	ENSG00000204564.11	5	0.814
UKB_SR_Psoriasis	ENSG00000227766.1	12	0.766
UKB_SR_Psoriasis	ENSG00000273399.2	37	0.000
UKB_SR_Psoriasis	ENSG00000216901.1	20	0.382
UKB_SR_Psoriasis	ENSG00000204261.8	15	0.510
UKB_SR_Psoriasis	ENSG00000138685.13	17	0.767
UKB_SR_Psoriasis	ENSG00000129354.11	14	0.000
UKB_SR_Psoriasis	ENSG00000231852.6	24	0.947
UKB_SR_Psoriasis	ENSG00000159086.14	15	0.491
UKB_SR_Psoriasis	ENSG00000204439.3	6	0.671
UKB_SR_Psoriasis	ENSG00000020633.18	7	0.762
UKB_SR_Psoriasis	ENSG00000232040.2	3	0.941
UKB_SR_Psoriasis	ENSG00000280128.1	4	0.863
UKB_SR_Psoriasis	ENSG00000231389.7	40	0.000
UKB_SR_Psoriasis	ENSG00000204388.6	11	0.403
UKB_SR_Psoriasis	ENSG00000204655.11	10	0.783
UKB_SR_Psoriasis	ENSG00000204385.10	10	0.833
UKB_SR_Psoriasis	ENSG00000281831.1	12	0.850
UKB_SR_Psoriasis	ENSG00000204498.10	13	0.795
UKB_SR_Psoriasis	ENSG00000066379.14	26	0.128
UKB_SR_Psoriasis	ENSG00000248515.1	2	0.460
UKB_SR_Psoriasis	ENSG00000204618.8	33	0.636
UKB_SR_Psoriasis	ENSG00000227262.3	13	0.803
UKB_SR_Psoriasis	ENSG00000196611.4	17	0.730
UKB_SR_Psoriasis	ENSG00000271581.1	7	0.933
UKB_SR_Psoriasis	ENSG00000237988.3	7	0.000
UKB_SR_Psoriasis	ENSG00000254231.1	17	0.777
UKB_SR_Psoriasis	ENSG00000146112.11	22	0.586
UKB_SR_Psoriasis	ENSG00000204264.8	13	0.000
UKB_SR_Psoriasis	ENSG00000227939.1	3	0.790
UKB_SR_Psoriasis	ENSG00000261025.1	1	0.000
UKB_SR_Psoriasis	ENSG00000272468.1	2	0.000
UKB_SR_Psoriasis	ENSG00000137312.14	13	0.783
UKB_SR_Psoriasis	ENSG00000237441.9	10	0.454
UKB_SR_Psoriasis	ENSG00000228432.1	1	0.000
UKB_SR_Psoriasis	ENSG00000234745.10	13	0.755
UKB_SR_Psoriasis	ENSG00000204599.14	9	0.909
UKB_SR_Psoriasis	ENSG00000110492.15	26	0.000
UKB_SR_Psoriasis	ENSG00000241404.6	11	0.830
UKB_SR_Psoriasis	ENSG00000272501.1	8	0.965
UKB_SR_Psoriasis	ENSG00000236475.1	1	0.000
UKB_SR_Psoriasis	ENSG00000204427.11	16	0.761
UKB_SR_Psoriasis	ENSG00000231889.7	17	0.793
UKB_SR_Psoriasis	ENSG00000180720.7	4	0.832
UKB_SR_Psoriasis	ENSG00000113522.13	19	0.697
UKB_SR_Psoriasis	ENSG00000204528.3	15	0.794
UKB_SR_Psoriasis	ENSG00000230795.3	2	0.000
UKB_SR_Psoriasis	ENSG00000164332.7	22	0.000
UKB_SR_Psoriasis	ENSG00000232173.2	2	0.499
UKB_SR_Psoriasis	ENSG00000137411.16	7	0.977
UKB_SR_Psoriasis	ENSG00000197153.4	1	0.000
UKB_SR_Psoriasis	ENSG00000280122.1	3	0.813
UKB_SR_Psoriasis	ENSG00000204366.3	10	0.942
UKB_SR_Psoriasis	ENSG00000166670.9	2	0.000
UKB_SR_Psoriasis	ENSG00000196735.11	28	0.775
UKB_SR_Psoriasis	ENSG00000227507.2	3	0.000
UKB_SR_Psoriasis	ENSG00000214922.9	21	0.922
UKB_SR_Psoriasis	ENSG00000272109.1	25	0.441
UKB_SR_Psoriasis	ENSG00000165264.10	16	0.000
UKB_SR_Psoriasis	ENSG00000272273.1	3	0.000
UKB_SR_Psoriasis	ENSG00000229222.1	29	0.000
UKB_SR_Psoriasis	ENSG00000272217.1	5	0.574
UKB_SR_Psoriasis	ENSG00000204574.12	20	0.823
UKB_SR_Psoriasis	ENSG00000161847.13	8	0.662
UKB_SR_Psoriasis	ENSG00000199490.1	1	0.000
UKB_SR_Psoriasis	ENSG00000130725.7	5	0.595
UKB_SR_Psoriasis	ENSG00000189298.13	31	0.764
UKB_SR_Psoriasis	ENSG00000204616.10	10	0.943
UKB_SR_Psoriasis	ENSG00000100906.10	2	0.273
UKB_SR_Psoriasis	ENSG00000183542.5	33	0.851
UKB_SR_Psoriasis	ENSG00000250569.1	24	0.618
UKB_SR_Psoriasis	ENSG00000159147.17	7	0.345
UKB_SR_Psoriasis	ENSG00000204305.13	19	0.898
UKB_SR_Psoriasis	ENSG00000241043.1	41	0.464
UKB_SR_Psoriasis	ENSG00000176933.5	34	0.725
UKB_SR_Psoriasis	ENSG00000277224.2	7	0.000
UKB_SR_Psoriasis	ENSG00000257740.1	4	0.000
UKB_SR_Psoriasis	ENSG00000175376.8	31	0.769
UKB_SR_Psoriasis	ENSG00000197635.9	9	0.585
UKB_SR_Psoriasis	ENSG00000237541.3	6	0.871
UKB_SR_Psoriasis	ENSG00000233916.1	12	0.707
UKB_SR_Psoriasis	ENSG00000166863.11	8	0.360
UKB_SR_Psoriasis	ENSG00000234127.8	28	0.604
UKB_SR_Psoriasis	ENSG00000270326.1	2	0.904
UKB_SR_Psoriasis	ENSG00000214892.4	2	0.966
UKB_SR_Psoriasis	ENSG00000204301.6	29	0.789
UKB_SR_Psoriasis	ENSG00000009413.15	17	0.000
UKB_SR_Psoriasis	ENSG00000273542.1	5	0.000
UKB_SR_Psoriasis	ENSG00000172803.17	49	0.475
UKB_SR_Psoriasis	ENSG00000237669.1	4	0.906
UKB_SR_Psoriasis	ENSG00000255389.1	7	0.600
UKB_SR_Psoriasis	ENSG00000103044.10	7	0.000
UKB_SR_Psoriasis	ENSG00000249738.8	2	0.000
UKB_SR_Psoriasis	ENSG00000213719.8	11	0.889
UKB_SR_Psoriasis	ENSG00000186106.11	16	0.806
UKB_SR_Psoriasis	ENSG00000213047.12	18	0.710
UKB_SR_Psoriasis	ENSG00000248290.1	15	0.951
UKB_SR_Psoriasis	ENSG00000184925.11	32	0.638
UKB_SR_Psoriasis	ENSG00000181004.9	30	0.000
UKB_SR_Psoriasis	ENSG00000204256.12	18	0.668
UKB_SR_Psoriasis	ENSG00000230521.1	22	0.714
UKB_SR_Psoriasis	ENSG00000154822.17	17	0.145
UKB_SR_Psoriasis	ENSG00000185962.1	3	0.441
UKB_SR_Psoriasis	ENSG00000197579.7	11	0.810
UKB_SR_Psoriasis	ENSG00000163464.7	8	0.619
UKB_SR_Psoriasis	ENSG00000234515.1	8	0.864
UKB_SR_Psoriasis	ENSG00000204713.10	31	0.937
UKB_SR_Psoriasis	ENSG00000223501.8	23	0.512
UKB_SR_Psoriasis	ENSG00000213654.9	4	0.887
UKB_SR_Psoriasis	ENSG00000175334.7	35	0.391
UKB_SR_Psoriasis	ENSG00000111540.15	11	0.719
UKB_SR_Psoriasis	ENSG00000204267.13	23	0.499
UKB_SR_Psoriasis	ENSG00000204315.3	17	0.353
UKB_SR_Psoriasis	ENSG00000112473.17	2	0.494
UKB_SR_Psoriasis	ENSG00000175592.8	2	0.000
UKB_SR_Psoriasis	ENSG00000185966.3	1	0.000
UKB_SR_Psoriasis	ENSG00000204396.10	16	0.907
UKB_SR_Psoriasis	ENSG00000175467.14	5	0.636
UKB_SR_Psoriasis	ENSG00000257727.5	19	0.000
UKB_SR_Psoriasis	ENSG00000204536.13	19	0.896
UKB_SR_Psoriasis	ENSG00000204438.10	17	0.870
UKB_SR_Psoriasis	ENSG00000204625.10	20	0.658
UKB_SR_Psoriasis	ENSG00000204227.4	26	0.786
UKB_SR_Psoriasis	ENSG00000237493.3	2	0.000
UKB_SR_Psoriasis	ENSG00000236940.1	4	0.000
UKB_SR_Psoriasis	ENSG00000228078.1	14	0.779
UKB_SR_Psoriasis	ENSG00000169583.12	17	0.818
UKB_SR_Psoriasis	ENSG00000204568.11	4	0.000
UKB_SR_Psoriasis	ENSG00000204622.11	29	0.779
UKB_SR_Psoriasis	ENSG00000206341.7	2	0.000
UKB_SR_Psoriasis	ENSG00000235863.3	19	0.813
UKB_SR_Psoriasis	ENSG00000225595.2	1	0.000
UKB_SR_Psoriasis	ENSG00000161904.11	44	0.000
UKB_SR_Psoriasis	ENSG00000137337.14	17	0.493
UKB_SR_Psoriasis	ENSG00000175602.3	4	0.746
UKB_SR_Psoriasis	ENSG00000206337.10	16	0.718
UKB_SR_Psoriasis	ENSG00000276568.1	1	0.000
UKB_SR_Psoriasis	ENSG00000224389.8	16	0.939
UKB_SR_Psoriasis	ENSG00000232303.2	12	0.000
UKB_SR_Psoriasis	ENSG00000206344.7	5	0.952
UKB_SR_Psoriasis	ENSG00000176919.11	21	0.539
UKB_SR_Psoriasis	ENSG00000204520.12	19	0.909
UKB_SR_Psoriasis	ENSG00000204542.2	2	0.940
UKB_SR_Psoriasis	ENSG00000172638.12	36	0.537
UKB_SR_Psoriasis	ENSG00000230598.1	1	0.000
UKB_SR_Psoriasis	ENSG00000204531.17	10	0.952
UKB_SR_Psoriasis	ENSG00000248734.2	26	0.602
UKB_SR_Psoriasis	ENSG00000229162.1	1	0.000
UKB_SR_Psoriasis	ENSG00000204389.9	2	0.904
UKB_SR_Psoriasis	ENSG00000230313.1	5	0.834
UKB_SR_Psoriasis	ENSG00000143337.18	5	0.782
UKB_SR_Psoriasis	ENSG00000206503.12	6	0.701
UKB_SR_Psoriasis	ENSG00000204525.16	15	0.989
UKB_SR_Psoriasis	ENSG00000213676.10	36	0.606
UKB_SR_Psoriasis	ENSG00000241370.5	19	0.871
UKB_SR_Psoriasis	ENSG00000205810.8	24	0.390
UKB_SR_Psoriasis	ENSG00000204610.12	5	0.884
UKB_SR_Psoriasis	ENSG00000225864.1	2	0.706
UKB_SR_Psoriasis	ENSG00000204614.8	3	0.822
UKB_SR_Psoriasis	ENSG00000187173.3	2	0.000
UKB_SR_Psoriasis	ENSG00000229836.1	1	0.000
UKB_SR_Psoriasis	ENSG00000204394.12	4	0.891
UKB_SR_Psoriasis	ENSG00000145860.11	3	0.854
UKB_SR_Psoriasis	ENSG00000204390.9	6	0.693
UKB_SR_Psoriasis	ENSG00000233610.1	7	0.895
UKB_SR_Psoriasis	ENSG00000267197.1	6	0.000
UKB_SR_Psoriasis	ENSG00000162924.13	5	0.825
UKB_SR_Psoriasis	ENSG00000135473.14	22	0.000
UKB_SR_Psoriasis	ENSG00000277427.1	8	0.523
UKB_SR_Psoriasis	ENSG00000079263.18	11	0.628
UKB_SR_Psoriasis	ENSG00000228789.6	23	0.949
UKB_SR_Psoriasis	ENSG00000231402.1	2	0.983
UKB_SR_Psoriasis	ENSG00000163202.4	1	0.000
UKB_SR_Psoriasis	ENSG00000137310.11	16	0.581
UKB_SR_Psoriasis	ENSG00000181126.13	18	0.622
UKB_SR_Psoriasis	ENSG00000242574.8	17	0.894
UKB_SR_Psoriasis	ENSG00000204351.11	24	0.000
UKB_SR_Psoriasis	ENSG00000204410.14	20	0.848
UKB_SR_Psoriasis	ENSG00000134545.13	31	0.829
UKB_SR_Psoriasis	ENSG00000196126.11	17	0.797
UKB_SR_Psoriasis	ENSG00000158480.10	12	0.674
UKB_SR_Psoriasis	ENSG00000204642.13	23	0.661
UKB_SR_Psoriasis	ENSG00000110497.14	1	0.000
UKB_SR_Psoriasis	ENSG00000204386.10	6	0.000
UKB_SR_Psoriasis	ENSG00000254277.1	1	0.000
UKB_SR_Psoriasis	ENSG00000244731.7	31	0.656
UKB_SR_Psoriasis	ENSG00000111341.9	13	0.000
UKB_SR_Psoriasis	ENSG00000204482.10	17	0.776
UKB_SR_Psoriasis	ENSG00000158691.14	21	0.000
UKB_SR_Psoriasis	ENSG00000235453.8	11	0.621
UKB_SR_Psoriasis	ENSG00000213886.3	6	0.000
UKB_20127_Neuroticism_score	ENSG00000273133.1	34	0.270
UKB_20127_Neuroticism_score	ENSG00000136933.16	22	0.406
UKB_20127_Neuroticism_score	ENSG00000146263.11	25	0.513
UKB_20127_Neuroticism_score	ENSG00000067606.16	12	0.693
UKB_20127_Neuroticism_score	ENSG00000133794.17	5	0.787
UKB_20127_Neuroticism_score	ENSG00000228000.1	1	0.000
UKB_20127_Neuroticism_score	ENSG00000064393.15	8	0.484
UKB_20127_Neuroticism_score	ENSG00000229358.3	31	0.590
UKB_20127_Neuroticism_score	ENSG00000256269.7	40	0.018
UKB_20127_Neuroticism_score	ENSG00000225190.10	33	0.956
UKB_20127_Neuroticism_score	ENSG00000163344.5	20	0.742
UKB_20127_Neuroticism_score	ENSG00000163938.16	40	0.239
UKB_20127_Neuroticism_score	ENSG00000185909.14	22	0.164
UKB_20127_Neuroticism_score	ENSG00000169925.16	37	0.413
UKB_20127_Neuroticism_score	ENSG00000274469.1	1	0.000
UKB_20127_Neuroticism_score	ENSG00000229274.1	4	0.000
UKB_20127_Neuroticism_score	ENSG00000233993.1	1	0.000
UKB_20127_Neuroticism_score	ENSG00000128487.16	24	0.619
UKB_20127_Neuroticism_score	ENSG00000180917.17	28	0.000
UKB_20127_Neuroticism_score	ENSG00000237923.1	2	0.000
UKB_20127_Neuroticism_score	ENSG00000234177.5	17	0.000
UKB_20127_Neuroticism_score	ENSG00000227603.1	25	0.632
UKB_20127_Neuroticism_score	ENSG00000100319.12	8	0.781
UKB_20127_Neuroticism_score	ENSG00000219355.2	4	0.000
UKB_20127_Neuroticism_score	ENSG00000105866.13	25	0.181
UKB_20127_Neuroticism_score	ENSG00000280294.1	11	0.777
UKB_20127_Neuroticism_score	ENSG00000198700.9	9	0.540
UKB_20127_Neuroticism_score	ENSG00000260617.1	2	0.000
UKB_20127_Neuroticism_score	ENSG00000150361.11	7	0.664
UKB_20127_Neuroticism_score	ENSG00000174255.6	14	0.000
UKB_20127_Neuroticism_score	ENSG00000153234.13	2	0.757
UKB_20127_Neuroticism_score	ENSG00000227169.2	1	0.000
UKB_20127_Neuroticism_score	ENSG00000269293.2	10	0.712
UKB_20127_Neuroticism_score	ENSG00000223443.2	5	0.313
UKB_20127_Neuroticism_score	ENSG00000104643.9	23	0.632
UKB_20127_Neuroticism_score	ENSG00000112511.17	7	0.580
UKB_20127_Neuroticism_score	ENSG00000134802.17	16	0.712
UKB_20127_Neuroticism_score	ENSG00000072110.13	11	0.574
UKB_20127_Neuroticism_score	ENSG00000280237.3	13	0.451
UKB_20127_Neuroticism_score	ENSG00000112249.13	31	0.594
UKB_20127_Neuroticism_score	ENSG00000100842.12	16	0.808
UKB_20127_Neuroticism_score	ENSG00000241404.6	11	0.709
UKB_20127_Neuroticism_score	ENSG00000278133.1	29	0.613
UKB_20127_Neuroticism_score	ENSG00000225399.4	22	0.000
UKB_20127_Neuroticism_score	ENSG00000204385.10	10	0.550
UKB_20127_Neuroticism_score	ENSG00000237988.3	8	0.000
UKB_20127_Neuroticism_score	ENSG00000140479.16	14	0.234
UKB_20127_Neuroticism_score	ENSG00000164506.14	14	0.736
UKB_20127_Neuroticism_score	ENSG00000261560.1	22	0.615
UKB_20127_Neuroticism_score	ENSG00000172247.3	34	0.701
UKB_20127_Neuroticism_score	ENSG00000262881.1	3	0.751
UKB_20127_Neuroticism_score	ENSG00000235332.2	1	0.000
UKB_20127_Neuroticism_score	ENSG00000176095.11	14	0.000
UKB_20127_Neuroticism_score	ENSG00000164077.13	6	0.774
UKB_20127_Neuroticism_score	ENSG00000100024.14	39	0.042
UKB_20127_Neuroticism_score	ENSG00000167395.10	29	0.584
UKB_20127_Neuroticism_score	ENSG00000182179.12	23	0.465
UKB_20127_Neuroticism_score	ENSG00000177352.9	18	0.000
UKB_20127_Neuroticism_score	ENSG00000224677.1	5	0.727
UKB_20127_Neuroticism_score	ENSG00000229152.2	27	0.286
UKB_20127_Neuroticism_score	ENSG00000198739.10	3	0.731
UKB_20127_Neuroticism_score	ENSG00000118898.15	11	0.230
UKB_20127_Neuroticism_score	ENSG00000048471.13	31	0.465
UKB_20127_Neuroticism_score	ENSG00000249050.1	2	0.000
UKB_20127_Neuroticism_score	ENSG00000270482.1	2	0.866
UKB_20127_Neuroticism_score	ENSG00000227057.9	25	0.678
UKB_20127_Neuroticism_score	ENSG00000100346.17	8	0.672
UKB_20127_Neuroticism_score	ENSG00000204616.10	10	0.484
UKB_20127_Neuroticism_score	ENSG00000189298.13	33	0.000
UKB_20127_Neuroticism_score	ENSG00000100399.15	17	0.662
UKB_20127_Neuroticism_score	ENSG00000002745.12	11	0.740
UKB_20127_Neuroticism_score	ENSG00000145335.15	19	0.803
UKB_20127_Neuroticism_score	ENSG00000104983.8	28	0.292
UKB_20127_Neuroticism_score	ENSG00000166532.15	25	0.753
UKB_20127_Neuroticism_score	ENSG00000254602.1	18	0.488
UKB_20127_Neuroticism_score	ENSG00000167962.13	13	0.484
UKB_20127_Neuroticism_score	ENSG00000197614.10	9	0.292
UKB_20127_Neuroticism_score	ENSG00000100412.15	24	0.748
UKB_20127_Neuroticism_score	ENSG00000171056.7	17	0.890
UKB_20127_Neuroticism_score	ENSG00000203809.6	7	0.705
UKB_20127_Neuroticism_score	ENSG00000100744.14	40	0.644
UKB_20127_Neuroticism_score	ENSG00000145029.13	37	0.574
UKB_20127_Neuroticism_score	ENSG00000180096.11	36	0.010
UKB_20127_Neuroticism_score	ENSG00000226125.1	19	0.000
UKB_20127_Neuroticism_score	ENSG00000260083.1	1	0.000
UKB_20127_Neuroticism_score	ENSG00000099381.17	16	0.581
UKB_20127_Neuroticism_score	ENSG00000170185.9	10	0.668
UKB_20127_Neuroticism_score	ENSG00000126062.3	3	0.000
UKB_20127_Neuroticism_score	ENSG00000154328.15	29	0.775
UKB_20127_Neuroticism_score	ENSG00000145002.12	9	0.664
UKB_20127_Neuroticism_score	ENSG00000269986.1	2	0.877
UKB_20127_Neuroticism_score	ENSG00000168152.12	17	0.000
UKB_20127_Neuroticism_score	ENSG00000255655.1	1	0.000
UKB_20127_Neuroticism_score	ENSG00000163596.16	28	0.753
UKB_20127_Neuroticism_score	ENSG00000023330.14	7	0.696
UKB_20127_Neuroticism_score	ENSG00000236234.1	11	0.641
UKB_20127_Neuroticism_score	ENSG00000100433.15	10	0.712
UKB_20127_Neuroticism_score	ENSG00000223597.2	1	0.000
UKB_20127_Neuroticism_score	ENSG00000261451.1	15	0.616
UKB_20127_Neuroticism_score	ENSG00000274290.2	2	0.000
UKB_20127_Neuroticism_score	ENSG00000248290.1	25	0.168
UKB_20127_Neuroticism_score	ENSG00000079819.18	21	0.247
UKB_20127_Neuroticism_score	ENSG00000165916.8	26	0.806
UKB_20127_Neuroticism_score	ENSG00000249889.1	7	0.000
UKB_20127_Neuroticism_score	ENSG00000176049.15	28	0.099
UKB_20127_Neuroticism_score	ENSG00000186998.15	25	0.456
UKB_20127_Neuroticism_score	ENSG00000188493.14	41	0.000
UKB_20127_Neuroticism_score	ENSG00000267198.1	33	0.000
UKB_20127_Neuroticism_score	ENSG00000166664.13	33	0.000
UKB_20127_Neuroticism_score	ENSG00000198822.10	1	0.000
UKB_20127_Neuroticism_score	ENSG00000204713.10	31	0.542
UKB_20127_Neuroticism_score	ENSG00000231107.1	13	0.820
UKB_20127_Neuroticism_score	ENSG00000254340.1	12	0.899
UKB_20127_Neuroticism_score	ENSG00000119844.15	15	0.753
UKB_20127_Neuroticism_score	ENSG00000154822.17	17	0.349
UKB_20127_Neuroticism_score	ENSG00000260057.5	5	0.000
UKB_20127_Neuroticism_score	ENSG00000114902.13	8	0.000
UKB_20127_Neuroticism_score	ENSG00000271751.1	31	0.315
UKB_20127_Neuroticism_score	ENSG00000082898.16	7	0.832
UKB_20127_Neuroticism_score	ENSG00000198146.4	10	0.119
UKB_20127_Neuroticism_score	ENSG00000100325.14	33	0.330
UKB_20127_Neuroticism_score	ENSG00000120451.10	23	0.734
UKB_20127_Neuroticism_score	ENSG00000269901.1	3	0.000
UKB_20127_Neuroticism_score	ENSG00000253636.1	15	0.754
UKB_20127_Neuroticism_score	ENSG00000271860.6	2	0.663
UKB_20127_Neuroticism_score	ENSG00000255455.2	33	0.599
UKB_20127_Neuroticism_score	ENSG00000249225.1	1	0.000
UKB_20127_Neuroticism_score	ENSG00000257008.6	12	0.531
UKB_20127_Neuroticism_score	ENSG00000251210.5	1	0.000
UKB_20127_Neuroticism_score	ENSG00000105072.8	44	0.000
UKB_20127_Neuroticism_score	ENSG00000255052.4	21	0.197
UKB_20127_Neuroticism_score	ENSG00000182348.6	4	0.873
UKB_20127_Neuroticism_score	ENSG00000137872.16	7	0.637
UKB_20127_Neuroticism_score	ENSG00000124635.8	5	0.000
UKB_20127_Neuroticism_score	ENSG00000206337.10	19	0.548
UKB_20127_Neuroticism_score	ENSG00000205795.4	18	0.531
UKB_20127_Neuroticism_score	ENSG00000204396.10	14	0.801
UKB_20127_Neuroticism_score	ENSG00000187676.7	30	0.566
UKB_20127_Neuroticism_score	ENSG00000236741.4	1	0.000
UKB_20127_Neuroticism_score	ENSG00000152061.23	19	0.665
UKB_20127_Neuroticism_score	ENSG00000108599.14	25	0.383
UKB_20127_Neuroticism_score	ENSG00000108557.18	10	0.847
UKB_20127_Neuroticism_score	ENSG00000124134.8	14	0.774
UKB_20127_Neuroticism_score	ENSG00000230882.1	23	0.310
UKB_20127_Neuroticism_score	ENSG00000278828.1	4	0.603
UKB_20127_Neuroticism_score	ENSG00000164078.12	32	0.456
UKB_20127_Neuroticism_score	ENSG00000162385.10	2	0.810
UKB_20127_Neuroticism_score	ENSG00000160695.14	40	0.443
UKB_20127_Neuroticism_score	ENSG00000169327.4	1	0.000
UKB_20127_Neuroticism_score	ENSG00000270076.1	2	0.000
UKB_20127_Neuroticism_score	ENSG00000255495.1	20	0.000
UKB_20127_Neuroticism_score	ENSG00000254842.6	5	0.263
UKB_20127_Neuroticism_score	ENSG00000108352.11	20	0.613
UKB_20127_Neuroticism_score	ENSG00000233426.3	2	0.913
UKB_20127_Neuroticism_score	ENSG00000185614.4	16	0.845
UKB_20127_Neuroticism_score	ENSG00000175220.11	34	0.000
UKB_20127_Neuroticism_score	ENSG00000170775.2	8	0.667
UKB_20127_Neuroticism_score	ENSG00000267634.1	1	0.000
UKB_20127_Neuroticism_score	ENSG00000172346.14	21	0.864
UKB_20127_Neuroticism_score	ENSG00000254639.1	1	0.000
UKB_20127_Neuroticism_score	ENSG00000204389.9	2	0.912
UKB_20127_Neuroticism_score	ENSG00000250501.2	1	0.000
UKB_20127_Neuroticism_score	ENSG00000089693.10	22	0.323
UKB_20127_Neuroticism_score	ENSG00000279693.1	7	0.587
UKB_20127_Neuroticism_score	ENSG00000279878.1	4	0.680
UKB_20127_Neuroticism_score	ENSG00000214706.10	7	0.839
UKB_20127_Neuroticism_score	ENSG00000114770.16	35	0.653
UKB_20127_Neuroticism_score	ENSG00000114054.13	38	0.429
UKB_20127_Neuroticism_score	ENSG00000117280.12	42	0.396
UKB_20127_Neuroticism_score	ENSG00000255970.1	5	0.856
UKB_20127_Neuroticism_score	ENSG00000145879.10	3	0.871
UKB_20127_Neuroticism_score	ENSG00000223855.1	39	0.439
UKB_20127_Neuroticism_score	ENSG00000114395.10	19	0.598
UKB_20127_Neuroticism_score	ENSG00000164898.12	25	0.000
UKB_20127_Neuroticism_score	ENSG00000128294.15	20	0.175
UKB_20127_Neuroticism_score	ENSG00000144567.10	32	0.562
UKB_20127_Neuroticism_score	ENSG00000116977.18	36	0.085
UKB_20127_Neuroticism_score	ENSG00000148158.16	15	0.761
UKB_20127_Neuroticism_score	ENSG00000204390.9	6	0.600
UKB_20127_Neuroticism_score	ENSG00000172260.14	13	0.019
UKB_20127_Neuroticism_score	ENSG00000174579.3	6	0.217
UKB_20127_Neuroticism_score	ENSG00000197238.4	1	0.000
UKB_20127_Neuroticism_score	ENSG00000241697.4	26	0.000
UKB_20127_Neuroticism_score	ENSG00000177125.5	5	0.746
UKB_20127_Neuroticism_score	ENSG00000012171.19	5	0.757
UKB_20127_Neuroticism_score	ENSG00000173421.16	28	0.262
UKB_20127_Neuroticism_score	ENSG00000247416.2	7	0.847
UKB_20127_Neuroticism_score	ENSG00000146021.14	10	0.725
UKB_20127_Neuroticism_score	ENSG00000120071.13	16	0.846
UKB_20127_Neuroticism_score	ENSG00000181126.13	31	0.000
UKB_20127_Neuroticism_score	ENSG00000048342.15	22	0.028
UKB_20127_Neuroticism_score	ENSG00000124160.11	5	0.718
UKB_20127_Neuroticism_score	ENSG00000273302.1	33	0.000
UKB_20127_Neuroticism_score	ENSG00000262539.1	48	0.867
UKB_20127_Neuroticism_score	ENSG00000237154.2	4	0.866
UKB_20127_Neuroticism_score	ENSG00000205704.6	7	0.726
UKB_20127_Neuroticism_score	ENSG00000204444.10	14	0.435
UKB_20127_Neuroticism_score	ENSG00000110906.12	17	0.630
UKB_20127_Neuroticism_score	ENSG00000125743.10	37	0.304
UKB_20127_Neuroticism_score	ENSG00000219891.2	21	0.672
UKB_20127_Neuroticism_score	ENSG00000164076.16	4	0.290
UKB_20127_Neuroticism_score	ENSG00000146872.17	1	0.000
UKB_20127_Neuroticism_score	ENSG00000255394.4	6	0.447
UKB_20127_Neuroticism_score	ENSG00000274758.1	12	0.697
UKB_20127_Neuroticism_score	ENSG00000204338.8	34	0.278
UKB_20127_Neuroticism_score	ENSG00000238131.1	1	0.000
UKB_20127_Neuroticism_score	ENSG00000121904.17	10	0.700
UKB_20127_Neuroticism_score	ENSG00000145743.15	28	0.537
UKB_20127_Neuroticism_score	ENSG00000204539.3	1	0.000
UKB_20127_Neuroticism_score	ENSG00000229427.1	3	0.681
UKB_20127_Neuroticism_score	ENSG00000196666.4	12	0.000
UKB_20127_Neuroticism_score	ENSG00000265443.1	3	0.000
UKB_20127_Neuroticism_score	ENSG00000162384.13	45	0.270
UKB_20127_Neuroticism_score	ENSG00000187753.12	11	0.730
UKB_20127_Neuroticism_score	ENSG00000185829.17	8	0.724
UKB_20127_Neuroticism_score	ENSG00000223745.7	49	0.243
UKB_20127_Neuroticism_score	ENSG00000240842.1	1	0.000
UKB_20127_Neuroticism_score	ENSG00000204252.13	18	0.452
UKB_20127_Neuroticism_score	ENSG00000205018.2	4	0.144
UKB_20127_Neuroticism_score	ENSG00000165028.11	21	0.792
UKB_20127_Neuroticism_score	ENSG00000230789.1	1	0.000
UKB_20127_Neuroticism_score	ENSG00000062822.12	4	0.000
UKB_20127_Neuroticism_score	ENSG00000197555.9	11	0.827
UKB_20127_Neuroticism_score	ENSG00000124549.14	23	0.420
UKB_20127_Neuroticism_score	ENSG00000112139.14	37	0.268
UKB_20127_Neuroticism_score	ENSG00000125821.11	29	0.641
UKB_20127_Neuroticism_score	ENSG00000107105.14	8	0.801
UKB_20127_Neuroticism_score	ENSG00000240975.1	1	0.000
UKB_20127_Neuroticism_score	ENSG00000255269.2	1	0.000
UKB_20127_Neuroticism_score	ENSG00000213820.3	1	0.000
UKB_20127_Neuroticism_score	ENSG00000275263.1	12	0.000
UKB_20127_Neuroticism_score	ENSG00000111786.8	7	0.510
UKB_20127_Neuroticism_score	ENSG00000273125.1	9	0.791
UKB_20127_Neuroticism_score	ENSG00000113068.9	29	0.441
UKB_20127_Neuroticism_score	ENSG00000139364.10	19	0.610
UKB_20127_Neuroticism_score	ENSG00000197724.10	7	0.558
UKB_20127_Neuroticism_score	ENSG00000118564.14	22	0.012
UKB_20127_Neuroticism_score	ENSG00000171060.10	3	0.905
UKB_20127_Neuroticism_score	ENSG00000204371.11	11	0.817
UKB_20127_Neuroticism_score	ENSG00000125746.16	15	0.670
UKB_20127_Neuroticism_score	ENSG00000259587.2	1	0.000
UKB_20127_Neuroticism_score	ENSG00000136574.17	3	0.933
UKB_20127_Neuroticism_score	ENSG00000255174.1	2	0.656
UKB_20127_Neuroticism_score	ENSG00000149182.14	7	0.701
UKB_20127_Neuroticism_score	ENSG00000256162.2	6	0.860
UKB_20127_Neuroticism_score	ENSG00000146090.15	10	0.607
UKB_20127_Neuroticism_score	ENSG00000214894.6	13	0.732
UKB_20127_Neuroticism_score	ENSG00000263142.5	36	0.484
UKB_20127_Neuroticism_score	ENSG00000213600.3	2	0.000
UKB_20127_Neuroticism_score	ENSG00000198162.12	30	0.675
UKB_20127_Neuroticism_score	ENSG00000279649.1	13	0.767
UKB_20127_Neuroticism_score	ENSG00000115649.15	29	0.624
UKB_20127_Neuroticism_score	ENSG00000282951.1	7	0.334
UKB_20127_Neuroticism_score	ENSG00000167978.16	8	0.000
UKB_20127_Neuroticism_score	ENSG00000167635.11	18	0.387
UKB_20127_Neuroticism_score	ENSG00000186399.10	15	0.232
UKB_20127_Neuroticism_score	ENSG00000197959.13	10	0.796
UKB_20127_Neuroticism_score	ENSG00000230013.1	2	0.849
UKB_20127_Neuroticism_score	ENSG00000162706.12	5	0.000
UKB_20127_Neuroticism_score	ENSG00000156395.12	5	0.890
UKB_20127_Neuroticism_score	ENSG00000118900.14	27	0.583
UKB_20127_Neuroticism_score	ENSG00000188779.10	37	0.000
UKB_20127_Neuroticism_score	ENSG00000279479.1	8	0.890
UKB_20127_Neuroticism_score	ENSG00000131503.20	1	0.000
UKB_20127_Neuroticism_score	ENSG00000166452.11	25	0.767
UKB_20127_Neuroticism_score	ENSG00000204657.3	20	0.000
UKB_20127_Neuroticism_score	ENSG00000198914.3	6	0.769
UKB_20127_Neuroticism_score	ENSG00000279949.1	1	0.000
UKB_20127_Neuroticism_score	ENSG00000267348.2	15	0.522
UKB_20127_Neuroticism_score	ENSG00000173402.11	15	0.348
UKB_20127_Neuroticism_score	ENSG00000137288.9	33	0.403
UKB_20127_Neuroticism_score	ENSG00000253981.5	27	0.920
UKB_20127_Neuroticism_score	ENSG00000271755.1	35	0.271
UKB_20127_Neuroticism_score	ENSG00000119596.17	9	0.915
UKB_20127_Neuroticism_score	ENSG00000019505.7	13	0.813
UKB_20127_Neuroticism_score	ENSG00000204287.13	22	0.194
UKB_20127_Neuroticism_score	ENSG00000246477.3	11	0.525
UKB_20127_Neuroticism_score	ENSG00000156453.13	8	0.658
UKB_20127_Neuroticism_score	ENSG00000244239.1	29	0.553
UKB_20127_Neuroticism_score	ENSG00000235109.7	40	0.000
UKB_20127_Neuroticism_score	ENSG00000176984.6	8	0.721
UKB_20127_Neuroticism_score	ENSG00000266441.1	19	0.587
UKB_20127_Neuroticism_score	ENSG00000186470.13	25	0.591
UKB_20127_Neuroticism_score	ENSG00000171044.10	10	0.884
UKB_20127_Neuroticism_score	ENSG00000230534.6	10	0.245
UKB_20127_Neuroticism_score	ENSG00000092108.20	29	0.856
UKB_20127_Neuroticism_score	ENSG00000021776.10	21	0.591
UKB_20127_Neuroticism_score	ENSG00000185278.15	7	0.328
UKB_20127_Neuroticism_score	ENSG00000163935.13	28	0.777
UKB_20127_Neuroticism_score	ENSG00000253678.1	26	0.542
UKB_20127_Neuroticism_score	ENSG00000273192.1	11	0.000
UKB_20127_Neuroticism_score	ENSG00000253361.1	9	0.000
UKB_20127_Neuroticism_score	ENSG00000167578.17	13	0.582
UKB_20127_Neuroticism_score	ENSG00000269707.1	4	0.680
UKB_20127_Neuroticism_score	ENSG00000197061.4	3	0.488
UKB_20127_Neuroticism_score	ENSG00000092531.9	23	0.000
UKB_20127_Neuroticism_score	ENSG00000166444.18	14	0.181
UKB_20127_Neuroticism_score	ENSG00000227203.3	8	0.848
UKB_20127_Neuroticism_score	ENSG00000254883.1	1	0.000
UKB_20127_Neuroticism_score	ENSG00000157150.4	20	0.810
UKB_20127_Neuroticism_score	ENSG00000132471.11	16	0.470
UKB_20127_Neuroticism_score	ENSG00000233436.7	2	0.926
UKB_20127_Neuroticism_score	ENSG00000102760.12	20	0.128
UKB_20127_Neuroticism_score	ENSG00000132361.16	3	0.876
UKB_20127_Neuroticism_score	ENSG00000117245.12	28	0.459
UKB_20127_Neuroticism_score	ENSG00000137331.11	22	0.607
UKB_20127_Neuroticism_score	ENSG00000270361.1	4	0.664
UKB_20127_Neuroticism_score	ENSG00000235007.2	2	0.000
UKB_20127_Neuroticism_score	ENSG00000142599.17	19	0.298
UKB_20127_Neuroticism_score	ENSG00000184226.14	18	0.796
UKB_20127_Neuroticism_score	ENSG00000164484.11	8	0.815
UKB_20127_Neuroticism_score	ENSG00000251402.3	19	0.760
UKB_20127_Neuroticism_score	ENSG00000270084.1	15	0.218
UKB_20127_Neuroticism_score	ENSG00000248538.6	11	0.926
UKB_20127_Neuroticism_score	ENSG00000226754.1	2	0.829
UKB_20127_Neuroticism_score	ENSG00000273604.1	6	0.000
UKB_20127_Neuroticism_score	ENSG00000161618.9	48	0.275
UKB_20127_Neuroticism_score	ENSG00000156599.10	16	0.918
UKB_20127_Neuroticism_score	ENSG00000233534.1	2	0.000
UKB_20127_Neuroticism_score	ENSG00000070444.14	21	0.184
UKB_20127_Neuroticism_score	ENSG00000170983.3	1	0.000
UKB_20127_Neuroticism_score	ENSG00000253582.1	4	0.543
UKB_20127_Neuroticism_score	ENSG00000152464.14	20	0.246
UKB_20127_Neuroticism_score	ENSG00000273391.1	37	0.452
UKB_20127_Neuroticism_score	ENSG00000260082.1	4	0.818
UKB_20127_Neuroticism_score	ENSG00000226314.7	30	0.860
UKB_20127_Neuroticism_score	ENSG00000204789.4	18	0.751
UKB_20127_Neuroticism_score	ENSG00000283064.1	13	0.000
UKB_20127_Neuroticism_score	ENSG00000160746.12	7	0.174
UKB_20127_Neuroticism_score	ENSG00000272620.1	14	0.609
UKB_20127_Neuroticism_score	ENSG00000186369.10	2	0.947
UKB_20127_Neuroticism_score	ENSG00000162373.12	18	0.244
UKB_20127_Neuroticism_score	ENSG00000231226.1	5	0.553
UKB_20127_Neuroticism_score	ENSG00000275532.1	8	0.000
UKB_20127_Neuroticism_score	ENSG00000229635.1	15	0.000
UKB_20127_Neuroticism_score	ENSG00000229360.1	6	0.000
UKB_20127_Neuroticism_score	ENSG00000068028.17	11	0.777
UKB_20127_Neuroticism_score	ENSG00000143951.15	25	0.014
UKB_20127_Neuroticism_score	ENSG00000143603.18	27	0.592
UKB_20127_Neuroticism_score	ENSG00000184076.13	20	0.713
UKB_20127_Neuroticism_score	ENSG00000100983.9	20	0.000
UKB_20127_Neuroticism_score	ENSG00000253426.5	2	0.370
UKB_20127_Neuroticism_score	ENSG00000116903.7	14	0.491
UKB_20127_Neuroticism_score	ENSG00000261592.1	1	0.000
UKB_20127_Neuroticism_score	ENSG00000233973.6	1	0.000
UKB_20127_Neuroticism_score	ENSG00000254556.1	4	0.000
UKB_20127_Neuroticism_score	ENSG00000214401.4	47	0.896
UKB_20127_Neuroticism_score	ENSG00000247775.2	14	0.034
UKB_20127_Neuroticism_score	ENSG00000243753.5	25	0.445
UKB_20127_Neuroticism_score	ENSG00000180035.12	3	0.000
UKB_20127_Neuroticism_score	ENSG00000215771.2	1	0.000
UKB_20127_Neuroticism_score	ENSG00000277767.1	44	0.142
UKB_20127_Neuroticism_score	ENSG00000136531.15	11	0.727
UKB_20127_Neuroticism_score	ENSG00000162367.11	26	0.219
UKB_20127_Neuroticism_score	ENSG00000273117.1	28	0.563
UKB_20127_Neuroticism_score	ENSG00000280107.1	41	0.572
UKB_20127_Neuroticism_score	ENSG00000225102.1	1	0.000
UKB_20127_Neuroticism_score	ENSG00000065320.8	14	0.658
UKB_20127_Neuroticism_score	ENSG00000259146.3	14	0.740
UKB_20127_Neuroticism_score	ENSG00000227373.5	18	0.489
UKB_20127_Neuroticism_score	ENSG00000168944.15	15	0.765
UKB_20127_Neuroticism_score	ENSG00000233276.3	30	0.726
UKB_20127_Neuroticism_score	ENSG00000258636.1	13	0.230
UKB_20127_Neuroticism_score	ENSG00000110921.13	19	0.619
UKB_20127_Neuroticism_score	ENSG00000171658.8	12	0.420
UKB_20127_Neuroticism_score	ENSG00000198646.13	34	0.276
UKB_20127_Neuroticism_score	ENSG00000157890.17	7	0.724
UKB_20127_Neuroticism_score	ENSG00000219881.1	21	0.000
UKB_20127_Neuroticism_score	ENSG00000261575.2	44	0.807
UKB_20127_Neuroticism_score	ENSG00000279432.1	5	0.000
UKB_20127_Neuroticism_score	ENSG00000136783.9	40	0.000
UKB_20127_Neuroticism_score	ENSG00000198945.7	39	0.312
UKB_20127_Neuroticism_score	ENSG00000112584.13	42	0.000
UKB_20127_Neuroticism_score	ENSG00000232994.1	2	0.000
UKB_20127_Neuroticism_score	ENSG00000114383.9	2	0.834
UKB_20127_Neuroticism_score	ENSG00000128309.16	17	0.820
UKB_20127_Neuroticism_score	ENSG00000173611.17	25	0.735
UKB_20127_Neuroticism_score	ENSG00000148842.17	12	0.831
UKB_20127_Neuroticism_score	ENSG00000140945.16	12	0.255
UKB_20127_Neuroticism_score	ENSG00000280273.2	17	0.760
UKB_20127_Neuroticism_score	ENSG00000182177.13	6	0.690
UKB_20127_Neuroticism_score	ENSG00000130159.13	24	0.000
UKB_20127_Neuroticism_score	ENSG00000154898.15	37	0.006
UKB_20127_Neuroticism_score	ENSG00000196684.12	6	0.370
UKB_20127_Neuroticism_score	ENSG00000115464.14	12	0.742
UKB_20127_Neuroticism_score	ENSG00000010165.19	25	0.812
UKB_20127_Neuroticism_score	ENSG00000172159.15	14	0.570
UKB_20127_Neuroticism_score	ENSG00000143776.18	22	0.551
UKB_20127_Neuroticism_score	ENSG00000140718.20	20	0.580
UKB_20127_Neuroticism_score	ENSG00000242607.1	11	0.016
UKB_20127_Neuroticism_score	ENSG00000232040.2	5	0.607
UKB_20127_Neuroticism_score	ENSG00000138439.11	13	0.772
UKB_20127_Neuroticism_score	ENSG00000231852.6	26	0.637
UKB_20127_Neuroticism_score	ENSG00000267342.1	24	0.000
UKB_20127_Neuroticism_score	ENSG00000005206.16	34	0.157
UKB_20127_Neuroticism_score	ENSG00000188938.15	20	0.402
UKB_20127_Neuroticism_score	ENSG00000139445.17	11	0.158
UKB_20127_Neuroticism_score	ENSG00000124140.13	24	0.386
UKB_20127_Neuroticism_score	ENSG00000156603.15	16	0.731
UKB_20127_Neuroticism_score	ENSG00000280222.1	8	0.775
UKB_20127_Neuroticism_score	ENSG00000198663.16	24	0.774
UKB_20127_Neuroticism_score	ENSG00000178053.17	25	0.586
UKB_20127_Neuroticism_score	ENSG00000251003.7	4	0.758
UKB_20127_Neuroticism_score	ENSG00000175768.12	3	0.527
UKB_20127_Neuroticism_score	ENSG00000157193.15	21	0.715
UKB_20127_Neuroticism_score	ENSG00000228432.1	1	0.000
UKB_20127_Neuroticism_score	ENSG00000234745.10	24	0.655
UKB_20127_Neuroticism_score	ENSG00000239705.1	1	0.000
UKB_20127_Neuroticism_score	ENSG00000149483.11	3	0.000
UKB_20127_Neuroticism_score	ENSG00000271871.1	32	0.000
UKB_20127_Neuroticism_score	ENSG00000109881.16	8	0.038
UKB_20127_Neuroticism_score	ENSG00000204650.14	42	0.860
UKB_20127_Neuroticism_score	ENSG00000170681.6	13	0.310
UKB_20127_Neuroticism_score	ENSG00000270941.1	2	0.000
UKB_20127_Neuroticism_score	ENSG00000184209.14	18	0.041
UKB_20127_Neuroticism_score	ENSG00000110514.19	24	0.423
UKB_20127_Neuroticism_score	ENSG00000145020.15	47	0.425
UKB_20127_Neuroticism_score	ENSG00000157152.16	28	0.281
UKB_20127_Neuroticism_score	ENSG00000267077.1	27	0.000
UKB_20127_Neuroticism_score	ENSG00000181409.11	16	0.643
UKB_20127_Neuroticism_score	ENSG00000197279.3	24	0.565
UKB_20127_Neuroticism_score	ENSG00000255317.1	1	0.000
UKB_20127_Neuroticism_score	ENSG00000231999.6	19	0.698
UKB_20127_Neuroticism_score	ENSG00000115392.11	14	0.419
UKB_20127_Neuroticism_score	ENSG00000182376.2	9	0.634
UKB_20127_Neuroticism_score	ENSG00000256443.1	2	0.864
UKB_20127_Neuroticism_score	ENSG00000104964.14	35	0.142
UKB_20127_Neuroticism_score	ENSG00000232300.1	11	0.607
UKB_20127_Neuroticism_score	ENSG00000178904.18	24	0.784
UKB_20127_Neuroticism_score	ENSG00000158552.12	16	0.436
UKB_20127_Neuroticism_score	ENSG00000163939.18	8	0.793
UKB_20127_Neuroticism_score	ENSG00000154319.14	20	0.913
UKB_20127_Neuroticism_score	ENSG00000154316.16	31	0.910
UKB_20127_Neuroticism_score	ENSG00000279200.1	2	0.000
UKB_20127_Neuroticism_score	ENSG00000204427.11	15	0.682
UKB_20127_Neuroticism_score	ENSG00000266126.1	1	0.000
UKB_20127_Neuroticism_score	ENSG00000184208.10	2	0.000
UKB_20127_Neuroticism_score	ENSG00000136869.13	19	0.137
UKB_20127_Neuroticism_score	ENSG00000088756.12	23	0.702
UKB_20127_Neuroticism_score	ENSG00000269954.1	4	0.941
UKB_20127_Neuroticism_score	ENSG00000100372.14	19	0.272
UKB_20127_Neuroticism_score	ENSG00000257750.1	1	0.000
UKB_20127_Neuroticism_score	ENSG00000103599.19	35	0.000
UKB_20127_Neuroticism_score	ENSG00000273015.2	4	0.760
UKB_20127_Neuroticism_score	ENSG00000149179.13	30	0.759
UKB_20127_Neuroticism_score	ENSG00000196305.17	27	0.156
UKB_20127_Neuroticism_score	ENSG00000253230.8	2	0.000
UKB_20127_Neuroticism_score	ENSG00000207128.1	1	0.000
UKB_20127_Neuroticism_score	ENSG00000283991.1	3	0.594
UKB_20127_Neuroticism_score	ENSG00000246323.2	3	0.000
UKB_20127_Neuroticism_score	ENSG00000092068.19	14	0.718
UKB_20127_Neuroticism_score	ENSG00000279513.1	7	0.574
UKB_20127_Neuroticism_score	ENSG00000232642.1	34	0.668
UKB_20127_Neuroticism_score	ENSG00000114270.17	2	0.778
UKB_20127_Neuroticism_score	ENSG00000183638.5	11	0.162
UKB_20127_Neuroticism_score	ENSG00000140057.8	21	0.000
UKB_20127_Neuroticism_score	ENSG00000145022.4	17	0.276
UKB_20127_Neuroticism_score	ENSG00000262888.1	10	0.678
UKB_20127_Neuroticism_score	ENSG00000248050.1	7	0.302
UKB_20127_Neuroticism_score	ENSG00000254153.1	8	0.880
UKB_20127_Neuroticism_score	ENSG00000178363.4	10	0.202
UKB_20127_Neuroticism_score	ENSG00000119408.16	18	0.753
UKB_20127_Neuroticism_score	ENSG00000267428.1	1	0.000
UKB_20127_Neuroticism_score	ENSG00000136560.13	10	0.369
UKB_20127_Neuroticism_score	ENSG00000116690.12	10	0.750
UKB_20127_Neuroticism_score	ENSG00000211911.1	3	0.000
UKB_20127_Neuroticism_score	ENSG00000250346.1	2	0.000
UKB_20127_Neuroticism_score	ENSG00000254235.5	3	0.860
UKB_20127_Neuroticism_score	ENSG00000107651.12	19	0.000
UKB_20127_Neuroticism_score	ENSG00000218069.2	1	0.000
UKB_20127_Neuroticism_score	ENSG00000206532.2	4	0.284
UKB_20127_Neuroticism_score	ENSG00000255354.1	6	0.775
UKB_20127_Neuroticism_score	ENSG00000057757.9	19	0.000
UKB_20127_Neuroticism_score	ENSG00000278017.1	9	0.000
UKB_20127_Neuroticism_score	ENSG00000124920.13	16	0.789
UKB_20127_Neuroticism_score	ENSG00000275393.1	18	0.719
UKB_20127_Neuroticism_score	ENSG00000196653.11	48	0.233
UKB_20127_Neuroticism_score	ENSG00000151148.13	34	0.000
UKB_20127_Neuroticism_score	ENSG00000138674.16	5	0.623
UKB_20127_Neuroticism_score	ENSG00000270326.1	2	0.308
UKB_20127_Neuroticism_score	ENSG00000175193.13	8	0.684
UKB_20127_Neuroticism_score	ENSG00000231993.1	10	0.705
UKB_20127_Neuroticism_score	ENSG00000157741.14	2	0.000
UKB_20127_Neuroticism_score	ENSG00000227869.1	4	0.677
UKB_20127_Neuroticism_score	ENSG00000249637.1	3	0.879
UKB_20127_Neuroticism_score	ENSG00000101464.10	17	0.000
UKB_20127_Neuroticism_score	ENSG00000270154.1	12	0.467
UKB_20127_Neuroticism_score	ENSG00000204568.11	4	0.000
UKB_20127_Neuroticism_score	ENSG00000146039.10	5	0.779
UKB_20127_Neuroticism_score	ENSG00000183864.4	6	0.191
UKB_20127_Neuroticism_score	ENSG00000227888.4	13	0.760
UKB_20127_Neuroticism_score	ENSG00000264546.1	9	0.000
UKB_20127_Neuroticism_score	ENSG00000165092.12	12	0.113
UKB_20127_Neuroticism_score	ENSG00000269899.1	17	0.683
UKB_20127_Neuroticism_score	ENSG00000272009.1	29	0.630
UKB_20127_Neuroticism_score	ENSG00000100314.3	4	0.000
UKB_20127_Neuroticism_score	ENSG00000130766.4	5	0.384
UKB_20127_Neuroticism_score	ENSG00000224389.8	20	0.365
UKB_20127_Neuroticism_score	ENSG00000254597.1	1	0.000
UKB_20127_Neuroticism_score	ENSG00000228031.2	11	0.765
UKB_20127_Neuroticism_score	ENSG00000215251.3	37	0.000
UKB_20127_Neuroticism_score	ENSG00000114805.16	11	0.722
UKB_20127_Neuroticism_score	ENSG00000254367.5	1	0.000
UKB_20127_Neuroticism_score	ENSG00000240823.3	1	0.000
UKB_20127_Neuroticism_score	ENSG00000100138.13	15	0.558
UKB_20127_Neuroticism_score	ENSG00000072657.8	8	0.844
UKB_20127_Neuroticism_score	ENSG00000035403.17	18	0.000
UKB_20127_Neuroticism_score	ENSG00000184232.8	34	0.341
UKB_20127_Neuroticism_score	ENSG00000165379.13	19	0.893
UKB_20127_Neuroticism_score	ENSG00000225173.1	2	0.732
UKB_20127_Neuroticism_score	ENSG00000104967.6	2	0.914
UKB_20127_Neuroticism_score	ENSG00000168237.17	29	0.000
UKB_20127_Neuroticism_score	ENSG00000198208.11	34	0.630
UKB_20127_Neuroticism_score	ENSG00000167461.11	26	0.701
UKB_20127_Neuroticism_score	ENSG00000261226.1	10	0.524
UKB_20127_Neuroticism_score	ENSG00000273387.1	6	0.208
UKB_20127_Neuroticism_score	ENSG00000095794.19	9	0.658
UKB_20127_Neuroticism_score	ENSG00000111775.2	23	0.000
UKB_20127_Neuroticism_score	ENSG00000126777.17	17	0.244
UKB_20127_Neuroticism_score	ENSG00000172059.10	12	0.562
UKB_20127_Neuroticism_score	ENSG00000213593.9	11	0.869
UKB_20127_Neuroticism_score	ENSG00000188647.12	16	0.681
UKB_20127_Neuroticism_score	ENSG00000275759.1	32	0.354
UKB_20127_Neuroticism_score	ENSG00000119608.12	14	0.405
UKB_20127_Neuroticism_score	ENSG00000236723.2	6	0.000
UKB_20127_Neuroticism_score	ENSG00000115128.6	8	0.290
UKB_20127_Neuroticism_score	ENSG00000271155.1	17	0.636
UKB_20127_Neuroticism_score	ENSG00000231194.1	11	0.000
UKB_20127_Neuroticism_score	ENSG00000007402.11	13	0.784
UKB_20127_Neuroticism_score	ENSG00000164530.13	27	0.614
UKB_20127_Neuroticism_score	ENSG00000255518.1	8	0.799
UKB_20127_Neuroticism_score	ENSG00000082701.14	24	0.333
UKB_20127_Neuroticism_score	ENSG00000233013.9	8	0.000
UKB_20127_Neuroticism_score	ENSG00000173295.7	32	0.967
UKB_20127_Neuroticism_score	ENSG00000205488.8	15	0.686
UKB_20127_Neuroticism_score	ENSG00000277558.1	6	0.000
UKB_20127_Neuroticism_score	ENSG00000106460.18	23	0.857
UKB_20127_Neuroticism_score	ENSG00000103591.12	15	0.681
UKB_20127_Neuroticism_score	ENSG00000059377.16	5	0.826
UKB_20127_Neuroticism_score	ENSG00000125877.12	47	0.115
UKB_20127_Neuroticism_score	ENSG00000113070.7	3	0.830
UKB_20127_Neuroticism_score	ENSG00000258012.1	2	0.000
UKB_20127_Neuroticism_score	ENSG00000026297.15	36	0.669
UKB_20127_Neuroticism_score	ENSG00000260075.1	19	0.000
UKB_20127_Neuroticism_score	ENSG00000234715.1	13	0.557
UKB_20127_Neuroticism_score	ENSG00000004838.13	8	0.000
UKB_20127_Neuroticism_score	ENSG00000254473.1	46	0.470
UKB_20127_Neuroticism_score	ENSG00000080854.14	31	0.579
UKB_20127_Neuroticism_score	ENSG00000280269.1	24	0.042
UKB_20127_Neuroticism_score	ENSG00000127554.12	29	0.362
UKB_20127_Neuroticism_score	ENSG00000271904.1	12	0.000
UKB_20127_Neuroticism_score	ENSG00000251330.3	7	0.594
UKB_20127_Neuroticism_score	ENSG00000120333.4	7	0.834
UKB_20127_Neuroticism_score	ENSG00000115761.15	27	0.635
UKB_20127_Neuroticism_score	ENSG00000275056.1	1	0.000
UKB_20127_Neuroticism_score	ENSG00000148926.9	3	0.564
UKB_20127_Neuroticism_score	ENSG00000197935.6	29	0.000
UKB_20127_Neuroticism_score	ENSG00000255650.5	4	0.229
UKB_20127_Neuroticism_score	ENSG00000169981.10	4	0.770
UKB_20127_Neuroticism_score	ENSG00000204472.12	16	0.405
UKB_20127_Neuroticism_score	ENSG00000205213.13	7	0.328
UKB_20127_Neuroticism_score	ENSG00000232396.2	1	0.000
UKB_20127_Neuroticism_score	ENSG00000281332.1	31	0.654
UKB_20127_Neuroticism_score	ENSG00000165917.9	18	0.780
UKB_20127_Neuroticism_score	ENSG00000250377.1	5	0.374
UKB_20127_Neuroticism_score	ENSG00000254774.1	4	0.934
UKB_20127_Neuroticism_score	ENSG00000111707.11	27	0.345
UKB_20127_Neuroticism_score	ENSG00000137185.11	23	0.605
UKB_20127_Neuroticism_score	ENSG00000251209.7	17	0.701
UKB_20127_Neuroticism_score	ENSG00000131876.16	8	0.000
UKB_20127_Neuroticism_score	ENSG00000245526.10	2	0.000
UKB_20127_Neuroticism_score	ENSG00000166278.14	7	0.424
UKB_20127_Neuroticism_score	ENSG00000103264.17	25	0.892
UKB_20127_Neuroticism_score	ENSG00000259362.2	19	0.486
UKB_20127_Neuroticism_score	ENSG00000168779.19	17	0.859
UKB_20127_Neuroticism_score	ENSG00000253989.2	2	0.000
UKB_20127_Neuroticism_score	ENSG00000173281.4	11	0.929
UKB_20127_Neuroticism_score	ENSG00000227929.4	1	0.000
UKB_20127_Neuroticism_score	ENSG00000235781.1	1	0.000
UKB_20127_Neuroticism_score	ENSG00000283839.1	11	0.755
UKB_20127_Neuroticism_score	ENSG00000269243.1	11	0.688
UKB_20127_Neuroticism_score	ENSG00000153250.19	2	0.381
UKB_20127_Neuroticism_score	ENSG00000272267.2	18	0.797
UKB_20127_Neuroticism_score	ENSG00000099377.13	23	0.833
UKB_20127_Neuroticism_score	ENSG00000254681.6	49	0.000
UKB_20127_Neuroticism_score	ENSG00000248278.1	36	0.000
UKB_20127_Neuroticism_score	ENSG00000117154.11	13	0.651
UKB_20127_Neuroticism_score	ENSG00000279495.1	7	0.000
UKB_20127_Neuroticism_score	ENSG00000242797.3	8	0.855
UKB_20127_Neuroticism_score	ENSG00000151062.14	16	0.124
UKB_20127_Neuroticism_score	ENSG00000181513.14	29	0.514
UKB_20127_Neuroticism_score	ENSG00000102572.14	20	0.793
UKB_20127_Neuroticism_score	ENSG00000225383.7	21	0.134
UKB_20127_Neuroticism_score	ENSG00000225851.1	23	0.000
UKB_20127_Neuroticism_score	ENSG00000137204.14	1	0.000
UKB_20127_Neuroticism_score	ENSG00000103510.19	48	0.387
UKB_20127_Neuroticism_score	ENSG00000235663.1	3	0.738
UKB_20127_Neuroticism_score	ENSG00000237264.4	2	0.557
UKB_20127_Neuroticism_score	ENSG00000079841.18	14	0.598
UKB_20127_Neuroticism_score	ENSG00000241884.2	1	0.000
UKB_20127_Neuroticism_score	ENSG00000019144.18	13	0.000
UKB_20127_Neuroticism_score	ENSG00000154229.11	22	0.687
UKB_20127_Neuroticism_score	ENSG00000119547.5	5	0.460
UKB_20127_Neuroticism_score	ENSG00000164588.6	7	0.675
UKB_20127_Neuroticism_score	ENSG00000123908.11	4	0.443
UKB_20127_Neuroticism_score	ENSG00000230185.4	7	0.427
UKB_20127_Neuroticism_score	ENSG00000119682.16	16	0.833
UKB_20127_Neuroticism_score	ENSG00000119630.13	10	0.444
UKB_20127_Neuroticism_score	ENSG00000178226.10	28	0.820
UKB_20127_Neuroticism_score	ENSG00000232748.3	14	0.375
UKB_20127_Neuroticism_score	ENSG00000220008.3	4	0.540
UKB_20127_Neuroticism_score	ENSG00000272186.1	13	0.573
UKB_20127_Neuroticism_score	ENSG00000114378.16	12	0.891
UKB_20127_Neuroticism_score	ENSG00000175664.9	19	0.223
UKB_20127_Neuroticism_score	ENSG00000182308.6	12	0.210
UKB_20127_Neuroticism_score	ENSG00000256560.1	1	0.000
UKB_20127_Neuroticism_score	ENSG00000180210.14	13	0.000
UKB_20127_Neuroticism_score	ENSG00000259062.2	21	0.088
UKB_20127_Neuroticism_score	ENSG00000277969.1	5	0.755
UKB_20127_Neuroticism_score	ENSG00000010704.18	17	0.570
UKB_20127_Neuroticism_score	ENSG00000226383.6	7	0.781
UKB_20127_Neuroticism_score	ENSG00000275956.1	18	0.000
UKB_20127_Neuroticism_score	ENSG00000096654.15	22	0.000
UKB_20127_Neuroticism_score	ENSG00000103507.13	5	0.818
UKB_20127_Neuroticism_score	ENSG00000178789.8	7	0.000
UKB_20127_Neuroticism_score	ENSG00000283438.1	6	0.784
UKB_20127_Neuroticism_score	ENSG00000229926.1	1	0.000
UKB_20127_Neuroticism_score	ENSG00000232479.2	2	0.896
UKB_20127_Neuroticism_score	ENSG00000248802.1	3	0.000
UKB_20127_Neuroticism_score	ENSG00000224897.6	21	0.675
UKB_20127_Neuroticism_score	ENSG00000120088.14	20	0.915
UKB_20127_Neuroticism_score	ENSG00000204623.9	34	0.000
UKB_20127_Neuroticism_score	ENSG00000224122.1	3	0.941
UKB_20127_Neuroticism_score	ENSG00000263958.1	9	0.000
UKB_20127_Neuroticism_score	ENSG00000120029.12	16	0.000
UKB_20127_Neuroticism_score	ENSG00000052344.15	9	0.578
UKB_20127_Neuroticism_score	ENSG00000267325.1	16	0.000
UKB_20127_Neuroticism_score	ENSG00000119514.6	8	0.651
UKB_20127_Neuroticism_score	ENSG00000258646.1	5	0.727
UKB_20127_Neuroticism_score	ENSG00000261033.1	27	0.576
UKB_20127_Neuroticism_score	ENSG00000198399.14	12	0.000
UKB_20127_Neuroticism_score	ENSG00000261340.1	9	0.579
UKB_20127_Neuroticism_score	ENSG00000203886.4	9	0.772
UKB_20127_Neuroticism_score	ENSG00000134569.9	12	0.828
UKB_20127_Neuroticism_score	ENSG00000171307.18	6	0.275
UKB_20127_Neuroticism_score	ENSG00000030582.17	26	0.621
UKB_20127_Neuroticism_score	ENSG00000227006.1	10	0.791
UKB_20127_Neuroticism_score	ENSG00000136573.12	17	0.808
UKB_20127_Neuroticism_score	ENSG00000146963.17	27	0.000
UKB_20127_Neuroticism_score	ENSG00000101109.11	21	0.817
UKB_20127_Neuroticism_score	ENSG00000048740.18	10	0.665
UKB_20127_Neuroticism_score	ENSG00000026950.16	22	0.310
UKB_20127_Neuroticism_score	ENSG00000259097.1	1	0.000
UKB_20127_Neuroticism_score	ENSG00000254363.6	2	0.000
UKB_20127_Neuroticism_score	ENSG00000254948.1	1	0.000
UKB_20127_Neuroticism_score	ENSG00000112282.17	12	0.282
UKB_20127_Neuroticism_score	ENSG00000280303.2	14	0.383
UKB_20127_Neuroticism_score	ENSG00000159210.9	36	0.000
UKB_20127_Neuroticism_score	ENSG00000151090.17	10	0.677
UKB_20127_Neuroticism_score	ENSG00000111669.14	22	0.337
UKB_20127_Neuroticism_score	ENSG00000142549.9	10	0.706
UKB_20127_Neuroticism_score	ENSG00000131848.9	11	0.690
UKB_20127_Neuroticism_score	ENSG00000223466.1	6	0.000
UKB_20127_Neuroticism_score	ENSG00000272862.1	2	0.000
UKB_20127_Neuroticism_score	ENSG00000204392.10	9	0.662
UKB_20127_Neuroticism_score	ENSG00000263503.1	48	0.866
UKB_20127_Neuroticism_score	ENSG00000121281.12	16	0.646
UKB_20127_Neuroticism_score	ENSG00000231028.8	19	0.000
UKB_20127_Neuroticism_score	ENSG00000172318.5	11	0.594
UKB_20127_Neuroticism_score	ENSG00000187492.8	8	0.850
UKB_20127_Neuroticism_score	ENSG00000241158.5	13	0.370
UKB_20127_Neuroticism_score	ENSG00000272505.1	23	0.398
UKB_20127_Neuroticism_score	ENSG00000232912.5	31	0.175
UKB_20127_Neuroticism_score	ENSG00000231105.1	5	0.419
UKB_20127_Neuroticism_score	ENSG00000260121.1	32	0.000
UKB_20127_Neuroticism_score	ENSG00000271615.1	1	0.000
UKB_20127_Neuroticism_score	ENSG00000262873.1	12	0.650
UKB_20127_Neuroticism_score	ENSG00000177302.14	43	0.364
UKB_20127_Neuroticism_score	ENSG00000234371.6	2	0.914
UKB_20127_Neuroticism_score	ENSG00000259768.5	2	0.000
UKB_20127_Neuroticism_score	ENSG00000228008.1	12	0.515
UKB_20127_Neuroticism_score	ENSG00000187626.8	14	0.457
UKB_20127_Neuroticism_score	ENSG00000226622.5	10	0.728
UKB_20127_Neuroticism_score	ENSG00000120314.18	34	0.000
UKB_20127_Neuroticism_score	ENSG00000278341.1	37	0.637
UKB_20127_Neuroticism_score	ENSG00000048828.16	4	0.861
UKB_20127_Neuroticism_score	ENSG00000249638.1	1	0.000
UKB_20127_Neuroticism_score	ENSG00000082126.17	10	0.000
UKB_20127_Neuroticism_score	ENSG00000139697.13	28	0.692
UKB_20127_Neuroticism_score	ENSG00000196277.15	4	0.611
UKB_20127_Neuroticism_score	ENSG00000273424.1	1	0.000
UKB_20127_Neuroticism_score	ENSG00000163145.12	17	0.641
UKB_20127_Neuroticism_score	ENSG00000172409.5	5	0.885
UKB_20127_Neuroticism_score	ENSG00000169783.12	20	0.536
UKB_20127_Neuroticism_score	ENSG00000249212.1	6	0.000
UKB_20127_Neuroticism_score	ENSG00000213673.3	2	0.000
UKB_20127_Neuroticism_score	ENSG00000139793.18	8	0.649
UKB_20127_Neuroticism_score	ENSG00000028116.16	18	0.142
UKB_20127_Neuroticism_score	ENSG00000171045.14	35	0.275
UKB_20127_Neuroticism_score	ENSG00000274883.1	1	0.000
UKB_20127_Neuroticism_score	ENSG00000138081.20	4	0.602
UKB_20127_Neuroticism_score	ENSG00000256276.1	3	0.849
UKB_20127_Neuroticism_score	ENSG00000173825.6	12	0.000
UKB_20127_Neuroticism_score	ENSG00000136918.7	11	0.203
UKB_20127_Neuroticism_score	ENSG00000103066.12	25	0.000
UKB_20127_Neuroticism_score	ENSG00000227487.3	3	0.413
UKB_20127_Neuroticism_score	ENSG00000233609.3	38	0.545
UKB_20127_Neuroticism_score	ENSG00000139973.16	2	0.000
UKB_20127_Neuroticism_score	ENSG00000204469.12	16	0.457
UKB_20127_Neuroticism_score	ENSG00000262500.1	37	0.889
UKB_20127_Neuroticism_score	ENSG00000127483.17	12	0.888
UKB_20127_Neuroticism_score	ENSG00000139714.12	29	0.457
UKB_20127_Neuroticism_score	ENSG00000243149.1	1	0.000
UKB_20127_Neuroticism_score	ENSG00000113595.14	36	0.197
UKB_20127_Neuroticism_score	ENSG00000100413.16	34	0.772
UKB_20127_Neuroticism_score	ENSG00000260613.1	33	0.149
UKB_20127_Neuroticism_score	ENSG00000236333.3	22	0.755
UKB_20127_Neuroticism_score	ENSG00000281358.1	13	0.732
UKB_20127_Neuroticism_score	ENSG00000204257.14	39	0.491
UKB_20127_Neuroticism_score	ENSG00000227214.2	7	0.360
UKB_20127_Neuroticism_score	ENSG00000231948.2	10	0.302
UKB_20127_Neuroticism_score	ENSG00000237385.1	1	0.000
UKB_20127_Neuroticism_score	ENSG00000112812.15	27	0.000
UKB_20127_Neuroticism_score	ENSG00000103257.8	20	0.448
UKB_20127_Neuroticism_score	ENSG00000213277.3	25	0.000
UKB_20127_Neuroticism_score	ENSG00000227038.3	7	0.609
UKB_20127_Neuroticism_score	ENSG00000185294.6	6	0.715
UKB_20127_Neuroticism_score	ENSG00000133805.15	29	0.488
UKB_20127_Neuroticism_score	ENSG00000099365.10	31	0.696
UKB_20127_Neuroticism_score	ENSG00000149295.13	14	0.926
UKB_20127_Neuroticism_score	ENSG00000157881.13	5	0.000
UKB_20127_Neuroticism_score	ENSG00000271889.1	32	0.396
UKB_20127_Neuroticism_score	ENSG00000140941.12	24	0.000
UKB_20127_Neuroticism_score	ENSG00000067560.10	4	0.408
UKB_20127_Neuroticism_score	ENSG00000178297.12	33	0.421
UKB_20127_Neuroticism_score	ENSG00000184058.12	4	0.742
UKB_20127_Neuroticism_score	ENSG00000263720.1	3	0.268
UKB_20127_Neuroticism_score	ENSG00000173540.12	47	0.225
UKB_20127_Neuroticism_score	ENSG00000260077.1	30	0.076
UKB_20127_Neuroticism_score	ENSG00000177822.7	14	0.000
UKB_20127_Neuroticism_score	ENSG00000204387.12	32	0.000
UKB_20127_Neuroticism_score	ENSG00000154359.12	11	0.712
UKB_20127_Neuroticism_score	ENSG00000176681.14	22	0.882
UKB_20127_Neuroticism_score	ENSG00000148153.13	14	0.000
UKB_20127_Neuroticism_score	ENSG00000250129.5	1	0.000
UKB_20127_Neuroticism_score	ENSG00000181163.13	11	0.600
UKB_20127_Neuroticism_score	ENSG00000255176.1	6	0.368
UKB_20127_Neuroticism_score	ENSG00000229497.1	1	0.000
UKB_20127_Neuroticism_score	ENSG00000133065.10	30	0.244
UKB_20127_Neuroticism_score	ENSG00000169126.15	13	0.739
UKB_20127_Neuroticism_score	ENSG00000130332.14	48	0.000
UKB_20127_Neuroticism_score	ENSG00000272911.1	34	0.491
UKB_20127_Neuroticism_score	ENSG00000125124.11	40	0.308
UKB_20127_Neuroticism_score	ENSG00000257023.1	1	0.000
UKB_20127_Neuroticism_score	ENSG00000076685.18	22	0.728
UKB_20127_Neuroticism_score	ENSG00000234818.1	1	0.000
UKB_20127_Neuroticism_score	ENSG00000166090.8	8	0.774
UKB_20127_Neuroticism_score	ENSG00000211772.11	14	0.460
UKB_20127_Neuroticism_score	ENSG00000188848.15	7	0.453
UKB_20127_Neuroticism_score	ENSG00000276180.1	3	0.493
UKB_20127_Neuroticism_score	ENSG00000255823.4	2	0.000
UKB_20127_Neuroticism_score	ENSG00000168273.7	5	0.590
UKB_20127_Neuroticism_score	ENSG00000178999.12	5	0.000
UKB_20127_Neuroticism_score	ENSG00000260000.2	14	0.789
UKB_20127_Neuroticism_score	ENSG00000242866.9	42	0.159
UKB_20127_Neuroticism_score	ENSG00000162148.10	16	0.773
UKB_20127_Neuroticism_score	ENSG00000183963.18	8	0.093
UKB_20127_Neuroticism_score	ENSG00000278869.1	22	0.398
UKB_20127_Neuroticism_score	ENSG00000261758.1	17	0.687
UKB_20127_Neuroticism_score	ENSG00000163873.9	11	0.651
UKB_20127_Neuroticism_score	ENSG00000092096.16	22	0.182
UKB_20127_Neuroticism_score	ENSG00000227200.1	1	0.000
UKB_20127_Neuroticism_score	ENSG00000225775.1	1	0.000
UKB_20127_Neuroticism_score	ENSG00000146701.11	31	0.607
UKB_20127_Neuroticism_score	ENSG00000233111.1	2	0.432
UKB_20127_Neuroticism_score	ENSG00000123444.13	1	0.000
UKB_20127_Neuroticism_score	ENSG00000016402.13	25	0.720
UKB_20127_Neuroticism_score	ENSG00000184922.13	7	0.787
UKB_20127_Neuroticism_score	ENSG00000090263.15	37	0.000
UKB_20127_Neuroticism_score	ENSG00000250260.1	2	0.000
UKB_20127_Neuroticism_score	ENSG00000181754.6	47	0.660
UKB_20127_Neuroticism_score	ENSG00000164830.18	11	0.754
UKB_20127_Neuroticism_score	ENSG00000108349.16	25	0.000
UKB_20127_Neuroticism_score	ENSG00000254866.2	12	0.637
UKB_20127_Neuroticism_score	ENSG00000130517.13	33	0.152
UKB_20127_Neuroticism_score	ENSG00000115561.15	39	0.180
UKB_20127_Neuroticism_score	ENSG00000135503.12	9	0.799
UKB_20127_Neuroticism_score	ENSG00000197153.4	1	0.000
UKB_20127_Neuroticism_score	ENSG00000204366.3	9	0.792
UKB_20127_Neuroticism_score	ENSG00000154640.14	12	0.723
UKB_20127_Neuroticism_score	ENSG00000226869.6	3	0.448
UKB_20127_Neuroticism_score	ENSG00000225446.2	3	0.190
UKB_20127_Neuroticism_score	ENSG00000117523.15	13	0.000
UKB_20127_Neuroticism_score	ENSG00000259213.1	1	0.000
UKB_20127_Neuroticism_score	ENSG00000186446.11	43	0.000
UKB_20127_Neuroticism_score	ENSG00000274678.1	3	0.798
UKB_20127_Neuroticism_score	ENSG00000151883.17	30	0.616
UKB_20127_Neuroticism_score	ENSG00000184650.10	2	0.000
UKB_20127_Neuroticism_score	ENSG00000259881.1	24	0.143
UKB_20127_Neuroticism_score	ENSG00000101017.13	41	0.007
UKB_20127_Neuroticism_score	ENSG00000171566.11	20	0.667
UKB_20127_Neuroticism_score	ENSG00000147601.13	10	0.786
UKB_20127_Neuroticism_score	ENSG00000106034.17	12	0.665
[truncated: 112,084 more rows]
